# Supplementary material for: Comparative Proteomic Analysis of Soybean Leaves and Roots by iTRAQ Provides Insights into Response Mechanisms to Short-Term Salt Stress
Source: Front Plant Sci. 2016 Apr 29;7:573. doi: 10.3389/fpls.2016.00573 (PMC4850148; doi:10.3389/fpls.2016.00573)
Supplement: Supplementary file 1 [file Table1.XLS]

## Sheet: Sheet1
Table S1 Primer sequences and the reaction condition used in semi-quantitative RT-PCR expression analysis
Protein ID	Gene name	Forward primer (5'-3')	Reverse primer (5'-3')	Product (bp)	Annealing temperature (°C)	Cycle number
UniRef100_I1K9V8	14-3-3	ATGTCGGATTCTTCTCG	CTATTCACCTGGTTGTTGC	774	56	26
UniRef100_C6TJF6	annexin	GACATTCATTCATCTATGGCTAC	TTAAAAGCCACAAAGCAGC	1184	53	33
UniRef100_I1K7N6	thioredoxin	GAAAGAAAGCGTTGTGAAGAATGGC	TATGGCACTTCAAGCAGCAGCAAT	606	62	30
UniRef100_C6T7X3	mmk2	AGAGAAGAGGTCATAGACACAACAC	AGTCATCAGATAATCCACTAAGCAT	1239	50	30
UniRef100_C6TB76	pp1	ACAATCACATCCAATAGAGACACG	TAACCATTAGGAGTTCAAGCCCAA	1457	55	30
	tua5	TGCCACCATCAAGACTAAGAGG	ACCACCAGGAACAACAGAAGG	103	60	26
