# Supplementary material for: Comparative Proteomic Analysis of Soybean Leaves and Roots by iTRAQ Provides Insights into Response Mechanisms to Short-Term Salt Stress
Source: Front Plant Sci. 2016 Apr 29;7:573. doi: 10.3389/fpls.2016.00573 (PMC4850148; doi:10.3389/fpls.2016.00573)
Supplement: Supplementary file 2 [file Table2.XLS]

## Sheet: PG
Protein Group	Is Top?	Source	Sequence Id	Sequence Name	Protein Length (AA)	Protein Weight (kDa)	Protein Isoelectric Point (pI)	Total Group Probability	Total Protein Probability	Total Score	Total Peptides	Total Peptides (Paris Guidelines)	Total % Seq Coverage	Total Spectra	F-Statistic	P Value	113 W-Leaf Normalized P-SC (NP-SC)	113 W-Leaf NP-SC Standard Deviation	113 W-Leaf NP-SC % Standard Deviation	113 W-Leaf Ratio	113 W-Leaf StdDev	115 NW-Leaf Normalized P-SC (NP-SC)	115 NW-Leaf NP-SC Standard Deviation	115 NW-Leaf NP-SC % Standard Deviation	115 NW-Leaf Ratio	115 NW-Leaf StdDev	117 W-Root Normalized P-SC (NP-SC)	117 W-Root NP-SC Standard Deviation	117 W-Root NP-SC % Standard Deviation	117 W-Root Ratio	117 W-Root StdDev	119 NW-Root NP-SC Standard Deviation	119 NW-Root NP-SC % Standard Deviation	119 NW-Root Ratio	119 NW-Root StdDev
1	Yes	TOP PROTEIN	UniRef100_Q2PMV0	ATP synthase subunit beta, chloroplastic n=3 Tax=Glycine max RepID=ATPB_SOYBN	498	53.703	5.16064	1	1	209.26	60	32	83.1325	846	309.44	0	349.02	19.67	5.64	0	0	380.83	49.27	12.94	0.03	1.38	171.42	11.49	6.7	-1.63	2.27	12.14	6.85	-1.59	2.22
2	Yes	TOP PROTEIN	UniRef100_D4N5G3	Rubisco activase n=1 Tax=Glycine max RepID=D4N5G3_SOYBN	443	48.6167	6.27783	1	1	198.594	50	27	68.8488	580	268.98	0	258.59	16.05	6.21	0	0	301.85	31.54	10.45	0.24	1.46	102.68	7.13	6.95	-1.91	2.36	13.16	13.26	-1.96	2.3
3	Yes	TOP PROTEIN	UniRef100_I1JXP9	Uncharacterized protein n=1 Tax=Glycine max RepID=I1JXP9_SOYBN	922	102.472	6.13818	1	1	190.47	64	48	58.1345	277	78.3	0	111.47	19.86	17.81	0	0	103.71	22.86	22.04	-0.14	1.26	68.18	6.22	9.13	-1.08	1.84	10.8	14.21	-0.91	1.88
4	Yes	TOP PROTEIN	UniRef100_I1KBY3	Uncharacterized protein n=1 Tax=Glycine max RepID=I1KBY3_SOYBN	922	102.416	6.04932	1	1	183.946	64	48	55.423	277	75.34	0	111.05	19.3	17.38	0	0	103.76	21.87	21.08	-0.12	1.27	68.33	5.8	8.49	-1.07	1.86	10	13.11	-0.89	1.89
5	Yes	TOP PROTEIN	UniRef100_P27066	Ribulose bisphosphate carboxylase large chain n=2 Tax=Glycine max RepID=RBL_SOYBN	475	52.5584	5.98584	1	1	178.718	61	33	54.5263	1069	515.12	0	496.16	74.68	15.05	0	0	494.98	11.7	2.36	-0.05	1.59	186.13	8.22	4.42	-1.98	2.49	4.64	2.54	-2.04	2.41
6	Yes	TOP PROTEIN	UniRef100_I1K6S6	Uncharacterized protein n=1 Tax=Glycine max RepID=I1K6S6_SOYBN	919	102.286	6.34131	1	1	171.071	58	44	51.7954	246	69.02	0	98.93	20.12	20.33	0	0	91.56	21.75	23.75	-0.13	1.22	64.02	9.1	14.22	-0.98	1.85	12.17	17.51	-0.89	1.9
7	Yes	TOP PROTEIN	UniRef100_K7MPQ4	Uncharacterized protein n=2 Tax=Glycine max RepID=K7MPQ4_SOYBN	491	53.8845	9.01221	1	1	167.21	45	26	58.4521	501	215.35	0	224.48	23.44	10.44	0	0	259.26	42.01	16.2	0.21	1.57	90.8	2.38	2.62	-1.83	2.39	11.12	13.13	-2	2.34
8	Yes	TOP PROTEIN	UniRef100_C0J370	Ribulose-1,5-bisphosphate carboxylase/oxygenase large subunit (Fragment) n=1 Tax=Glycine max RepID=C0J370_SOYBN	473	52.3283	6.0874	1	1	163.124	56	30	52.8541	870	416.4	0	400.76	52.25	13.04	0	0	396.69	23.44	5.91	-0.07	1.63	142.24	12.61	8.87	-2.08	2.51	12.79	9.14	-2.13	2.44
9	Yes	TOP PROTEIN	UniRef100_I1KTX8	Phosphoglycerate kinase n=1 Tax=Glycine max RepID=I1KTX8_SOYBN	485	50.218	8.74854	1	1	153.83	46	33	74.6392	465	185.21	0	196.68	35.07	17.83	0	0	198.21	23.31	11.76	-0.06	1.23	99.23	4.21	4.25	-1.51	2.14	0.61	0.6	-1.46	2.04
10	Yes	TOP PROTEIN	UniRef100_I1LL25	Uncharacterized protein n=1 Tax=Glycine max RepID=I1LL25_SOYBN	584	61.6499	5.09717	1	1	155.149	48	35	65.7534	364	79.97	0	145.32	6.06	4.17	0	0	149.43	12.52	8.38	0.02	1.68	80.42	10.27	12.77	-1.15	2.04	4.79	5.77	-1.16	2.15
11	Yes	TOP PROTEIN	UniRef100_I1LR60	Uncharacterized protein n=1 Tax=Glycine max RepID=I1LR60_SOYBN	584	61.649	5.16064	1	1	151.655	45	32	63.5274	381	74.68	0	151.03	8.24	5.46	0	0	154.2	16.47	10.68	0.01	1.75	86.49	9.62	11.12	-1.08	2.11	8.52	9.77	-1.15	2.2
12	Yes	TOP PROTEIN	UniRef100_D4N5G0	Alpha-form rubisco activase n=1 Tax=Glycine max RepID=D4N5G0_SOYBN	478	52.2283	5.87158	1	1	147.928	42	23	53.3473	335	146.17	0	143.35	11.51	8.03	0	0	167.03	21.74	13.02	0.23	1.25	63.79	2.54	3.99	-1.59	2.12	8.55	13.87	-1.76	2.19
13	Yes	TOP PROTEIN	UniRef100_I1KP32	Uncharacterized protein n=1 Tax=Glycine max RepID=I1KP32_SOYBN	919	102.088	6.3667	0.999976	0.999946	147.182	50	37	44.0696	218	60.95	0	88.17	15.25	17.3	0	0	80.63	17.82	22.1	-0.17	1.23	55.21	7.62	13.81	-1.06	1.93	7.36	12.14	-0.92	1.93
14	Yes	TOP PROTEIN	UniRef100_I1NFS4	ATP synthase subunit beta n=1 Tax=Glycine max RepID=I1NFS4_SOYBN	559	59.7912	5.75732	1	1	145.803	41	30	65.2952	365	14.6	0	106.16	10.41	9.8	0	0	98.97	8.17	8.25	-0.07	1.72	133.26	15.2	11.41	0.26	2.13	18.4	13.48	0.3	2.22
15	Yes	TOP PROTEIN	UniRef100_I1LIN2	Uncharacterized protein n=1 Tax=Glycine max RepID=I1LIN2_SOYBN	1357	153.189	4.52588	1	1	144.649	59	56	48.1945	122	25.85	0	27.26	7.63	28.01	0	0	27.25	1.74	6.37	0.06	2.04	49.23	9.28	18.86	1.15	1.88	11.89	23.35	0.99	2.3
16	Yes	TOP PROTEIN	UniRef100_I1M841	Uncharacterized protein n=1 Tax=Glycine max RepID=I1M841_SOYBN	478	52.3973	5.63037	1	0.999871	145.646	39	23	54.8117	360	165.37	0	157.14	15.17	9.65	0	0	183.09	24.5	13.38	0.2	1.31	69.3	4.76	6.87	-1.65	2.18	10.16	15.25	-1.74	2.15
17	Yes	TOP PROTEIN	UniRef100_B3TDK7	Lipoxygenase n=1 Tax=Glycine max RepID=B3TDK7_SOYBN	853	96.3845	5.70654	1	0.999962	147.628	54	43	51.9343	316	37.15	0	89.68	16.57	18.48	0	0	80.61	25.44	31.55	-0.4	1.85	141.55	17.57	12.41	0.64	1.79	11.21	9.93	0.17	2.12
18	Yes	TOP PROTEIN	UniRef100_Q71EW8	Methionine synthase n=2 Tax=Papilionoideae RepID=Q71EW8_SOYBN	763	84.2116	5.89697	1	1	139.748	48	38	53.4731	333	27.6	0	89.05	12.75	14.32	0	0	86.25	7.29	8.45	-0.07	1.57	148.92	17.48	11.74	0.81	1.78	25.63	20.92	0.26	2.22
19	Yes	TOP PROTEIN	UniRef100_I1MJU7	Uncharacterized protein n=1 Tax=Glycine max RepID=I1MJU7_SOYBN	689	73.6914	5.05908	1	1	142.542	48	41	57.3295	353	107.35	0	147.98	10.44	7.06	0	0	167.56	13.11	7.83	0.2	1.53	84.06	6.43	7.65	-1.13	2.06	8.41	11.73	-1.62	2.23
20	Yes	TOP PROTEIN	UniRef100_Q43438	Lipoxygenase n=1 Tax=Glycine max RepID=Q43438_SOYBN	839	94.8357	5.57959	1	0.999905	141.993	52	42	51.8474	276	29.23	0	79.13	16.64	21.03	0	0	71.67	26.52	37.01	-0.42	1.91	124.1	21.5	17.33	0.62	1.86	15.39	15.94	0.08	2.23
21	Yes	TOP PROTEIN	UniRef100_I1MJ28	Uncharacterized protein n=1 Tax=Glycine max RepID=I1MJ28_SOYBN	591	62.7871	5.60498	1	1	141.135	45	34	55.3299	299	91.38	0	129.7	17.89	13.79	0	0	117.46	7.02	5.97	-0.17	1.68	68.15	6.58	9.66	-1.23	2.16	8.58	12.9	-1.33	2.17
22	Yes	TOP PROTEIN	UniRef100_K7LWI4	ATP synthase subunit alpha n=1 Tax=Glycine max RepID=K7LWI4_SOYBN	510	55.6853	5.0083	1	1	140.365	38	26	53.3333	406	123.49	0	153.41	3.94	2.57	0	0	197.66	19.06	9.64	0.4	1.31	82.62	7.57	9.16	-1.36	2.22	3.4	4.04	-1.29	2.06
23	Yes	TOP PROTEIN	UniRef100_G3E7M5	Putative rubisco subunit binding-protein alpha subunit n=1 Tax=Glycine max RepID=G3E7M5_SOYBN	584	61.6902	5.16064	0.999997	0.999997	138.923	42	30	58.3904	371	75.97	0	147.11	1.21	0.83	0	0	150.59	10.16	6.75	0.01	1.7	84.37	9.09	10.77	-1.08	2.08	8.72	10.2	-1.16	2.22
24	Yes	TOP PROTEIN	UniRef100_I1JPC5	Uncharacterized protein n=1 Tax=Glycine max RepID=I1JPC5_SOYBN	619	67.5223	4.83057	1	1	135.562	47	33	58.4814	286	25.42	0	78.57	3.91	4.98	0	0	69.5	2.11	3.03	-0.44	1.67	113.3	14.84	13.1	0.37	1.72	9.04	8.1	0.17	2.03
25	Yes	TOP PROTEIN	UniRef100_I1KU96	Uncharacterized protein n=1 Tax=Glycine max RepID=I1KU96_SOYBN	536	56.9554	8.14795	1	1	131.02	41	32	57.0896	283	90.23	0	122.76	17.28	14.08	0	0	111.75	4.23	3.79	-0.16	1.64	64.87	6.48	9.98	-1.21	2.12	8.39	13.57	-1.37	2.16
26	Yes	TOP PROTEIN	UniRef100_I1KU21	Uncharacterized protein n=2 Tax=Glycine max RepID=I1KU21_SOYBN	843	93.9645	5.73193	1	1	127.815	49	37	44.9585	184	12.7	0	54.07	17.66	32.67	0	0	46.2	16.55	35.82	-0.36	1.83	78.3	5.34	6.82	0.58	1.84	12.48	20	0.05	2.09
27	Yes	TOP PROTEIN	UniRef100_K7LZH1	Uncharacterized protein n=2 Tax=Glycine max RepID=K7LZH1_SOYBN	632	69.2082	4.98291	1	1	126.523	47	33	57.5949	275	26.83	0	75.93	2.57	3.39	0	0	69.72	4.24	6.08	-0.35	1.65	105.15	16.07	15.28	0.32	1.86	11.82	10.67	0.29	2.02
28	Yes	TOP PROTEIN	UniRef100_Q6Q2Z8	Phosphoenolpyruvate carboxylase n=1 Tax=Glycine max RepID=Q6Q2Z8_SOYBN	966	110.453	5.97314	1	1	125.669	46	41	43.4783	176	19.56	0	53.8	8.29	15.42	0	0	48.47	9.06	18.68	-0.25	1.49	68.65	4.43	6.45	0.2	1.81	3.47	5.05	0.21	1.79
29	Yes	TOP PROTEIN	UniRef100_Q43467	Elongation factor Tu, chloroplastic n=1 Tax=Glycine max RepID=EFTU1_SOYBN	479	52.0449	6.21436	1	1	117.497	34	25	59.2902	212	87.77	0	94.86	19.86	20.93	0	0	98.72	7.56	7.66	0.07	1.41	44.74	9.18	20.52	-1.59	2.27	9.32	21.84	-1.71	2.29
30	Yes	TOP PROTEIN	UniRef100_D6C500	HSP90-2 n=1 Tax=Glycine max RepID=D6C500_SOYBN	699	80.1158	4.83057	0.999987	0.999985	120.791	47	36	47.7825	206	34.9	0	56.65	12.24	21.61	0	0	46.46	12.57	27.07	-0.66	1.97	92.9	6.33	6.82	0.66	1.49	7.52	10.32	0.06	1.95
31	Yes	TOP PROTEIN	UniRef100_I1LQR4	Uncharacterized protein n=2 Tax=Glycine max RepID=I1LQR4_SOYBN	649	71.0251	4.94482	1	1	121.442	42	30	55.0077	242	22.86	0	65.94	2.64	4.01	0	0	61.9	5.46	8.82	-0.31	1.64	91.47	13.79	15.07	0.27	1.85	11.57	11.81	0.31	1.98
32	Yes	TOP PROTEIN	UniRef100_I1KPN3	Uncharacterized protein n=2 Tax=Glycine max RepID=I1KPN3_SOYBN	667	73.414	4.93213	1	1	119.613	49	38	58.9205	185	16.93	0	47.28	4.71	9.95	0	0	45.05	4.77	10.58	-0.14	1.68	75.67	5.39	7.12	0.72	1.82	7.15	9.96	0.4	2.23
33	Yes	TOP PROTEIN	UniRef100_I1MD22	Lipoxygenase n=1 Tax=Glycine max RepID=I1MD22_SOYBN	853	96.5626	5.73193	0.999832	0.316939	121.859	44	35	42.9074	269	27.26	0	78.75	15.81	20.07	0	0	69.1	24.48	35.42	-0.4	1.87	116.55	15.79	13.55	0.59	1.77	11.34	12.09	0.07	2.19
34	Yes	TOP PROTEIN	UniRef100_I1MJC6	Phosphoglycerate kinase n=1 Tax=Glycine max RepID=I1MJC6_SOYBN	377	39.0059	9.23193	1	1	119.852	36	24	72.679	392	147.99	0	159.43	31.37	19.68	0	0	163.36	25.51	15.62	-0.03	1.18	77.18	8.86	11.48	-1.56	2.11	8.51	10.17	-1.39	1.92
35	Yes	TOP PROTEIN	UniRef100_Q43446	Lipoxygenase n=2 Tax=Glycine max RepID=Q43446_SOYBN	853	96.5795	5.56689	1	1	120.85	44	35	43.8453	254	24.53	0	78.18	13.71	17.53	0	0	68.42	22.71	33.2	-0.39	1.77	104.57	7.79	7.45	0.42	1.69	4.02	4.81	-0.14	2.21
36	Yes	TOP PROTEIN	UniRef100_I1KVU0	Uncharacterized protein n=1 Tax=Glycine max RepID=I1KVU0_SOYBN	623	68.7169	5.36377	1	1	120.84	42	31	56.9823	124	6.03	0	34.42	10.1	29.36	0	0	31.52	9.27	29.4	-0.32	1.68	43.94	3.7	8.43	0.23	1.61	9.17	21.2	0.06	1.92
37	Yes	TOP PROTEIN	UniRef100_P13708	Sucrose synthase n=2 Tax=Glycine max RepID=SUSY_SOYBN	805	92.1677	6.03662	1	1	118.897	44	35	44.8447	249	59.48	0	52.69	3.93	7.46	0	0	48.51	5.01	10.34	-0.3	2.06	130.69	11.31	8.65	1.64	2.16	29.03	26.02	1.13	2.67
38	Yes	TOP PROTEIN	UniRef100_B6EBD7	Heat shock protein 90-1 n=1 Tax=Glycine max RepID=B6EBD7_SOYBN	702	80.397	4.79248	0.999983	0.99998	117.482	46	35	44.7293	204	36.24	0	55.98	10.59	18.93	0	0	45.53	10.83	23.78	-0.67	1.98	92.47	6.2	6.7	0.67	1.49	5.66	7.77	0.1	1.91
39	Yes	TOP PROTEIN	UniRef100_K7MJY8	Sucrose synthase n=2 Tax=Glycine max RepID=K7MJY8_SOYBN	805	92.1147	5.90967	1	1	117.9	42	34	43.7267	258	57.38	0	55.73	2.38	4.26	0	0	50.21	4.18	8.33	-0.29	2.06	133.72	9.93	7.42	1.56	2.2	23.62	20.89	1.06	2.64
40	Yes	TOP PROTEIN	UniRef100_D7EYG6	V-H(+)-ATPase subunit A n=2 Tax=Papilionoideae RepID=D7EYG6_SOYBN	623	68.7179	5.2876	0.999999	0.999999	119.198	42	31	56.9823	124	5.78	0	34.34	10.25	29.84	0	0	31.71	8.99	28.36	-0.29	1.66	43.86	3.83	8.73	0.23	1.61	9.33	21.61	0.06	1.92
41	Yes	TOP PROTEIN	UniRef100_K7MVD3	Uncharacterized protein n=1 Tax=Glycine max RepID=K7MVD3_SOYBN	647	70.7769	4.95752	0.999992	0.999992	117.128	42	29	50.6955	264	24.04	0	72.69	3.42	4.71	0	0	66.31	2.82	4.25	-0.36	1.53	99.73	11.93	11.96	0.23	1.84	13.65	13.08	0.23	1.93
42	Yes	TOP PROTEIN	UniRef100_I1JN59	Uncharacterized protein n=1 Tax=Glycine max RepID=I1JN59_SOYBN	1626	177.338	6.43018	1	0.999831	113.152	40	36	27.4908	87	41.58	0	41.72	26.75	64.13	0	0	33.81	27.17	80.37	-0.36	1.28	22.24	12	53.96	-1.11	1.52	9.28	43.18	-1.37	1.81
43	Yes	TOP PROTEIN	UniRef100_D6C4Z9	HSP90-1 n=1 Tax=Glycine max RepID=D6C4Z9_SOYBN	702	80.3119	4.79248	1	1	115.597	47	36	43.7322	220	42.69	0	60.74	14.07	23.16	0	0	48.91	13.5	27.59	-0.73	1.99	105.49	13.63	12.92	0.76	1.4	7.02	8.95	0.09	1.91
44	Yes	TOP PROTEIN	UniRef100_K7K7B7	Uncharacterized protein n=3 Tax=Glycine max RepID=K7K7B7_SOYBN	560	61.5363	4.98291	0.999852	0.999852	115.658	42	27	56.25	226	22.2	0	60.71	3.2	5.28	0	0	55.18	1.57	2.84	-0.36	1.61	84.75	11.72	13.83	0.33	1.78	6.47	7.29	0.28	1.96
45	Yes	TOP PROTEIN	UniRef100_I1N8S9	Uncharacterized protein n=2 Tax=Glycine max RepID=I1N8S9_SOYBN	1581	172.126	6.68311	1	0.999965	111.437	42	38	29.3485	89	36.95	0	41.62	29.07	69.85	0	0	36.63	32.53	88.81	-0.26	1.31	22.46	15.03	66.92	-1.1	1.62	11.24	51.02	-1.33	1.8
46	Yes	TOP PROTEIN	UniRef100_I1MJC7	Phosphoglycerate kinase n=1 Tax=Glycine max RepID=I1MJC7_SOYBN	401	42.3906	5.92236	1	1	114.279	40	29	77.3067	307	30.15	0	108.71	8.58	7.9	0	0	102.94	12.54	12.18	-0.1	1.5	99.53	33.37	33.53	-0.45	2.4	17.87	18.46	-0.39	2.1
47	Yes	TOP PROTEIN	UniRef100_I1NAI7	Uncharacterized protein n=1 Tax=Glycine max RepID=I1NAI7_SOYBN	444	47.6254	5.2876	1	0.999981	112.128	33	26	65.3153	179	19.93	0	46.29	2.39	5.16	0	0	44.39	4.54	10.22	-0.1	1.79	76.41	4.92	6.44	0.82	2.07	7.93	11.21	0.6	2.06
48	Yes	TOP PROTEIN	UniRef100_I1KG34	Uncharacterized protein n=1 Tax=Glycine max RepID=I1KG34_SOYBN	623	68.7179	5.22412	0.999997	0.999997	113.818	41	30	56.9823	115	5.96	0	31.65	10.22	32.28	0	0	28.93	9.77	33.78	-0.37	1.59	40.3	4.29	10.65	0.17	1.55	8.91	22.53	-0.01	1.87
49	Yes	TOP PROTEIN	UniRef100_I1LCI1	Uncharacterized protein n=1 Tax=Glycine max RepID=I1LCI1_SOYBN	577	61.3754	5.63037	1	1	113.222	41	34	59.4454	156	18.1	0	40.77	5.22	12.81	0	0	39.53	6.9	17.47	-0.22	1.78	63.33	5.16	8.15	0.7	2.04	11.21	17.2	0.68	2.24
50	Yes	TOP PROTEIN	UniRef100_I1J4J6	Malic enzyme n=1 Tax=Glycine max RepID=I1J4J6_SOYBN	591	64.9678	5.78271	1	1	108.69	39	27	47.3773	193	42.06	0	40.13	7.92	19.74	0	0	38.67	6.84	17.69	-0.04	1.89	91.62	8.13	8.87	1.44	2.3	11.18	13.78	1.15	2.53
51	Yes	TOP PROTEIN	UniRef100_O20321	Ribulose 1,5-bisphosphate carboxylase-oxygenase large subunit (Fragment) n=5 Tax=Papilionoideae RepID=O20321_9FABA	477	53.0128	6.18896	1	1	108.598	38	22	42.7673	620	310.65	0	285.57	32.27	11.3	0	0	290.04	21.29	7.34	-0.03	1.69	97.38	9.61	9.87	-2.18	2.63	9.18	9.8	-2.26	2.54
52	Yes	TOP PROTEIN	UniRef100_I1NHW4	Uncharacterized protein n=1 Tax=Glycine max RepID=I1NHW4_SOYBN	575	61.1933	5.63037	1	1	111.897	40	33	57.913	161	20.16	0	41.45	7.4	17.86	0	0	39.75	9.44	23.74	-0.27	1.82	65.13	8.81	13.53	0.71	2	14.64	21.59	0.71	2.19
53	Yes	TOP PROTEIN	UniRef100_K7LSM2	Uncharacterized protein n=1 Tax=Glycine max RepID=K7LSM2_SOYBN	1357	153.449	4.55127	1	0.999992	111.205	44	41	35.1511	98	25.04	0	21.7	4.6	21.2	0	0	21.94	2.54	11.56	0	2.07	40.91	8.41	20.55	1.26	1.73	10.55	24.94	1.12	2.15
54	Yes	TOP PROTEIN	UniRef100_I1JXC1	Elongation factor Tu n=1 Tax=Glycine max RepID=I1JXC1_SOYBN	480	52.157	6.21436	0.999978	0.99997	108.372	31	21	56.6667	212	74.19	0	92.9	10.89	11.72	0	0	94.27	7.93	8.41	0.01	1.45	46.44	4.9	10.56	-1.32	2.01	7.35	16.5	-1.53	2.24
55	Yes	TOP PROTEIN	UniRef100_P51061	Phosphoenolpyruvate carboxylase n=3 Tax=Glycine max RepID=CAPP2_SOYBN	967	110.673	6.03662	1	0.999138	108.654	42	37	35.9876	146	18.08	0	39.18	11.26	28.75	0	0	34.7	10.16	29.27	-0.26	1.51	64	4.76	7.43	0.63	1.84	6.09	9.78	0.59	1.85
56	Yes	TOP PROTEIN	UniRef100_I1JJL6	Uncharacterized protein n=1 Tax=Glycine max RepID=I1JJL6_SOYBN	702	80.2607	4.81787	1	1	107.45	43	34	45.8689	204	39.6	0	57.49	13.95	24.27	0	0	44.68	12.51	28	-0.86	1.97	97.28	17.89	18.39	0.65	1.43	8.87	12.17	-0.02	1.95
57	Yes	TOP PROTEIN	UniRef100_I1K7F0	Uncharacterized protein n=1 Tax=Glycine max RepID=I1K7F0_SOYBN	696	74.3297	5.87158	1	1	108.073	31	24	43.6782	132	58.99	0	61.59	5.17	8.4	0	0	55.45	6.41	11.56	-0.18	1.21	26.79	5.53	20.64	-1.72	2.23	1.46	5.38	-1.86	2.26
58	Yes	TOP PROTEIN	UniRef100_I1JPW5	Uncharacterized protein n=1 Tax=Glycine max RepID=I1JPW5_SOYBN	444	47.6104	5.38916	1	1	105.889	31	24	59.6847	168	19.06	0	44.02	2.72	6.17	0	0	42.17	0.6	1.42	-0.07	1.83	73.55	1.67	2.27	0.88	2.05	5.81	8.56	0.61	2.13
59	Yes	TOP PROTEIN	UniRef100_I1K360	Uncharacterized protein n=1 Tax=Glycine max RepID=I1K360_SOYBN	695	74.7517	5.43994	1	1	106.97	31	24	46.9065	166	104.99	0	74.85	15.71	20.98	0	0	71.59	12.59	17.59	-0.19	1.02	35.1	7	19.95	-1.48	1.74	9.3	27.04	-1.74	2.05
60	Yes	TOP PROTEIN	UniRef100_I1KBV2	Uncharacterized protein n=1 Tax=Glycine max RepID=I1KBV2_SOYBN	990	108.722	6.03662	1	1	106.268	35	31	36.7677	111	15.78	0	28.45	2.21	7.77	0	0	26.86	3.83	14.26	-0.17	1.87	48.58	7.86	16.18	0.91	1.88	2.94	6.81	0.57	2.11
61	Yes	TOP PROTEIN	UniRef100_I1JSX4	Uncharacterized protein n=1 Tax=Glycine max RepID=I1JSX4_SOYBN	694	74.0966	5.80811	1	1	104.903	31	23	42.0749	130	57.75	0	60.23	3.93	6.52	0	0	54.53	6.51	11.93	-0.17	1.22	26.18	4.53	17.32	-1.72	2.25	1.41	5.44	-1.93	2.31
62	Yes	TOP PROTEIN	UniRef100_I1MM08	Malic enzyme n=1 Tax=Glycine max RepID=I1MM08_SOYBN	591	65.1359	5.68115	1	1	103.184	35	25	42.978	185	46.88	0	36.84	7.84	21.28	0	0	33.43	5.47	16.37	-0.2	1.94	88.35	6.52	7.38	1.47	2.28	11.3	14.04	1.29	2.41
63	Yes	TOP PROTEIN	UniRef100_I1KRI0	Uncharacterized protein n=1 Tax=Glycine max RepID=I1KRI0_SOYBN	696	74.9159	5.64307	0.999954	0.99993	103.866	31	24	45.8333	170	106.38	0	77.03	12.92	16.77	0	0	75.25	9.44	12.55	-0.11	0.9	34.24	8.32	24.3	-1.56	1.74	8.17	24.24	-1.8	2.08
64	Yes	TOP PROTEIN	UniRef100_P24095	Seed linoleate 9S-lipoxygenase n=1 Tax=Glycine max RepID=LOXX_SOYBN	864	96.739	5.73193	1	1	100.786	39	32	43.0556	127	19.62	0	30.26	2.46	8.14	0	0	29.51	2.55	8.65	-0.19	1.62	54.33	2.03	3.74	0.91	1.86	8.16	15.3	0.81	2.3
65	Yes	TOP PROTEIN	UniRef100_I1LJY2	Uncharacterized protein n=1 Tax=Glycine max RepID=I1LJY2_SOYBN	516	55.4917	9.15869	1	1	97.8822	32	30	53.2946	146	56.22	0	64.18	22.77	35.48	0	0	67.94	14.48	21.31	0.14	1.44	30.91	4.84	15.65	-1.48	2.33	9.13	33.86	-1.84	2.17
66	Yes	TOP PROTEIN	UniRef100_B3TDK9	Lipoxygenase n=1 Tax=Glycine max RepID=B3TDK9_SOYBN	856	96.2987	6.354	1	0.998615	101.202	39	33	41.2383	158	13.88	0	50	7.25	14.5	0	0	43.11	14.78	34.29	-0.5	1.95	61.43	4.39	7.15	0.18	1.84	5.99	12.21	-0.33	2.13
67	Yes	TOP PROTEIN	UniRef100_I1JXS8	Uncharacterized protein n=1 Tax=Glycine max RepID=I1JXS8_SOYBN	990	108.909	6.0874	1	1	99.8922	33	29	35.9596	103	14.35	0	26.39	1.36	5.17	0	0	24.74	1.47	5.93	-0.22	1.81	45.24	6.4	14.15	0.93	1.91	0.95	2.36	0.52	2.1
68	Yes	TOP PROTEIN	UniRef100_I1LAL4	Uncharacterized protein n=1 Tax=Glycine max RepID=I1LAL4_SOYBN	575	61.0342	5.90967	1	1	99.7752	40	32	55.4783	147	13.91	0	38.88	2.57	6.61	0	0	38.22	5.86	15.35	-0.2	1.69	59.01	4.34	7.36	0.59	1.88	10.92	18.4	0.5	2.19
69	Yes	TOP PROTEIN	UniRef100_I1LFG4	Uncharacterized protein n=1 Tax=Glycine max RepID=I1LFG4_SOYBN	742	80.1585	6.11279	1	1	96.0011	33	29	38.1402	182	50.35	0	79.54	31.4	39.48	0	0	78.27	33.79	43.16	0.03	1.42	45.27	13.21	29.18	-1.2	2.47	12.7	30.13	-1.23	2.2
70	Yes	TOP PROTEIN	UniRef100_I1KC70	Uncharacterized protein n=1 Tax=Glycine max RepID=I1KC70_SOYBN	338	36.6961	6.84424	1	1	94.596	34	25	71.5976	266	15.68	0	75.28	8.9	11.83	0	0	73.37	9.88	13.47	-0.11	1.67	114.19	38.83	34	0.61	1.87	9.87	11.58	-0.14	2.37
71	Yes	TOP PROTEIN	UniRef100_I1LQL6	Uncharacterized protein n=1 Tax=Glycine max RepID=I1LQL6_SOYBN	513	55.0144	8.646	1	1	93.9587	32	30	53.4113	143	54.64	0	63.44	17.1	26.96	0	0	65.83	12.99	19.74	0.12	1.46	31.79	2.67	8.4	-1.46	2.41	8.09	30.53	-1.93	2.29
72	Yes	TOP PROTEIN	UniRef100_K7KYV8	Lipoxygenase n=1 Tax=Glycine max RepID=K7KYV8_SOYBN	866	96.8409	5.87158	0.999999	0.999977	95.9441	35	31	41.455	122	18.83	0	29.64	0.9	3.03	0	0	28.62	3.42	11.95	-0.21	1.56	52.02	3.45	6.63	0.85	1.83	9.68	19.02	0.74	2.3
73	Yes	TOP PROTEIN	UniRef100_I1N6A2	Uncharacterized protein n=1 Tax=Glycine max RepID=I1N6A2_SOYBN	978	110.114	6.17627	1	1	96.6788	39	35	37.7301	73	16.53	0	29.57	5.15	17.43	0	0	26.32	5.17	19.63	-0.17	1.17	20.76	2.59	12.49	-0.75	2.06	3.02	13.72	-0.65	1.93
74	Yes	TOP PROTEIN	UniRef100_K7KL44	Uncharacterized protein n=2 Tax=Glycine max RepID=K7KL44_SOYBN	426	46.7152	7.57666	1	1	93.1782	33	24	56.8075	287	16.48	0	82.92	6.36	7.67	0	0	82.08	7.95	9.68	-0.05	1.63	121.24	38.11	31.43	0.5	1.97	9.44	10.53	-0.19	2.29
75	Yes	TOP PROTEIN	UniRef100_Q02909	Phosphoenolpyruvate carboxylase, housekeeping isozyme n=2 Tax=Glycine max RepID=CAPP1_SOYBN	967	110.599	5.59229	1	1	96.1454	37	34	36.1944	135	15.36	0	37.84	13	34.34	0	0	32.51	10.16	31.26	-0.31	1.72	57.51	0.7	1.22	0.55	1.99	8.03	13.8	0.63	1.97
76	Yes	TOP PROTEIN	UniRef100_I1KDL4	Uncharacterized protein n=1 Tax=Glycine max RepID=I1KDL4_SOYBN	967	110.564	5.66846	1	1	95.9734	36	33	36.4012	138	14.16	0	37.77	12.58	33.3	0	0	33.2	10.01	30.14	-0.29	1.71	57.87	1.13	1.95	0.54	2.07	5.74	9.6	0.7	1.92
77	Yes	TOP PROTEIN	UniRef100_I7FST9	Protein disulfide isomerase-like protein n=1 Tax=Glycine max RepID=I7FST9_SOYBN	525	58.6604	4.91943	1	0.999666	95.1137	33	32	71.2381	158	16.35	0	37.66	7.32	19.43	0	0	40.65	8.78	21.61	0.11	1.85	64.69	17.42	26.92	0.83	1.96	13.27	20.08	0.85	2.24
78	Yes	TOP PROTEIN	UniRef100_K7SE25	ATP-and Zn(2+)-dependent metalloprotease 2 n=1 Tax=Glycine max RepID=K7SE25_SOYBN	696	75.0239	5.5415	0.999849	0.99976	95.3324	29	23	44.3966	144	86.53	0	64.52	9.72	15.07	0	0	62.82	7.16	11.4	-0.11	0.9	28.59	6.74	23.59	-1.54	1.66	6.99	24.83	-1.8	2.08
79	Yes	TOP PROTEIN	UniRef100_C6ZJZ0	Serine hydroxymethyltransferase n=1 Tax=Glycine max RepID=C6ZJZ0_SOYBN	518	57.3236	9.11475	1	1	91.6469	31	25	55.5985	135	80.08	0	59.52	10.2	17.14	0	0	68.25	8.78	12.86	0.13	1.08	26.51	2.03	7.67	-1.64	1.88	4.27	16.86	-1.9	2.23
80	Yes	TOP PROTEIN	UniRef100_I1MRV6	Dihydrolipoyl dehydrogenase n=1 Tax=Glycine max RepID=I1MRV6_SOYBN	500	52.8365	6.99072	1	1	92.588	27	21	52.4	132	3.05	0.004	43.61	2.54	5.82	0	0	46.88	3.8	8.1	0.09	1.54	40.23	2.55	6.33	-0.16	1.8	2.23	5.61	-0.23	1.72
81	Yes	TOP PROTEIN	UniRef100_I1KL72	Uncharacterized protein n=1 Tax=Glycine max RepID=I1KL72_SOYBN	677	72.4065	5.71924	1	1	93.5911	35	31	45.1994	126	10.13	0	34.34	0.97	2.83	0	0	30.62	0.82	2.68	-0.28	1.24	47.63	1.19	2.5	0.35	1.49	4.25	8.81	0.38	1.53
82	Yes	TOP PROTEIN	UniRef100_I1JPP3	Uncharacterized protein n=1 Tax=Glycine max RepID=I1JPP3_SOYBN	808	89.6066	4.99561	1	1	92.2903	31	24	37.005	109	6.97	0	29.5	10.33	35	0	0	25.05	11	43.9	-0.26	1.44	39.19	4.32	11.02	0.35	1.88	6.99	17.09	0.4	1.91
83	Yes	TOP PROTEIN	UniRef100_I1K0K6	Uncharacterized protein n=1 Tax=Glycine max RepID=I1K0K6_SOYBN	780	86.0107	5.30029	1	1	89.5144	29	23	36.6667	64	20.72	0	27.36	5.9	21.57	0	0	24.2	4.76	19.66	-0.21	0.94	16.17	3.86	23.88	-0.95	1.4	2.55	16.22	-1.16	1.73
84	Yes	TOP PROTEIN	UniRef100_I1MUX0	Uncharacterized protein n=1 Tax=Glycine max RepID=I1MUX0_SOYBN	787	86.8271	5.43994	1	0.999643	88.9744	28	22	35.7052	64	23.99	0	27.81	7.96	28.64	0	0	24.79	5.98	24.13	-0.16	0.85	16.2	4.45	27.48	-0.89	1.25	2.61	16.59	-1.16	1.74
85	Yes	TOP PROTEIN	UniRef100_Q39830	BiP isoform A n=1 Tax=Glycine max RepID=Q39830_SOYBN	664	73.2727	4.97021	1	1	89.0124	41	31	42.7711	161	14.37	0	42.23	9.41	22.28	0	0	40.08	6.63	16.53	-0.2	1.61	65.6	6.47	9.86	0.65	1.68	3.7	5.85	0.31	2.25
86	Yes	TOP PROTEIN	UniRef100_C6TBK3	Putative uncharacterized protein n=1 Tax=Glycine max RepID=C6TBK3_SOYBN	371	40.8086	9.20264	1	0.999861	90.9961	27	20	61.4555	222	72.88	0	90.14	17.78	19.73	0	0	103.28	17.24	16.69	0.2	1.44	46.36	9.14	19.73	-1.51	2.29	3.9	8.48	-1.54	2.44
87	Yes	TOP PROTEIN	UniRef100_C6ZJY8	Serine hydroxymethyltransferase n=1 Tax=Glycine max RepID=C6ZJY8_SOYBN	516	57.3345	7.95752	1	1	86.6831	30	25	54.4574	141	88.88	0	62.67	9.64	15.38	0	0	69.52	9.32	13.4	0.04	1.15	27.49	1.89	6.88	-1.63	1.82	3.09	11.7	-1.9	2.15
88	Yes	TOP PROTEIN	UniRef100_I1KQV7	Uncharacterized protein n=2 Tax=Glycine max RepID=I1KQV7_SOYBN	677	72.4915	5.71924	0.999998	0.999998	89.6294	34	30	43.87	124	10.16	0	33.67	1.22	3.61	0	0	29.94	2.21	7.37	-0.29	1.23	46.51	1.71	3.69	0.34	1.51	2.05	4.33	0.37	1.55
89	Yes	TOP PROTEIN	UniRef100_I1M2K9	Uncharacterized protein n=1 Tax=Glycine max RepID=I1M2K9_SOYBN	674	72.3655	5.56689	0.999961	0.999961	88.9604	34	29	41.3947	120	6.44	0	32.62	0.95	2.92	0	0	29.65	1.18	3.97	-0.23	1.11	42.19	3.16	7.5	0.13	1.76	4.45	9.61	0.41	1.52
90	Yes	TOP PROTEIN	UniRef100_I1M599	Lipoxygenase n=1 Tax=Glycine max RepID=I1M599_SOYBN	822	92.7178	6.53662	0.998245	0.993218	88.758	33	27	35.7664	157	16.39	0	48.76	8.34	17.09	0	0	41.67	13.98	33.55	-0.52	1.85	65.5	3.59	5.48	0.26	1.82	5.21	10.66	-0.39	2.24
91	Yes	TOP PROTEIN	UniRef100_O81413	Dihydrolipoyl dehydrogenase n=1 Tax=Glycine max RepID=O81413_SOYBN	500	52.9507	6.99072	1	1	87.7166	26	20	50.2	117	2.47	0.016	37.75	1.54	4.08	0	0	39.75	4.6	11.57	0.03	1.38	36.81	6.45	17.54	-0.09	1.61	1.42	3.84	-0.1	1.56
92	Yes	TOP PROTEIN	UniRef100_I1KEN4	Uncharacterized protein n=1 Tax=Glycine max RepID=I1KEN4_SOYBN	966	110.188	5.42725	1	1	86.696	35	32	34.3685	108	9.87	0	29.39	6.3	21.45	0	0	27.39	6.17	22.54	-0.2	1.65	45.36	2.84	6.25	0.57	1.74	1.77	4.12	0.47	1.79
93	Yes	TOP PROTEIN	UniRef100_I1KC65	Uncharacterized protein n=1 Tax=Glycine max RepID=I1KC65_SOYBN	326	35.7093	6.16357	1	1	85.9687	31	25	69.9387	248	15.82	0	71.74	7.18	10.02	0	0	70.6	7.07	10.02	-0.07	1.69	106.39	34.92	32.82	0.5	2.07	7.64	9.86	-0.22	2.41
94	Yes	TOP PROTEIN	UniRef100_I1LNP0	Uncharacterized protein n=1 Tax=Glycine max RepID=I1LNP0_SOYBN	606	69.5	4.71631	1	1	81.7269	35	31	53.4653	102	20.89	0	21.3	3.26	15.3	0	0	20.08	2.9	14.44	-0.16	1.71	36.75	9.7	26.39	0.74	2.02	9.1	20.88	1.1	1.78
95	Yes	TOP PROTEIN	UniRef100_I1MLU9	Uncharacterized protein n=2 Tax=Glycine max RepID=I1MLU9_SOYBN	4392	486.718	4.06885	1	0.999427	86.249	38	36	11.0428	58	7.9	0	14.23	4.08	28.69	0	0	15.29	4.34	28.39	0.19	1.56	19.25	1.79	9.29	0.37	2.12	6.99	34.25	0.34	2.46
96	Yes	TOP PROTEIN	UniRef100_I1K4S0	Uncharacterized protein n=1 Tax=Glycine max RepID=I1K4S0_SOYBN	241	27.4959	6.06201	1	0.999284	82.801	29	18	66.39	149	17.22	0	41.7	4.12	9.87	0	0	40.74	2.66	6.53	-0.08	1.49	56.15	4.1	7.29	0.4	1.68	9.98	16.95	0.35	1.92
97	Yes	TOP PROTEIN	UniRef100_I1KAB7	Uncharacterized protein n=2 Tax=Glycine max RepID=I1KAB7_SOYBN	503	56.0622	4.7417	1	1	85.4212	29	27	64.2147	164	14.5	0	42.6	12.8	30.05	0	0	44.67	11.44	25.6	0.11	1.83	65.38	21.13	32.32	0.6	2.06	18.65	27.16	0.7	2.25
98	Yes	TOP PROTEIN	UniRef100_I1MBR7	Uncharacterized protein n=1 Tax=Glycine max RepID=I1MBR7_SOYBN	469	51.4221	5.07178	1	1	84.8553	26	25	69.5096	103	7.86	0	28.62	2.64	9.23	0	0	28.06	3.22	11.49	0.02	1.98	40.54	3.51	8.65	0.62	1.8	8.3	21.22	0.37	2.18
99	Yes	TOP PROTEIN	UniRef100_I1JCG8	Uncharacterized protein n=1 Tax=Glycine max RepID=I1JCG8_SOYBN	362	40.3956	8.32373	1	1	84.3565	29	23	53.5912	143	59.46	0	61.42	3.9	6.35	0	0	62.38	2.47	3.97	-0.1	1.24	30.64	2.1	6.85	-1.28	1.63	4.83	16.74	-1.55	1.9
100	Yes	TOP PROTEIN	UniRef100_I1JEL6	Uncharacterized protein n=1 Tax=Glycine max RepID=I1JEL6_SOYBN	794	90.0176	4.75439	1	1	83.4596	30	28	38.0353	90	21.96	0	35.72	3.08	8.61	0	0	28.65	1.86	6.51	-0.2	1.26	25.29	3.85	15.22	-0.64	1.83	5.4	23.1	-1.15	2.41
101	Yes	TOP PROTEIN	UniRef100_I1LDR2	Uncharacterized protein n=1 Tax=Glycine max RepID=I1LDR2_SOYBN	448	50.3979	4.57666	1	0.779553	84.743	26	15	40.4018	138	17.25	0	40.81	7.36	18.04	0	0	31.08	9.45	30.41	-0.66	2.02	59.41	11.38	19.16	0.46	1.9	9.23	18.73	0.04	2.09
102	Yes	TOP PROTEIN	UniRef100_I1JT28	Uncharacterized protein n=1 Tax=Glycine max RepID=I1JT28_SOYBN	449	50.574	4.60205	1	1	84.354	24	15	44.5434	140	17.36	0	41.04	9.17	22.34	0	0	31.49	10.27	32.61	-0.67	1.84	59.15	7.98	13.5	0.48	1.74	10.88	23.85	-0.19	2.16
103	Yes	TOP PROTEIN	UniRef100_I1M5L7	Uncharacterized protein n=1 Tax=Glycine max RepID=I1M5L7_SOYBN	863	95.3811	4.98291	1	0.999843	84.0077	30	24	29.8957	83	9.66	0	25.52	6.64	26.02	0	0	23.61	6.68	28.3	-0.06	1.3	35.46	3.4	9.59	0.52	1.98	4.41	14.88	0	2.4
104	Yes	TOP PROTEIN	UniRef100_I1LMN5	Uncharacterized protein n=1 Tax=Glycine max RepID=I1LMN5_SOYBN	387	41.7884	5.80811	1	1	83.4559	29	17	42.6357	229	91.44	0	102.04	12.89	12.63	0	0	104.49	5.87	5.62	-0.06	1.62	51.39	2.13	4.15	-1.47	2.3	5.11	11.5	-1.83	2.22
105	Yes	TOP PROTEIN	UniRef100_I1KUG6	Uncharacterized protein n=1 Tax=Glycine max RepID=I1KUG6_SOYBN	377	41.578	5.19873	1	0.999998	83.3612	26	18	51.1936	172	16.93	0	43.19	4.72	10.92	0	0	40.63	5.25	12.91	-0.16	1.71	61.03	8.14	13.33	0.38	2.13	8.71	13.09	0.53	2.04
106	Yes	TOP PROTEIN	UniRef100_G7IL85	Actin n=2 Tax=Papilionoideae RepID=G7IL85_MEDTR	377	41.608	5.19873	0.998198	0.984023	82.9675	26	18	51.1936	171	15.69	0	43.1	4.71	10.92	0	0	40.72	6.15	15.1	-0.17	1.64	59.63	7.4	12.41	0.35	2.06	7.98	12.28	0.49	2.07
107	Yes	TOP PROTEIN	UniRef100_C6T7Y1	Uncharacterized protein n=3 Tax=Papilionoideae RepID=C6T7Y1_SOYBN	377	41.6519	5.19873	0.999984	0.999928	82.9411	26	18	51.1936	166	12.87	0	43.11	6.78	15.73	0	0	38.75	4.22	10.89	-0.35	1.92	58.92	3.83	6.5	0.41	2.03	8.11	13.56	0.29	2.31
108	Yes	TOP PROTEIN	UniRef100_I1L655	Uncharacterized protein n=1 Tax=Glycine max RepID=I1L655_SOYBN	489	54.1297	4.80518	1	0.997155	82.8894	27	21	48.8753	100	8.09	0	27.35	4.17	15.25	0	0	26.78	3.02	11.28	0.04	2.02	36.82	5.08	13.8	0.33	2.33	5.98	14.79	0.67	1.99
109	Yes	TOP PROTEIN	UniRef100_I1JNK9	Uncharacterized protein n=1 Tax=Glycine max RepID=I1JNK9_SOYBN	377	41.6079	5.19873	0.999998	0.819382	82.5782	25	18	51.1936	165	14.67	0	42.53	6.43	15.12	0	0	38.22	4	10.46	-0.35	1.85	57.97	3.64	6.28	0.36	1.95	7.19	12.14	0.27	2.19
110	Yes	TOP PROTEIN	UniRef100_C6TGW2	Uncharacterized protein n=1 Tax=Glycine max RepID=C6TGW2_SOYBN	262	29.3176	4.52588	1	0.999332	82.3905	29	18	67.1756	221	27.6	0	54.38	6.89	12.67	0	0	50.24	7.06	14.06	-0.11	1.77	97.43	13.93	14.3	1.01	1.81	14.28	16.45	0.68	2.31
111	Yes	TOP PROTEIN	UniRef100_C6TK14	Putative uncharacterized protein n=1 Tax=Glycine max RepID=C6TK14_SOYBN	387	41.7024	6.02393	1	0.999999	82.1402	28	17	42.6357	221	92.95	0	98.95	9.96	10.07	0	0	101.32	1.58	1.56	-0.08	1.63	48.48	1.13	2.34	-1.47	2.2	4.99	11.65	-1.82	2.21
112	Yes	TOP PROTEIN	UniRef100_I1N843	Uncharacterized protein n=1 Tax=Glycine max RepID=I1N843_SOYBN	403	43.1424	8.33838	1	0.996397	81.6609	24	21	55.0868	211	94.08	0	93.42	15.86	16.98	0	0	103.66	2.37	2.28	0.1	1.37	44.87	6.87	15.31	-1.61	2.3	2.66	6.2	-1.62	2.26
113	Yes	TOP PROTEIN	UniRef100_I1MNK0	Uncharacterized protein n=2 Tax=Glycine max RepID=I1MNK0_SOYBN	331	35.019	6.91748	0.999689	0.999689	80.1644	28	22	61.3293	378	129.55	0	156.67	35.36	22.57	0	0	235.17	29.55	12.57	0.69	1.93	62.82	2.62	4.17	-1.89	2.59	2.39	3.68	-1.86	2.43
114	Yes	TOP PROTEIN	UniRef100_I1ME25	Uncharacterized protein n=1 Tax=Glycine max RepID=I1ME25_SOYBN	674	72.4075	5.68115	0.999957	0.999957	81.1607	32	28	40.2077	115	6.91	0	31.33	2.13	6.8	0	0	28.74	2.3	8.01	-0.2	1.05	40.51	4.98	12.29	0.12	1.8	6.49	14.56	0.41	1.55
115	Yes	TOP PROTEIN	UniRef100_I1K4W1	Uncharacterized protein n=1 Tax=Glycine max RepID=I1K4W1_SOYBN	377	41.6939	5.2749	0.996161	0.892731	81.8047	28	19	51.1936	175	14.78	0	44.45	6.37	14.32	0	0	43.83	8.28	18.9	-0.13	1.67	62.48	7.87	12.6	0.48	1.86	8.21	13.04	0.33	2.07
116	Yes	TOP PROTEIN	UniRef100_K7L4F4	Uncharacterized protein n=1 Tax=Glycine max RepID=K7L4F4_SOYBN	922	104.098	5.64307	1	1	79.7714	28	23	30.4772	61	22.26	0	20.92	0.93	4.44	0	0	20.19	2.79	13.8	-0.03	0.89	26.21	8.02	30.59	0.39	1.2	2.15	9.22	0.02	1.5
117	Yes	TOP PROTEIN	UniRef100_I1N8P5	Uncharacterized protein n=1 Tax=Glycine max RepID=I1N8P5_SOYBN	450	50.4958	4.55127	0.999995	0.714513	81.4032	25	14	36.4444	137	18.87	0	40.85	7.95	19.47	0	0	31.13	8.71	27.98	-0.64	1.89	58.82	12.93	21.98	0.42	1.86	10.03	20.74	-0.05	2.08
118	Yes	TOP PROTEIN	UniRef100_K7M592	Uncharacterized protein n=1 Tax=Glycine max RepID=K7M592_SOYBN	737	79.2975	8.92432	1	1	78.2824	25	21	34.7354	69	22.38	0	34.02	25.97	76.33	0	0	26.6	14.73	55.38	-0.26	1.75	12.54	5.09	40.63	-1.81	2.72	5.98	42.19	-1.49	2.47
119	Yes	TOP PROTEIN	UniRef100_Q01915	ATP synthase subunit alpha, mitochondrial n=4 Tax=rosids RepID=ATPAM_SOYBN	508	55.2781	6.21436	1	1	80.203	30	25	52.3622	147	15.16	0	42.42	9.07	21.38	0	0	40.57	12.12	29.87	-0.31	1.66	57.13	14.87	26.02	0.34	1.82	13.92	24.41	0.34	1.85
120	Yes	TOP PROTEIN	UniRef100_I1K9V8	Uncharacterized protein n=1 Tax=Glycine max RepID=I1K9V8_SOYBN	259	29.0944	4.51318	1	0.999129	80.5547	28	17	65.251	223	25.42	0	54.21	10.62	19.59	0	0	51.08	5.7	11.16	-0.16	1.7	95.53	12.57	13.16	0.88	1.93	15	17.06	0.66	2.05
121	Yes	TOP PROTEIN	UniRef100_I1KM00	Uncharacterized protein n=1 Tax=Glycine max RepID=I1KM00_SOYBN	588	65.8186	6.46826	1	1	76.5825	29	24	43.7075	93	8.72	0	25.83	2.94	11.39	0	0	23.43	1.91	8.13	-0.14	1.55	38.42	7.27	18.92	0.57	1.84	4.91	13.13	0.34	1.98
122	Yes	TOP PROTEIN	UniRef100_C6TC92	Uncharacterized protein n=1 Tax=Glycine max RepID=C6TC92_SOYBN	329	34.7387	5.43994	1	1	78.2338	27	21	61.3982	374	130.37	0	155.3	35.48	22.85	0	0	237.88	25.65	10.78	0.73	1.9	61.84	0.75	1.22	-1.88	2.59	4.62	7.15	-1.86	2.41
123	Yes	TOP PROTEIN	UniRef100_I1M442	Uncharacterized protein n=1 Tax=Glycine max RepID=I1M442_SOYBN	984	107.025	7.29834	1	0.999766	77.7219	27	21	28.8618	81	9.87	0	20.14	0.96	4.79	0	0	19.64	0.52	2.65	0.01	1.15	35.26	5.42	15.38	0.87	1.81	5.71	17.42	0.6	2.25
124	Yes	TOP PROTEIN	UniRef100_I1J675	Uncharacterized protein n=1 Tax=Glycine max RepID=I1J675_SOYBN	793	90.0406	4.79248	1	1	78.4722	29	27	34.174	92	23.42	0	36.8	3.71	10.09	0	0	29.31	3.18	10.86	-0.21	1.24	25.87	3.46	13.38	-0.64	1.8	3.93	16.53	-1.16	2.38
125	Yes	TOP PROTEIN	UniRef100_C6TKL8	Uncharacterized protein n=1 Tax=Glycine max RepID=C6TKL8_SOYBN	329	34.7448	6.66846	0.999824	0.999824	77.7145	27	21	61.3982	377	130.51	0	157.31	37.11	23.59	0	0	235.54	30.08	12.77	0.69	1.94	62.17	1.83	2.95	-1.91	2.6	2.36	3.64	-1.87	2.45
126	Yes	TOP PROTEIN	UniRef100_I1MC31	Uncharacterized protein n=1 Tax=Glycine max RepID=I1MC31_SOYBN	847	97.3013	4.75439	1	0.540287	76.3464	29	28	37.4262	78	10.91	0	18.67	2.59	13.88	0	0	17.23	0.63	3.65	-0.31	1.8	34.72	13.35	38.44	0.95	1.92	4.95	16.29	0.9	1.7
127	Yes	TOP PROTEIN	UniRef100_I1MWX6	Aspartate aminotransferase n=1 Tax=Glycine max RepID=I1MWX6_SOYBN	466	50.9059	8.63135	1	0.996462	79.0963	25	22	57.2961	79	14.64	0	29.57	4.27	14.43	0	0	28.24	4.63	16.39	0.01	1.02	20.42	4.15	20.31	-0.77	1.89	4.2	18.64	-0.72	1.99
128	Yes	TOP PROTEIN	UniRef100_I1KPA1	Uncharacterized protein n=1 Tax=Glycine max RepID=I1KPA1_SOYBN	445	49.9567	4.7417	1	0.999791	78.9906	27	15	37.3034	116	17.36	0	36.37	4.11	11.3	0	0	29.52	6.03	20.45	-0.5	1.98	50.7	6.98	13.78	0.52	1.67	9.22	23.48	-0.28	2.33
129	Yes	TOP PROTEIN	UniRef100_I1J752	Uncharacterized protein n=1 Tax=Glycine max RepID=I1J752_SOYBN	449	50.5639	4.62744	1	0.562806	78.7679	25	15	40.3118	121	15.74	0	35.33	4.99	14.12	0	0	27.4	7.46	27.24	-0.63	2.01	51.94	9.32	17.95	0.45	1.84	6.83	16.02	-0.04	2.11
130	Yes	TOP PROTEIN	UniRef100_I1JY56	Uncharacterized protein n=3 Tax=Fabaceae RepID=I1JY56_SOYBN	377	41.6709	5.19873	1	0.937924	78.1542	27	19	51.1936	166	14.16	0	42.07	6.74	16.03	0	0	41.29	8.72	21.11	-0.12	1.7	59.02	9.07	15.37	0.49	1.89	7.75	13.13	0.31	2.12
131	Yes	TOP PROTEIN	UniRef100_I1ML66	Uncharacterized protein n=1 Tax=Glycine max RepID=I1ML66_SOYBN	403	43.1573	7.7085	0.99994	0.995992	77.4871	23	20	53.1017	205	92.96	0	91.05	14.64	16.07	0	0	101.27	2.45	2.42	0.11	1.39	43.8	6.82	15.56	-1.62	2.33	2.65	6.28	-1.6	2.27
132	Yes	TOP PROTEIN	UniRef100_K7KAG8	Uncharacterized protein n=1 Tax=Glycine max RepID=K7KAG8_SOYBN	503	55.2408	5.04639	0.994615	0.994622	76.6715	22	21	54.4732	94	8.12	0	24.02	3.42	14.26	0	0	24.06	3.51	14.58	-0.02	1.74	37.85	2.5	6.6	0.73	1.95	5.6	14.86	0.68	1.99
133	Yes	TOP PROTEIN	UniRef100_I1L1U4	Sucrose synthase n=1 Tax=Glycine max RepID=I1L1U4_SOYBN	806	92.7086	5.8208	1	0.99719	76.6033	31	27	32.0099	132	27.9	0	30.2	5.04	16.68	0	0	28.55	3.31	11.58	-0.3	1.92	68.51	5.67	8.28	1.43	1.95	21.8	34.95	1.04	2.52
134	Yes	TOP PROTEIN	UniRef100_C6T7N2	Uncharacterized protein n=1 Tax=Glycine max RepID=C6T7N2_SOYBN	326	34.5887	6.02393	1	1	75.2014	25	20	58.589	358	118.03	0	148.2	36.88	24.89	0	0	222.46	20.45	9.19	0.68	1.95	60.35	2.29	3.8	-1.83	2.55	4.72	7.6	-1.82	2.36
135	Yes	TOP PROTEIN	UniRef100_Q43440	Lipoxygenase n=1 Tax=Glycine max RepID=Q43440_SOYBN	859	96.2227	6.30322	1	1	75.3585	26	23	31.0827	70	17.12	0	27.76	10.04	36.16	0	0	26.18	8.09	30.89	-0.08	1.12	22.5	1.16	5.17	-0.51	1.79	5.04	26.92	-1.19	2.41
136	Yes	TOP PROTEIN	UniRef100_I1L1K7	Uncharacterized protein n=1 Tax=Glycine max RepID=I1L1K7_SOYBN	413	46.8089	5.35107	1	1	74.8099	28	21	54.7215	116	16.75	0	35.09	5.82	16.58	0	0	32.28	5.56	17.23	-0.24	1.37	50.32	5.44	10.8	0.51	1.42	3.95	8.76	0.1	2
137	Yes	TOP PROTEIN	UniRef100_I1JR38	Uncharacterized protein n=1 Tax=Glycine max RepID=I1JR38_SOYBN	378	41.9507	7.94287	1	1	74.3931	26	21	54.2328	116	71.89	0	54.96	7.74	14.08	0	0	48.06	8.66	18.02	-0.24	1.11	23.08	1.8	7.79	-1.61	1.64	0.37	1.57	-1.85	2.22
138	Yes	TOP PROTEIN	UniRef100_C6T7U2	Putative uncharacterized protein n=1 Tax=Glycine max RepID=C6T7U2_SOYBN	470	51.4442	5.30029	0.99276	0.992816	75.1493	21	20	56.5957	93	8.41	0	24.36	3.27	13.44	0	0	24.39	2.16	8.83	0.01	1.71	37.66	1.4	3.71	0.71	1.99	3.39	8.8	0.74	1.93
139	Yes	TOP PROTEIN	UniRef100_I1MCN3	Uncharacterized protein n=1 Tax=Glycine max RepID=I1MCN3_SOYBN	863	95.6423	4.98291	1	1	76.0764	27	21	27.1147	75	11.79	0	23.12	9.16	39.63	0	0	22.15	8.44	38.12	-0.02	1.27	33.52	4.02	11.98	0.67	1.86	6.15	20.9	0.27	2.2
140	Yes	TOP PROTEIN	UniRef100_C6T8X3	Putative uncharacterized protein n=1 Tax=Glycine max RepID=C6T8X3_SOYBN	413	46.8369	5.35107	1	1	73.9353	27	21	54.7215	115	16.27	0	34.64	6.78	19.57	0	0	31.8	6.29	19.78	-0.25	1.38	50.07	6.93	13.85	0.52	1.43	5.64	12.57	0.11	2.01
141	Yes	TOP PROTEIN	UniRef100_I1MR41	Aminomethyltransferase n=1 Tax=Glycine max RepID=I1MR41_SOYBN	407	44.2368	8.1333	1	1	72.5524	23	20	49.8771	93	58.6	0	43.23	8.51	19.69	0	0	39.35	3.49	8.86	-0.21	0.95	22.39	3.11	13.89	-1.29	1.55	1	4.68	-1.57	1.84
142	Yes	TOP PROTEIN	UniRef100_C6TGZ9	Putative uncharacterized protein n=1 Tax=Glycine max RepID=C6TGZ9_SOYBN	377	41.7919	5.10986	1	0.857379	75.4676	24	17	50.9284	172	17.29	0	43.22	8.19	18.96	0	0	40.68	7.37	18.11	-0.2	1.79	59.97	9.17	15.29	0.44	1.87	10.13	16.54	0.33	2.16
143	Yes	TOP PROTEIN	UniRef100_C6T920	Phosphoglycerate kinase (Fragment) n=1 Tax=Glycine max RepID=C6T920_SOYBN	233	25.2787	9.74463	1	1	74.388	26	18	80.2575	204	31.45	0	74.46	3.09	4.15	0	0	69.47	5.58	8.03	-0.2	1.23	62.05	19.31	31.13	-0.66	2.19	11	18.4	-0.62	1.88
144	Yes	TOP PROTEIN	UniRef100_Q84SM7	Putative NADH-dependent hydroxypyruvate reductase n=1 Tax=Glycine max RepID=Q84SM7_SOYBN	386	42.177	7.23975	1	0.994974	74.5737	20	17	60.6218	60	35.29	0	27.93	9.09	32.54	0	0	25.63	10.95	42.74	-0.2	1.29	11.06	3.44	31.08	-1.64	1.87	4.15	36.89	-1.56	1.58
145	Yes	TOP PROTEIN	UniRef100_K7MP24	Uncharacterized protein n=1 Tax=Glycine max RepID=K7MP24_SOYBN	813	93.0891	4.71631	1	0.99803	74.9972	30	29	39.3604	79	7.97	0	19.31	0.58	3.02	0	0	17.99	1.38	7.67	-0.19	1.66	33.4	12.7	38.02	0.77	2.11	3.07	10.29	0.78	1.97
146	Yes	TOP PROTEIN	UniRef100_I1JE12	Uncharacterized protein n=2 Tax=Glycine max RepID=I1JE12_SOYBN	648	70.6555	8.14795	1	1	72.1838	27	23	46.9136	59	4.39	0	16.41	1.55	9.47	0	0	17.93	2.1	11.7	0.32	1.24	18.8	1.59	8.46	0.24	1.76	1.81	8.92	0.31	1.91
147	Yes	TOP PROTEIN	UniRef100_C6TJG0	Uncharacterized protein n=1 Tax=Glycine max RepID=C6TJG0_SOYBN	253	26.6222	7.60596	1	0.999998	72.0313	25	17	66.4032	286	48.33	0	116.17	33.35	28.71	0	0	127.75	20.99	16.43	0.17	1.63	64.88	9.64	14.86	-1.08	2.14	14.7	20.85	-1	2.02
148	Yes	TOP PROTEIN	UniRef100_I1KAB1	Uncharacterized protein n=1 Tax=Glycine max RepID=I1KAB1_SOYBN	432	47.0361	7.38623	1	1	70.9471	21	21	49.537	80	13.9	0	31.51	3.12	9.91	0	0	31.87	4.66	14.61	0.14	1.47	22.32	2.64	11.82	-0.52	1.69	1.25	5.45	-0.74	2.15
149	Yes	TOP PROTEIN	UniRef100_I1MXB1	Uncharacterized protein n=1 Tax=Glycine max RepID=I1MXB1_SOYBN	1056	114.529	6.91748	1	0.998679	72.6616	23	21	25.6629	51	30.22	0	25.76	15.23	59.11	0	0	18.67	9.84	52.68	-0.56	1.17	12.13	3.15	25.97	-1.39	1.81	2.71	24.92	-1.95	2.36
150	Yes	TOP PROTEIN	UniRef100_I1J9Y0	Uncharacterized protein n=1 Tax=Glycine max RepID=I1J9Y0_SOYBN	585	65.6059	6.03662	1	0.998718	74.3271	33	28	51.6239	93	9.02	0	24.55	4.42	18.01	0	0	24.11	5.2	21.57	-0.14	1.6	32.1	4.04	12.6	0.27	1.91	8.33	22.53	0.44	2.04
151	Yes	TOP PROTEIN	UniRef100_I1J8H1	Uncharacterized protein n=2 Tax=Glycine max RepID=I1J8H1_SOYBN	901	98.4418	5.49072	1	1	74.4041	24	20	27.7469	70	8.55	0	18.84	0.29	1.55	0	0	18.54	1.75	9.45	-0.2	1.58	32.23	2.66	8.25	0.81	1.79	5.49	20.55	0.24	2.28
152	Yes	TOP PROTEIN	UniRef100_I1KXC2	Uncharacterized protein n=1 Tax=Glycine max RepID=I1KXC2_SOYBN	1459	163.642	6.40479	1	0.999986	73.1556	30	29	23.1666	49	11.87	0	20	13.89	69.44	0	0	17.63	12.11	68.67	-0.15	0.94	15.17	8.53	56.22	-0.45	1.42	9	66.67	-1.05	2.32
153	Yes	TOP PROTEIN	UniRef100_I1KM25	Uncharacterized protein n=1 Tax=Glycine max RepID=I1KM25_SOYBN	651	70.8486	7.78174	1	0.999922	71.0662	27	24	48.3871	55	5.51	0	15.9	1.66	10.44	0	0	15.75	2.06	13.09	-0.01	1.63	17.58	1.53	8.71	0.14	1.72	2.11	10.47	0.4	1.63
154	Yes	TOP PROTEIN	UniRef100_F8SMB9	Adenosylhomocysteinase n=1 Tax=Glycine max RepID=F8SMB9_SOYBN	485	53.1731	5.63037	1	1	72.8567	27	20	41.6495	93	10.2	0	29.88	13.77	46.09	0	0	26.67	12.17	45.64	-0.22	1.93	44.22	4.73	10.69	0.64	2.08	5.15	15.78	-0.33	2.51
155	Yes	TOP PROTEIN	UniRef100_Q41199	Aspartate aminotransferase n=1 Tax=Glycine max RepID=Q41199_SOYBN	463	50.5086	7.94287	0.999933	0.992045	73.4069	23	20	55.2916	75	12.86	0	28.14	3	10.65	0	0	27.01	3.64	13.49	0.02	1.04	18.93	2.99	15.79	-0.86	1.97	3.5	16.36	-0.75	2.03
156	Yes	TOP PROTEIN	UniRef100_K7MH04	Uncharacterized protein n=1 Tax=Glycine max RepID=K7MH04_SOYBN	350	38.9117	8.20654	0.998858	0.999087	72.6163	23	17	44.8571	132	46.26	0	55.38	3.79	6.85	0	0	55.76	6.76	12.13	-0.08	1.23	28.41	2.83	9.98	-1.25	1.67	4.65	16.64	-1.32	1.73
157	Yes	TOP PROTEIN	UniRef100_I1N1W7	Uncharacterized protein n=1 Tax=Glycine max RepID=I1N1W7_SOYBN	527	58.7502	6.53662	1	0.999998	72.5524	25	21	44.7818	91	7.96	0	25.77	4.37	16.98	0	0	25	4.23	16.9	0.05	1.58	36.56	6.71	18.35	0.4	2.19	3.78	10.83	0.3	2.17
158	Yes	TOP PROTEIN	UniRef100_I1JWK3	Uncharacterized protein n=1 Tax=Glycine max RepID=I1JWK3_SOYBN	799	88.5906	6.41748	1	1	73.2938	25	21	29.4118	146	17.33	0	41.09	8.7	21.16	0	0	39.42	9.67	24.52	-0.04	1.34	66.55	10.41	15.64	0.78	1.69	15.41	27.02	0.34	1.98
159	Yes	TOP PROTEIN	UniRef100_I1M923	Uncharacterized protein n=1 Tax=Glycine max RepID=I1M923_SOYBN	1059	114.844	7.1665	1	1	73.2345	22	18	22.2852	57	33.6	0	29.83	14.97	50.17	0	0	21.94	8.78	40.01	-0.44	1.17	13.87	0.51	3.65	-1.24	1.72	2.75	22.5	-1.91	2.41
160	Yes	TOP PROTEIN	UniRef100_I1LPX6	Fructose-bisphosphate aldolase n=1 Tax=Glycine max RepID=I1LPX6_SOYBN	398	42.8252	7.1665	1	1	73.0476	23	17	47.2362	201	106.33	0	91.73	6.11	6.67	0	0	96.68	4.38	4.53	-0.06	1.5	38.26	2.41	6.29	-1.72	2.05	4	11.76	-2.1	2.22
161	Yes	TOP PROTEIN	UniRef100_I1JDR2	Uncharacterized protein n=1 Tax=Glycine max RepID=I1JDR2_SOYBN	1029	116.379	6.34131	1	1	73.0143	24	22	28.9602	56	7.24	0	15.16	3.08	20.32	0	0	15.56	2.14	13.75	0.25	1.42	24.18	6.99	28.89	0.66	2.23	6.16	24.21	0.91	2.01
162	Yes	TOP PROTEIN	UniRef100_B0M1A2	Peroxisomal glycolate oxidase n=1 Tax=Glycine max RepID=B0M1A2_SOYBN	371	40.7626	9.39307	0.991975	0.927703	72.8651	22	18	54.717	198	68	0	79.74	16.67	20.91	0	0	91.38	17.05	18.66	0.15	1.36	42.22	7.71	18.26	-1.47	2.23	4.38	10.39	-1.48	2.29
163	Yes	TOP PROTEIN	UniRef100_I1L4U3	Uncharacterized protein n=2 Tax=Glycine max RepID=I1L4U3_SOYBN	787	88.4205	5.89697	1	1	71.903	31	27	39.6442	56	2.72	0.009	16.91	2.45	14.5	0	0	16.29	3.45	21.21	0.04	1.54	20.62	5.33	25.84	0.23	1.9	5.59	31.83	-0.43	2.27
164	Yes	TOP PROTEIN	UniRef100_C6TH12	Putative uncharacterized protein n=1 Tax=Glycine max RepID=C6TH12_SOYBN	457	51.4532	4.41162	1	0.999999	72.7673	21	13	36.9803	115	14.39	0	33.65	6.16	18.3	0	0	26.26	6.31	24.03	-0.7	1.92	47.99	6.24	13	0.41	1.77	6.15	16.25	-0.24	2.17
165	Yes	TOP PROTEIN	UniRef100_I1L4K9	Elongation factor Ts n=1 Tax=Glycine max RepID=I1L4K9_SOYBN	1135	122.638	4.51318	1	1	69.698	24	22	18.9427	63	25.48	0	28.44	12.25	43.08	0	0	24.78	8.4	33.91	-0.17	1.11	15.25	5.8	38.06	-1.17	1.83	5.81	41.77	-1.46	2.16
166	Yes	TOP PROTEIN	UniRef100_Q9SPB8	Malate dehydrogenase n=1 Tax=Glycine max RepID=Q9SPB8_SOYBN	345	36.101	8.20654	1	1	72.6113	18	14	55.0725	159	15.88	0	45.79	4.48	9.79	0	0	38.34	6.6	17.21	-0.52	1.66	56.27	8.31	14.77	0.2	1.55	7.88	13.37	0.26	1.71
167	Yes	TOP PROTEIN	UniRef100_I1K5M9	Uncharacterized protein n=1 Tax=Glycine max RepID=I1K5M9_SOYBN	582	63.4561	5.22412	1	1	68.6719	27	24	47.7663	98	8.39	0	24.81	3.38	13.61	0	0	23.03	1.99	8.64	-0.09	1.81	39.53	11.96	30.25	0.83	1.9	6.3	17.01	0.63	2.21
168	Yes	TOP PROTEIN	UniRef100_B0M1B1	Peroxisomal glycolate oxidase n=1 Tax=Glycine max RepID=B0M1B1_SOYBN	371	40.7496	9.53955	1	0.999999	72.0544	23	19	54.717	195	76.47	0	79.75	23.35	29.28	0	0	92.54	22.96	24.82	0.19	1.31	40.02	8.69	21.71	-1.56	2.26	6.58	16.05	-1.46	2.25
169	Yes	TOP PROTEIN	UniRef100_C6TLT7	Late-embryogenesis abundant protein 1 n=1 Tax=Glycine max RepID=C6TLT7_SOYBN	320	35.6135	4.65283	1	1	71.2653	23	19	67.1875	167	32.77	0	37.52	5.44	14.5	0	0	37.47	7.38	19.7	0.08	1.91	71.87	16.98	23.63	1.18	1.99	9.45	12.28	1.28	1.99
170	Yes	TOP PROTEIN	UniRef100_I1LJ68	Fructose-bisphosphate aldolase n=1 Tax=Glycine max RepID=I1LJ68_SOYBN	399	42.9073	8.33838	0.999995	0.999996	71.6849	23	17	46.8672	211	106.75	0	95.78	9.17	9.57	0	0	102.41	6.77	6.61	-0.01	1.49	39.76	3.54	8.9	-1.69	2.1	6.35	17.77	-2.02	2.13
171	Yes	TOP PROTEIN	UniRef100_Q84L66	Putative NADH-dependent hydroxypyruvate reductase n=1 Tax=Glycine max RepID=Q84L66_SOYBN	386	42.156	7.26904	1	1	70.9436	19	16	55.9585	62	38.87	0	29.94	7.25	24.21	0	0	26.52	8.66	32.67	-0.3	1.39	11.23	1.32	11.78	-1.79	1.91	2.89	23.41	-1.53	1.55
172	Yes	TOP PROTEIN	UniRef100_I1KZ13	Uncharacterized protein n=1 Tax=Glycine max RepID=I1KZ13_SOYBN	528	58.8982	6.52197	1	1	70.3739	22	20	41.4773	98	8	0	28.76	5.78	20.1	0	0	25.59	1.89	7.39	-0.26	1.87	38.23	4.74	12.41	0.25	2.2	5.7	15.83	0.03	2.39
173	Yes	TOP PROTEIN	UniRef100_I1J7Z7	Elongation factor Ts n=1 Tax=Glycine max RepID=I1J7Z7_SOYBN	1133	122.516	4.48779	1	1	69.4692	24	23	22.5949	60	24.45	0	26.8	9.58	35.76	0	0	24.46	7.57	30.95	-0.11	1.14	15	4.46	29.74	-1.07	1.82	5.33	37.32	-1.27	2.07
174	Yes	TOP PROTEIN	UniRef100_C6TIF1	Putative uncharacterized protein n=1 Tax=Glycine max RepID=C6TIF1_SOYBN	320	35.6195	4.70361	1	0.994378	70.6751	23	19	67.1875	158	34.32	0	35.15	6.29	17.89	0	0	35.79	8.31	23.21	0.03	1.92	69.79	16.55	23.71	1.22	1.96	9.97	13.39	1.31	2
175	Yes	TOP PROTEIN	UniRef100_I1N1G8	Uncharacterized protein n=1 Tax=Glycine max RepID=I1N1G8_SOYBN	395	41.9253	9.36377	1	1	71.22	23	21	54.4304	103	37.08	0	45.02	7.77	17.25	0	0	42.04	6.65	15.82	-0.28	1.74	24.85	2.74	11.02	-1.2	2.03	5.88	27.81	-1.63	2.08
176	Yes	TOP PROTEIN	UniRef100_I1KVD8	Phospholipase D n=1 Tax=Glycine max RepID=I1KVD8_SOYBN	809	91.587	5.33838	1	0.999999	68.4752	24	22	33.3745	67	12.9	0	19	10.15	53.44	0	0	16.3	7.75	47.5	-0.14	1.28	26.62	4.69	17.63	0.58	1.64	5.85	21.14	0.6	1.73
177	Yes	TOP PROTEIN	UniRef100_I1LM73	Uncharacterized protein n=2 Tax=Glycine max RepID=I1LM73_SOYBN	475	51.9094	5.19873	1	1	70.3273	22	21	54.3158	82	6.55	0	21.12	2.31	10.94	0	0	20.58	1.61	7.84	-0.05	1.77	32.39	2.42	7.46	0.78	1.91	3.29	10.81	0.47	2.22
178	Yes	TOP PROTEIN	UniRef100_D4N5G1	Rubisco activase n=1 Tax=Glycine max RepID=D4N5G1_SOYBN	474	52.218	5.42725	0.999991	0.846514	67.0221	20	13	33.1224	185	97.3	0	80.1	11.98	14.96	0	0	97.19	20.44	21.03	0.29	1.33	33.71	0.57	1.68	-1.71	2.18	6.52	19.9	-1.83	2.23
179	Yes	TOP PROTEIN	UniRef100_I1M5T2	Phospholipase D n=1 Tax=Glycine max RepID=I1M5T2_SOYBN	807	92.0028	5.88428	1	1	68.7753	23	21	33.829	67	9.59	0	18.82	5.35	28.41	0	0	18.52	3.74	20.21	0.01	1.62	30.02	2.14	7.13	0.84	1.79	2.62	9.53	0.43	2.16
180	Yes	TOP PROTEIN	UniRef100_C6TLC2	Uncharacterized protein n=1 Tax=Glycine max RepID=C6TLC2_SOYBN	352	37.8381	4.38623	1	1	67.0974	28	23	51.1364	100	6.11	0	30.62	6.15	20.08	0	0	31.21	5.8	18.57	-0.19	2.12	34.49	9.19	26.65	0.18	1.81	7.39	20.91	0.06	2.12
181	Yes	TOP PROTEIN	UniRef100_E9KNA6	SGF14a n=1 Tax=Glycine max RepID=E9KNA6_SOYBN	257	29.0276	4.55127	0.999521	0.960275	70.6433	25	17	56.8093	185	27.77	0	44.8	10.56	23.56	0	0	42.33	7.79	18.4	-0.19	1.6	86.62	17.03	19.66	1.12	1.54	19.3	25.04	0.7	2.11
182	Yes	TOP PROTEIN	UniRef100_I1L540	Phosphoribulokinase n=1 Tax=Glycine max RepID=I1L540_SOYBN	407	45.2509	5.69385	1	1	68.7286	22	16	40.7862	151	83	0	68.73	4.41	6.41	0	0	69.44	6.33	9.11	-0.03	1.13	32.04	4.49	14.03	-1.51	1.9	2.33	7.38	-1.6	2
183	Yes	TOP PROTEIN	UniRef100_I1JHJ8	Uncharacterized protein n=1 Tax=Glycine max RepID=I1JHJ8_SOYBN	995	109.863	5.92236	1	1	69.9489	26	25	28.5427	68	22.98	0	27.65	4.29	15.52	0	0	21.91	2.94	13.44	-0.41	1.12	20.45	1.96	9.56	-0.5	1.09	0.88	4.48	-0.89	1.87
184	Yes	TOP PROTEIN	UniRef100_I1J4L6	Phosphoribulokinase n=1 Tax=Glycine max RepID=I1J4L6_SOYBN	407	45.2229	5.84619	1	0.999493	68.5508	22	16	40.7862	151	87.14	0	68.38	14.06	20.57	0	0	68.46	15.35	22.42	-0.04	1.14	30.75	6.37	20.73	-1.64	2.05	2.94	9.66	-1.7	2.08
185	Yes	TOP PROTEIN	UniRef100_I1KNF5	Aminomethyltransferase n=1 Tax=Glycine max RepID=I1KNF5_SOYBN	407	44.2909	8.54346	1	0.99536	67.5395	21	18	42.5061	86	45.48	0	38.11	4.15	10.89	0	0	36.28	4.56	12.55	-0.1	0.63	20.68	4.16	20.1	-1.22	1.52	0.97	4.85	-1.4	1.69
186	Yes	TOP PROTEIN	UniRef100_O23962	Translation elongation factor-TU (Fragment) n=1 Tax=Glycine max RepID=O23962_SOYBN	248	27.2	4.91943	0.997046	0.996305	68.6961	23	16	66.5323	156	45.33	0	67.03	6.89	10.27	0	0	67.66	5.75	8.49	0.04	1.35	36.34	4.32	11.87	-1.21	2.09	7.51	21.58	-1.4	2.36
187	Yes	TOP PROTEIN	UniRef100_I1LIT8	Uncharacterized protein n=2 Tax=Glycine max RepID=I1LIT8_SOYBN	999	109.553	5.59229	1	1	69.9421	31	27	28.6286	70	6.48	0	21.27	8.84	41.57	0	0	18.39	8.46	46	-0.2	1.74	26.92	7.47	27.76	0.32	2.24	6.38	24.17	0.22	2.28
188	Yes	TOP PROTEIN	UniRef100_I1L6W0	Uncharacterized protein n=1 Tax=Glycine max RepID=I1L6W0_SOYBN	559	60.813	5.42725	1	1	69.999	24	23	41.8605	100	9.58	0	28.41	6.19	21.79	0	0	26.83	6.01	22.38	-0.17	1.38	41.84	6.73	16.07	0.45	1.7	3.68	9.33	0.34	1.85
189	Yes	TOP PROTEIN	UniRef100_C6EVF9	Elongation factor 1-alpha n=1 Tax=Glycine max RepID=C6EVF9_SOYBN	447	49.3476	9.26123	1	0.999958	67.8796	26	19	41.387	171	19.12	0	50.61	13.08	25.84	0	0	42.04	13.93	33.14	-0.52	1.73	75.59	16.52	21.85	0.62	1.62	19.6	33.79	0.01	2.14
190	Yes	TOP PROTEIN	UniRef100_I1LXY1	Uncharacterized protein n=1 Tax=Glycine max RepID=I1LXY1_SOYBN	803	88.9958	6.32861	1	0.999999	69.9357	22	18	24.533	127	13.41	0	37.7	8.32	22.08	0	0	34.93	8.83	25.27	-0.1	1.42	56.4	10.03	17.78	0.53	1.94	15.49	32.04	0.21	2.03
191	Yes	TOP PROTEIN	UniRef100_I1LKU1	Uncharacterized protein n=1 Tax=Glycine max RepID=I1LKU1_SOYBN	527	57.0257	5.46533	1	1	69.9237	27	20	46.2998	51	3.33	0.002	15.83	0.3	1.92	0	0	14.3	1.69	11.83	-0.05	1.1	19.32	2.37	12.27	0.21	1.91	3.4	19.18	-0.13	2.32
192	Yes	TOP PROTEIN	UniRef100_I1KG02	Methylenetetrahydrofolate reductase n=1 Tax=Glycine max RepID=I1KG02_SOYBN	595	66.8756	5.51611	1	0.987129	67.2675	22	20	40	64	9.52	0	17.23	7.31	42.45	0	0	16.05	5.56	34.67	-0.1	1.56	29.71	11.34	38.16	0.96	1.19	9.45	37.99	0.35	1.66
193	Yes	TOP PROTEIN	UniRef100_I1KQ93	Uncharacterized protein n=1 Tax=Glycine max RepID=I1KQ93_SOYBN	582	63.333	5.23682	1	1	68.3646	27	23	44.3299	90	7.43	0	23.76	3.93	16.53	0	0	22.2	2.04	9.2	-0.07	1.54	36.73	8.64	23.51	0.77	1.79	3.15	9.42	0.49	2.17
194	Yes	TOP PROTEIN	UniRef100_I1KZK2	Uncharacterized protein n=1 Tax=Glycine max RepID=I1KZK2_SOYBN	535	58.8966	5.51611	1	1	68.9286	27	22	48.785	59	7.37	0	13.38	1.09	8.18	0	0	13.04	2.64	20.27	-0.05	2.05	25.56	1.69	6.61	1.29	1.67	2.12	10.23	0.56	2.4
195	Yes	TOP PROTEIN	UniRef100_I1JET9	Uncharacterized protein n=1 Tax=Glycine max RepID=I1JET9_SOYBN	605	67.5556	6.50732	1	0.999667	65.849	25	22	38.3471	76	8.67	0	22.67	1.62	7.15	0	0	20.32	1.66	8.19	-0.1	1.43	31.07	6.12	19.7	0.42	1.9	3.78	12.56	0.25	1.76
196	Yes	TOP PROTEIN	UniRef100_I1N5D5	Uncharacterized protein n=1 Tax=Glycine max RepID=I1N5D5_SOYBN	535	58.9667	5.60498	1	1	68.7651	27	22	48.785	58	7.07	0	12.87	0.88	6.87	0	0	12.66	2.65	20.94	-0.04	2.06	24.72	2.91	11.76	1.24	1.79	2.7	13.09	0.66	2.33
197	Yes	TOP PROTEIN	UniRef100_I1JZE1	Methylenetetrahydrofolate reductase n=1 Tax=Glycine max RepID=I1JZE1_SOYBN	596	67.0348	5.70654	1	0.998276	66.86	22	19	39.7651	62	11.79	0	17.18	6.8	39.6	0	0	15.41	3.3	21.41	-0.21	1.44	27.97	7.37	26.35	0.82	1.07	7.3	30.36	0.29	1.64
198	Yes	TOP PROTEIN	UniRef100_I1N9E6	Elongation factor Tu n=1 Tax=Glycine max RepID=I1N9E6_SOYBN	452	49.0605	6.41748	1	0.99773	66.1032	24	19	50.6637	80	7.45	0	20.71	2.05	9.92	0	0	20.76	1.33	6.41	0.11	1.76	31.61	1.08	3.43	0.74	1.85	3.16	10.29	0.54	2.05
199	Yes	TOP PROTEIN	UniRef100_I1MGW1	Uncharacterized protein n=2 Tax=Glycine max RepID=I1MGW1_SOYBN	745	80.4268	6.11279	1	0.941212	68.7657	22	17	28.9933	94	53.79	0	42.19	14.44	34.23	0	0	39.85	11.27	28.28	-0.21	0.99	20.07	6.39	31.82	-1.47	1.87	3.9	20.26	-1.75	2.08
200	Yes	TOP PROTEIN	UniRef100_F4ZZ27	1-deoxy-D-xylulose 5-phosphate reductoisomerase n=1 Tax=Glycine max RepID=F4ZZ27_SOYBN	465	50.4604	5.90967	1	0.995954	64.6498	17	15	42.5806	77	38.11	0	31.56	5.16	16.36	0	0	37.27	2.82	7.57	0.34	1.18	16.71	6.27	37.56	-1.07	1.8	3.74	24.52	-1.61	2.25
201	Yes	TOP PROTEIN	UniRef100_B7U527	Serine glyoxylate aminotransferase 2 n=1 Tax=Glycine max RepID=B7U527_SOYBN	401	44.2734	8.48486	0.998996	0.853033	68.1142	21	19	49.8753	104	38.59	0	45.82	2.36	5.15	0	0	45.47	1.75	3.84	0.06	1.46	21.25	2.45	11.52	-1.54	2.43	3.33	14.98	-1.51	2.38
202	Yes	TOP PROTEIN	UniRef100_K7MVB9	Uncharacterized protein n=1 Tax=Glycine max RepID=K7MVB9_SOYBN	1025	116.026	6.39209	1	1	68.2298	23	21	25.6585	57	7.75	0	16.85	2.41	14.29	0	0	16.71	0.58	3.49	0.15	1.42	24.92	3.49	13.99	0.54	2.32	5.26	20.31	0.64	2.2
203	Yes	TOP PROTEIN	UniRef100_I1LI48	Uncharacterized protein n=1 Tax=Glycine max RepID=I1LI48_SOYBN	901	98.2238	5.5542	0.999991	0.994571	68.1002	22	18	21.5316	66	7.29	0	19.07	1.58	8.26	0	0	20.1	4.3	21.39	-0.05	1.49	30.34	5.36	17.66	0.7	1.85	9.17	37.97	-0.03	2.52
204	Yes	TOP PROTEIN	UniRef100_B0M1A4	Catalase n=2 Tax=Glycine max RepID=B0M1A4_SOYBN	492	56.6823	6.81494	0.999996	0.998745	66.4545	20	18	41.6667	101	16.84	0	38.8	7.25	18.68	0	0	35.22	3.33	9.46	-0.27	1.51	28.49	3.12	10.94	-0.7	1.75	1.08	3.48	-0.66	1.79
205	Yes	TOP PROTEIN	UniRef100_I1K2I1	Uncharacterized protein n=1 Tax=Glycine max RepID=I1K2I1_SOYBN	450	49.5484	4.83057	0.999995	0.992778	65.6032	23	19	48	79	12.92	0	24.73	9.03	36.54	0	0	18.16	6.14	33.8	-0.68	1.43	37.89	0.68	1.79	0.6	1.36	8.53	28.08	0.12	1.83
206	Yes	TOP PROTEIN	UniRef100_I1M561	Uncharacterized protein n=2 Tax=Glycine max RepID=I1M561_SOYBN	331	35.3574	5.17334	1	1	64.7108	22	16	58.9124	136	32.29	0	26.19	14.33	54.73	0	0	25.63	12.96	50.56	-0.19	2.09	68.89	13.43	19.49	1.71	2.44	12.61	20	1.35	2.89
207	Yes	TOP PROTEIN	UniRef100_O23960	Acetyl-CoA carboxylase n=1 Tax=Glycine max RepID=O23960_SOYBN	539	58.8332	7.23975	0.999998	0.999866	67.3374	24	20	42.8571	74	11.21	0	25.61	4.32	16.88	0	0	24.11	3.23	13.4	-0.12	1.22	25.72	2.87	11.15	-0.12	1.33	3.56	14.74	-0.35	1.81
208	Yes	TOP PROTEIN	UniRef100_C6TGD9	Uncharacterized protein n=2 Tax=Glycine max RepID=C6TGD9_SOYBN	409	43.1024	7.97217	1	1	64.3112	18	16	49.1443	114	14.79	0	31.16	5.36	17.2	0	0	30.89	4.99	16.14	-0.07	1.64	46.25	7.02	15.19	0.68	1.32	5.63	13.73	0.12	2.35
209	Yes	TOP PROTEIN	UniRef100_I1K3S4	Adenosylhomocysteinase n=1 Tax=Glycine max RepID=I1K3S4_SOYBN	503	55.0442	5.74463	1	0.999265	66.6247	26	19	38.5686	84	10.81	0	24.12	8.24	34.18	0	0	23.22	11.58	49.89	-0.05	2	39.36	7.9	20.06	0.86	2.07	3.91	12.1	0.12	2.37
210	Yes	TOP PROTEIN	UniRef100_O81273	Biotin carboxylase n=1 Tax=Glycine max RepID=O81273_SOYBN	539	58.7522	7.23975	1	0.999816	67.0822	24	20	42.6716	74	11.25	0	25.3	4.55	17.97	0	0	24.1	3.23	13.42	-0.05	1.11	25.22	3.5	13.87	-0.13	1.33	3.54	14.65	-0.29	1.77
211	Yes	TOP PROTEIN	UniRef100_K7KMT9	Elongation factor Tu n=1 Tax=Glycine max RepID=K7KMT9_SOYBN	479	52.4563	6.354	1	0.989741	63.8169	22	16	39.2484	115	35.52	0	51.02	10.51	20.59	0	0	49.75	1.16	2.34	-0.14	1.46	28.66	3.54	12.35	-1.19	2.11	5.69	23.02	-1.52	2.13
212	Yes	TOP PROTEIN	UniRef100_I1LGM2	Uncharacterized protein n=1 Tax=Glycine max RepID=I1LGM2_SOYBN	585	65.5039	6.23975	1	1	67.0556	29	25	47.1795	80	6.53	0	22.03	5.09	23.1	0	0	20.77	5.54	26.66	-0.25	1.56	27.14	5.43	20.01	0.12	1.96	9.4	30.83	0.23	1.98
213	Yes	TOP PROTEIN	UniRef100_C6T8Z2	Putative uncharacterized protein n=1 Tax=Glycine max RepID=C6T8Z2_SOYBN	401	44.3094	8.19189	0.999159	0.853348	66.9295	21	19	49.8753	103	39.26	0	45.45	3.11	6.83	0	0	45.49	2.76	6.07	0.11	1.39	21.48	2.1	9.77	-1.51	2.43	2.41	10.96	-1.53	2.39
214	Yes	TOP PROTEIN	UniRef100_Q06197	Isocitrate dehydrogenase [NADP] n=1 Tax=Glycine max RepID=IDHC_SOYBN	413	46.0025	5.8335	1	1	67.0309	22	17	44.5521	78	14.09	0	20.83	4.74	22.75	0	0	19.96	2.99	14.96	-0.25	1.68	37.64	4	10.62	1.06	1.71	4.27	12.91	0.73	1.97
215	Yes	TOP PROTEIN	UniRef100_C1IGP4	Alanine:glyoxylate aminotransferase n=2 Tax=Phaseoleae RepID=C1IGP4_VIGRA	401	44.2303	8.19189	1	0.821346	66.6794	20	18	48.1297	97	41.66	0	43.7	4.67	10.69	0	0	42.08	5.8	13.79	-0.03	1.42	18.17	1.91	10.49	-1.8	2.44	1.34	6.55	-1.52	2.26
216	Yes	TOP PROTEIN	UniRef100_Q03773	Glucan endo-1,3-beta-glucosidase n=2 Tax=Glycine RepID=E13A_SOYBN	347	38.0703	9.02686	1	0.999983	66.0317	21	18	67.4352	177	20.26	0	44.4	3.71	8.35	0	0	42.05	5.28	12.57	-0.21	1.71	72.9	20.48	28.09	0.67	2.29	9.19	11.15	0.8	2.35
217	Yes	TOP PROTEIN	UniRef100_I1JSD2	Uncharacterized protein n=1 Tax=Glycine max RepID=I1JSD2_SOYBN	470	49.9927	6.03662	1	1	65.1582	18	13	43.1915	68	17.3	0	28.1	7.98	28.41	0	0	24.07	8.55	35.52	-0.41	1.53	14.78	3.35	22.65	-1.37	1.9	1.6	9.84	-1.27	1.98
218	Yes	TOP PROTEIN	UniRef100_C6TM03	Malate dehydrogenase n=1 Tax=Glycine max RepID=C6TM03_SOYBN	356	37.4208	8.36768	1	0.996604	66.3427	15	11	44.6629	85	32.14	0	36.42	3.13	8.59	0	0	34.05	5.42	15.91	-0.11	1.11	19.99	4.79	23.97	-1.17	1.54	5.25	28.42	-1.38	1.74
219	Yes	TOP PROTEIN	UniRef100_C6TE07	Uncharacterized protein n=1 Tax=Glycine max RepID=C6TE07_SOYBN	418	47.0408	9.12939	0.999987	0.999952	65.7709	21	15	44.0191	57	23.51	0	19	3.74	19.66	0	0	17.17	2.93	17.09	-0.32	1.44	25.32	6.33	24.99	0.36	1.16	5.83	27.95	-0.41	2.23
220	Yes	TOP PROTEIN	UniRef100_B1Q2X5	Protein disulfide isomerase L-2 n=1 Tax=Glycine max RepID=B1Q2X5_SOYBN	551	61.5551	4.53857	1	1	64.7734	22	20	41.0163	76	14.04	0	17.93	3.92	21.85	0	0	17.91	5.34	29.82	0	1.57	31.44	5.74	18.26	0.88	1.82	1.7	4.87	1.17	1.64
221	Yes	TOP PROTEIN	UniRef100_C6TDJ3	Uncharacterized protein n=1 Tax=Glycine max RepID=C6TDJ3_SOYBN	350	37.5869	4.36084	1	0.929838	63.0488	25	20	55.4286	90	6.53	0	27.9	5.77	20.67	0	0	28.32	3.46	12.21	-0.2	2.14	30.95	9.47	30.61	0.09	1.88	8.11	25.8	-0.08	2.18
222	Yes	TOP PROTEIN	UniRef100_I1KDM8	Malate dehydrogenase n=1 Tax=Glycine max RepID=I1KDM8_SOYBN	345	35.9459	8.20654	0.999957	0.991216	64.3503	18	14	52.7536	150	16.79	0	44.07	3.86	8.75	0	0	36.3	6.09	16.79	-0.57	1.67	53.79	7.16	13.31	0.18	1.6	6.51	11.68	0.21	1.74
223	Yes	TOP PROTEIN	UniRef100_C6T9R8	Uncharacterized protein n=1 Tax=Glycine max RepID=C6T9R8_SOYBN	451	48.1258	7.15186	1	0.99977	65.4809	20	16	39.6896	125	89.77	0	61.03	12.58	20.62	0	0	62.15	8.81	14.17	-0.04	0.96	24.97	2.86	11.44	-1.8	2.13	5.31	21.82	-1.92	2.04
224	Yes	TOP PROTEIN	UniRef100_I1LUL9	Uncharacterized protein n=1 Tax=Glycine max RepID=I1LUL9_SOYBN	586	63.3263	6.93213	1	0.999963	63.9947	19	15	29.6928	90	2.27	0.027	27.65	4.81	17.38	0	0	24.64	1.87	7.61	-0.11	1.62	33.06	4.2	12.69	0.28	1.9	2.85	10.57	-0.3	2.27
225	Yes	TOP PROTEIN	UniRef100_I1L8R1	Uncharacterized protein n=1 Tax=Glycine max RepID=I1L8R1_SOYBN	405	44.646	10.9019	1	0.999856	64.6801	27	23	53.5802	76	16.86	0	28.98	6.51	22.47	0	0	23.02	5.91	25.66	-0.35	1.57	24.59	5.26	21.4	-0.26	1.28	9.38	45.56	-0.81	2.05
226	Yes	TOP PROTEIN	UniRef100_I1K7A7	Uncharacterized protein n=1 Tax=Glycine max RepID=I1K7A7_SOYBN	453	48.3839	6.81494	1	0.790051	65.1869	20	16	40.1766	122	90.28	0	59.22	8.79	14.84	0	0	59.95	9.17	15.3	-0.05	0.97	23.18	1.95	8.41	-1.93	2.19	3.16	13.64	-1.95	2.01
227	Yes	TOP PROTEIN	UniRef100_C6TAN1	Putative uncharacterized protein n=1 Tax=Glycine max RepID=C6TAN1_SOYBN	423	47.3814	4.83057	1	0.997259	62.9844	21	16	47.9905	80	5.87	0	20.46	2.22	10.87	0	0	19.67	1.96	9.97	0.01	1.4	32.02	4.65	14.54	0.61	1.8	3.66	11.64	0.54	1.98
228	Yes	TOP PROTEIN	UniRef100_C6T857	Isocitrate dehydrogenase [NADP] n=2 Tax=Glycine max RepID=C6T857_SOYBN	413	46.0325	5.8335	1	1	63.8983	21	17	44.5521	78	16.46	0	21.78	5.92	27.16	0	0	19.93	4.67	23.42	-0.47	1.82	37.77	3.04	8.04	0.9	1.73	3.81	11.36	0.61	1.85
229	Yes	TOP PROTEIN	UniRef100_I1M4K9	Uncharacterized protein n=1 Tax=Glycine max RepID=I1M4K9_SOYBN	558	62.3253	4.57666	1	1	62.5776	23	21	40.8602	93	18.48	0	21.86	2.74	12.54	0	0	20.32	3.74	18.4	-0.12	1.55	39.23	4.52	11.53	0.95	1.71	3.26	7.5	1.2	1.7
230	Yes	TOP PROTEIN	UniRef100_I1MD61	Uncharacterized protein n=1 Tax=Glycine max RepID=I1MD61_SOYBN	330	35.4134	4.93213	1	1	61.7447	21	16	60.9091	123	29.52	0	23.48	10.97	46.72	0	0	24	9.67	40.28	-0.03	2.08	64.05	13.62	21.26	1.8	2.48	12.95	22.44	1.41	2.93
231	Yes	TOP PROTEIN	UniRef100_I1LWM2	Uncharacterized protein n=1 Tax=Glycine max RepID=I1LWM2_SOYBN	419	46.2165	4.64014	1	1	61.5915	27	20	32.4582	79	31.73	0	13.69	8.84	64.62	0	0	10.88	4.86	44.65	-0.85	2.3	23.22	14.05	60.49	0.46	2.68	21.43	66.53	0.99	2.47
232	Yes	TOP PROTEIN	UniRef100_I1JZ45	Uncharacterized protein n=2 Tax=Glycine max RepID=I1JZ45_SOYBN	435	47.2962	7.92822	1	0.990365	60.5355	20	20	47.1264	58	12.69	0	23.42	3	12.82	0	0	22.08	3.64	16.47	-0.03	1.45	17.12	0.82	4.78	-0.48	1.53	2.67	14.84	-0.62	2
233	Yes	TOP PROTEIN	UniRef100_K7LNW5	Uncharacterized protein n=2 Tax=Glycine max RepID=K7LNW5_SOYBN	233	24.7953	7.88428	1	1	60.5364	19	14	52.3605	237	108.7	0	108.63	33.5	30.84	0	0	117.73	13	11.05	0.07	1.73	41.87	7.62	18.21	-1.77	2.14	5.77	13.09	-1.85	2.2
234	Yes	TOP PROTEIN	UniRef100_C6TDM9	Putative uncharacterized protein n=1 Tax=Glycine max RepID=C6TDM9_SOYBN	322	35.3406	9.86182	1	0.983491	64.2372	18	16	58.6957	73	9.77	0	28.25	3.48	12.32	0	0	35.32	6.47	18.33	0.45	1.91	17.26	5.1	29.53	-0.93	1.93	3.18	18.33	-1.04	2.18
235	Yes	TOP PROTEIN	UniRef100_I1MKL0	Uncharacterized protein n=1 Tax=Glycine max RepID=I1MKL0_SOYBN	455	47.5222	5.32568	1	1	63.9982	25	23	46.5934	87	28.96	0	37.73	6.6	17.48	0	0	34.61	2.6	7.5	-0.18	1.28	21.26	1.76	8.29	-1.11	1.72	2.99	15.57	-1.44	2.11
236	Yes	TOP PROTEIN	UniRef100_I1N5Q1	Carbonic anhydrase n=3 Tax=Glycine max RepID=I1N5Q1_SOYBN	341	36.7088	7.18115	1	0.995974	63.8389	19	15	46.6276	156	70.86	0	72.97	17.29	23.69	0	0	69.19	13.11	18.95	-0.04	1.34	29.63	4.89	16.51	-1.83	2.31	7.25	23.58	-1.72	2.2
237	Yes	TOP PROTEIN	UniRef100_K7MS29	Uncharacterized protein n=1 Tax=Glycine max RepID=K7MS29_SOYBN	1459	163.942	6.32861	0.999995	0.999999	63.6261	29	28	21.5216	48	4.74	0	17.44	10.7	61.36	0	0	16.39	10.83	66.09	0.07	1.38	13.96	7.42	53.15	-0.25	1.75	8.09	64.71	-0.8	2.54
238	Yes	TOP PROTEIN	UniRef100_C6TM80	Putative uncharacterized protein n=1 Tax=Glycine max RepID=C6TM80_SOYBN	378	41.9306	7.95752	0.999139	0.999079	61.6344	22	18	48.6772	92	47.53	0	43.32	6.09	14.07	0	0	37.1	6.27	16.9	-0.27	1.23	18.66	2.96	15.87	-1.6	1.75	1.85	9.99	-1.9	2.36
239	Yes	TOP PROTEIN	UniRef100_Q43758	Ascorbate peroxidase n=1 Tax=Glycine max RepID=Q43758_SOYBN	250	27.0168	5.43994	1	0.99751	60.2594	20	14	70.4	172	27.12	0	40.07	6.87	17.14	0	0	41.87	12.99	31.02	0	2.02	70.67	22.54	31.9	0.95	2.06	11.09	16.11	0.72	2.44
240	Yes	TOP PROTEIN	UniRef100_Q39843	Ascorbate peroxidase 2 n=1 Tax=Glycine max RepID=Q39843_SOYBN	250	27.1048	5.59229	0.999309	0.976776	58.0027	21	14	59.6	170	23.28	0	38.58	3.67	9.51	0	0	42.71	7.18	16.81	0.08	1.93	69.65	14.72	21.13	0.96	1.99	2.75	4.16	0.65	2.4
241	Yes	TOP PROTEIN	UniRef100_I1N4I0	Uncharacterized protein n=1 Tax=Glycine max RepID=I1N4I0_SOYBN	974	109.682	6.07471	1	1	62.2572	27	22	25.6674	51	11.92	0	20.47	4.97	24.3	0	0	19.37	4.62	23.83	0.03	1.17	16.14	1.69	10.45	-0.46	2.06	2.37	13.93	-0.4	1.99
242	Yes	TOP PROTEIN	UniRef100_B0LVF3	Dihydroflavonol reductase n=2 Tax=Glycine max RepID=B0LVF3_SOYBN	321	35.1392	5.60498	1	0.996591	60.5325	21	16	51.7134	70	21.39	0	29.94	4.45	14.87	0	0	30.81	6.56	21.3	0.06	1.26	18.37	4.4	23.93	-0.75	1.52	2.25	12.77	-1.33	2.31
243	Yes	TOP PROTEIN	UniRef100_I1JGP8	Uncharacterized protein n=1 Tax=Glycine max RepID=I1JGP8_SOYBN	570	59.622	6.75635	1	1	62.9007	22	20	43.1579	63	7.09	0	16.84	4.7	27.89	0	0	16.99	5.36	31.54	-0.05	1.03	25.76	8.09	31.42	0.55	1.2	3.58	15.14	0.11	2
244	Yes	TOP PROTEIN	UniRef100_I1KWM7	6-phosphogluconate dehydrogenase, decarboxylating n=2 Tax=Glycine max RepID=I1KWM7_SOYBN	486	53.5076	6.07471	1	1	61.5104	24	19	43.6214	81	11.07	0	18.94	3.77	19.89	0	0	19.7	4.64	23.58	0.15	1.81	34.31	5.51	16.06	1.05	1.99	6.8	19.09	0.94	2.13
245	Yes	TOP PROTEIN	UniRef100_C6T7G4	Putative uncharacterized protein n=1 Tax=Glycine max RepID=C6T7G4_SOYBN	395	44.1241	7.43018	0.999796	0.999937	62.0672	20	15	44.3038	55	20.91	0	18.09	3.7	20.48	0	0	16.98	2.69	15.84	-0.24	1.33	24.18	6.28	25.96	0.36	1.17	6.34	30.01	-0.25	2.11
246	Yes	TOP PROTEIN	UniRef100_C6TCD3	Putative uncharacterized protein n=1 Tax=Glycine max RepID=C6TCD3_SOYBN	257	29.1497	4.58936	0.998463	0	62.4967	23	17	56.8093	156	21.28	0	37.84	7.8	20.61	0	0	36.72	6.66	18.14	-0.13	1.45	72.65	12.36	17.02	1.06	1.53	12.88	19.97	0.62	2.14
247	Yes	TOP PROTEIN	UniRef100_I1LTA4	Uncharacterized protein n=2 Tax=Glycine max RepID=I1LTA4_SOYBN	418	47.4193	5.69385	0.999333	0.99934	59.9379	23	21	50	95	8.79	0	25.45	3.33	13.1	0	0	24.08	3.41	14.16	-0.16	1.2	41.46	4.88	11.76	0.76	1.2	4.2	12.29	0.22	2.01
248	Yes	TOP PROTEIN	UniRef100_I1MW49	Uncharacterized protein n=1 Tax=Glycine max RepID=I1MW49_SOYBN	765	84.5156	5.87158	0.986451	0.970478	60.4109	22	19	23.7908	179	16.34	0	48.91	9.86	20.16	0	0	47.81	9.29	19.44	-0.1	1.59	78.44	10.46	13.34	0.66	1.94	12.65	19.2	0.21	2.1
249	Yes	TOP PROTEIN	UniRef100_I1JIM7	Ubiquitin carboxyl-terminal hydrolase n=1 Tax=Glycine max RepID=I1JIM7_SOYBN	1118	131.059	5.37646	1	1	62.1001	25	25	21.1091	52	17.42	0	16.47	2.79	16.96	0	0	12.71	2.37	18.68	-0.74	1.81	23.07	1.4	6.07	0.22	2.02	1.8	7.92	0.23	1.83
250	Yes	TOP PROTEIN	UniRef100_I1NBQ4	Uncharacterized protein n=1 Tax=Glycine max RepID=I1NBQ4_SOYBN	421	47.2705	8.06006	1	0.99933	61.3469	22	17	40.38	104	57.89	0	48.73	5.76	11.81	0	0	42.66	6.66	15.6	-0.22	1.21	19.71	1.84	9.33	-1.65	1.62	0.73	3.56	-1.8	2.17
251	Yes	TOP PROTEIN	UniRef100_C6TD56	Uncharacterized protein n=1 Tax=Glycine max RepID=C6TD56_SOYBN	340	36.9732	7.34229	1	1	61.5249	22	18	59.4118	167	13.01	0	45.38	1.2	2.63	0	0	40.94	4.72	11.54	-0.1	1.8	74.42	23.9	32.12	0.94	2.12	8.65	13.8	0.39	2.63
252	Yes	TOP PROTEIN	UniRef100_I1M8P0	Uncharacterized protein n=1 Tax=Glycine max RepID=I1M8P0_SOYBN	652	71.667	7.78174	0.999992	0.999993	56.9472	18	13	25.3067	47	2.68	0.01	12.32	2.96	24.05	0	0	12.23	2.21	18.09	0.06	1.79	16.55	4.81	29.04	0.56	2.05	2.4	14.13	0.54	1.86
253	Yes	TOP PROTEIN	UniRef100_Q96445	Actin (Fragment) n=1 Tax=Glycine max RepID=Q96445_SOYBN	336	37.1609	5.49072	0.996916	0.930156	61.5723	21	15	49.4048	129	10.7	0	32.53	5.5	16.9	0	0	32.3	6.74	20.88	-0.05	1.82	43.9	7.69	17.53	0.45	1.98	7.17	15.67	0.41	2.18
254	Yes	TOP PROTEIN	UniRef100_I1LKM5	Uncharacterized protein n=1 Tax=Glycine max RepID=I1LKM5_SOYBN	360	39.2532	9.84717	1	1	59.675	27	23	55.2778	105	31.55	0	20.3	7.4	36.46	0	0	15.27	4.63	30.35	-0.72	2.12	47.57	13.46	28.3	1.49	2.38	11.6	24.88	1.43	2.38
255	Yes	TOP PROTEIN	UniRef100_I1KXG0	Uncharacterized protein n=1 Tax=Glycine max RepID=I1KXG0_SOYBN	397	42.1923	9.05615	0.999994	0.999958	61.3077	22	20	50.8816	91	31.17	0	39.74	5.87	14.77	0	0	36.79	6.12	16.64	-0.28	1.78	22.74	2.66	11.69	-1.15	2.12	4.52	22.56	-1.43	2
256	Yes	TOP PROTEIN	UniRef100_Q9FUK4	Glutamine synthetase n=1 Tax=Glycine max RepID=Q9FUK4_SOYBN	356	38.9485	5.38916	1	0.990758	56.4021	18	12	46.0674	98	25.39	0	19.72	3.08	15.61	0	0	19.28	3.76	19.49	-0.25	1.81	38.29	6.41	16.74	1.06	2.15	10.72	26.28	1.19	1.98
257	Yes	TOP PROTEIN	UniRef100_I1LPI1	Uncharacterized protein n=1 Tax=Glycine max RepID=I1LPI1_SOYBN	190	19.9817	5.43994	1	1	55.0415	18	13	58.4211	216	100.06	0	100.17	34.51	34.45	0	0	109.82	9.05	8.24	0.13	1.76	37.7	8.44	22.38	-1.77	2.17	6.67	17.48	-1.9	2.22
258	Yes	TOP PROTEIN	UniRef100_Q9SYW5	Ascorbate peroxidase n=1 Tax=Glycine max RepID=Q9SYW5_SOYBN	250	27.2039	5.59229	0.999287	0.98531	55.9378	21	14	58.8	161	20.9	0	37.63	5.73	15.23	0	0	39.93	7.1	17.78	0.01	2.03	65.66	12.88	19.61	0.9	2	5.98	9.36	0.64	2.38
259	Yes	TOP PROTEIN	UniRef100_Q3S4G9	Enzymatic resistance protein n=1 Tax=Glycine max RepID=Q3S4G9_SOYBN	401	44.2353	8.19189	0.994973	0.723509	60.7591	19	17	43.8903	91	37.94	0	40.89	5.33	13.04	0	0	39.54	4.12	10.42	0.01	1.31	19.24	0.77	3.98	-1.41	2.21	1.8	9.42	-1.45	2.2
260	Yes	TOP PROTEIN	UniRef100_P29756	Catalase-1/2 n=1 Tax=Glycine max RepID=CATA1_SOYBN	492	56.7934	6.81494	0.999975	0.999313	58.3342	20	18	39.4309	85	12.07	0	31.08	6.53	21.02	0	0	29.32	4.52	15.41	-0.15	1.41	25.81	2.69	10.43	-0.6	1.95	3.21	11.73	-0.46	1.71
261	Yes	TOP PROTEIN	UniRef100_C6TN36	Uncharacterized protein n=2 Tax=Glycine max RepID=C6TN36_SOYBN	340	36.9552	7.34229	1	0.994762	59.8511	22	18	59.4118	156	11.4	0	42.49	1.2	2.83	0	0	38.45	4.03	10.48	-0.07	1.89	67.13	15.22	22.66	0.93	2.22	8.79	14.57	0.54	2.69
262	Yes	TOP PROTEIN	UniRef100_I1L5L1	Uncharacterized protein n=1 Tax=Glycine max RepID=I1L5L1_SOYBN	345	37.896	9.62744	1	0.999996	60.6704	22	17	48.1159	108	55.65	0	49.05	10.39	21.19	0	0	47.6	12.96	27.22	-0.06	1.01	28.5	5.04	17.7	-1.14	1.88	4.6	18.46	-1.51	2.04
263	Yes	TOP PROTEIN	UniRef100_I1M7D1	Ubiquitin carboxyl-terminal hydrolase n=1 Tax=Glycine max RepID=I1M7D1_SOYBN	1126	131.945	5.35107	0.999992	0.997922	60.0268	25	25	20.2487	52	20.1	0	16.15	2.3	14.26	0	0	12.23	1.65	13.49	-0.83	1.65	23.21	3.39	14.63	0.24	1.98	4.35	18.6	0.34	1.6
264	Yes	TOP PROTEIN	UniRef100_O48561	Catalase-4 n=1 Tax=Glycine max RepID=CATA4_SOYBN	492	56.6833	6.84424	0.998158	0.999004	58.7608	19	17	35.1626	97	16.41	0	37.16	7.35	19.78	0	0	33.97	5.01	14.74	-0.24	1.49	27.74	4.25	15.3	-0.66	1.74	0.79	2.64	-0.66	1.83
265	Yes	TOP PROTEIN	UniRef100_I1K6H2	Uncharacterized protein n=1 Tax=Glycine max RepID=I1K6H2_SOYBN	921	104.168	5.93506	1	1	59.7898	23	22	28.2302	55	10.27	0	18.27	0.67	3.68	0	0	18.58	1.54	8.29	0.14	0.98	21.73	3.86	17.78	0.31	1.28	1.63	8.28	-0.1	1.59
266	Yes	TOP PROTEIN	UniRef100_I1KPF0	Uncharacterized protein n=2 Tax=Glycine max RepID=I1KPF0_SOYBN	488	53.2367	8.71924	1	1	60.0897	20	17	39.7541	93	20.56	0	21.3	3.13	14.7	0	0	23.47	1.01	4.3	0.12	1.39	43.33	10.76	24.83	1.16	1.58	7.6	19.34	0.7	2.24
267	Yes	TOP PROTEIN	UniRef100_I1MXM6	Uncharacterized protein n=1 Tax=Glycine max RepID=I1MXM6_SOYBN	654	71.862	6.78564	1	1	54.9549	18	14	27.6758	47	2.67	0.01	12.38	4.3	34.69	0	0	12.8	2.93	22.92	0.18	1.69	16.65	5.02	30.15	0.44	2.34	4.06	22.43	0.72	1.72
268	Yes	TOP PROTEIN	UniRef100_I1JH86	Fructose-bisphosphate aldolase n=1 Tax=Glycine max RepID=I1JH86_SOYBN	358	38.2229	7.32764	1	1	59.9505	18	15	43.8547	131	20.24	0	32.74	6.79	20.74	0	0	28.57	8.67	30.36	-0.22	2.02	57.29	16.6	28.97	0.84	2.47	4.83	9.67	0.6	2.3
269	Yes	TOP PROTEIN	UniRef100_I1N7G4	Uncharacterized protein n=1 Tax=Glycine max RepID=I1N7G4_SOYBN	582	60.7785	6.39209	1	1	59.9097	17	16	37.1134	58	3.38	0.002	19.62	6.67	33.99	0	0	18.51	6.86	37.07	-0.07	1.32	19.04	4.78	25.12	-0.25	1.78	3.86	20.24	-0.39	2.12
270	Yes	TOP PROTEIN	UniRef100_I1JDH6	Uncharacterized protein n=1 Tax=Glycine max RepID=I1JDH6_SOYBN	275	30.1952	10.814	1	0.982759	55.3451	20	19	58.1818	69	18	0	22.49	13.58	60.39	0	0	18.95	12.82	67.64	-0.35	1.38	32.46	13.88	42.76	0.39	1.72	10.99	41.41	0.04	1.72
271	Yes	TOP PROTEIN	UniRef100_P45621	Glutamate-1-semialdehyde 2,1-aminomutase, chloroplastic n=1 Tax=Glycine max RepID=GSA_SOYBN	466	49.5963	5.59229	1	0.998897	59.0698	17	13	43.5622	64	19.91	0	26.6	8.64	32.49	0	0	23.01	8.05	34.99	-0.4	1.44	13.59	3.87	28.47	-1.41	1.77	2.12	13.84	-1.39	1.99
272	Yes	TOP PROTEIN	UniRef100_I1MGE7	Uncharacterized protein n=1 Tax=Glycine max RepID=I1MGE7_SOYBN	608	65.9021	7.76709	1	1	59.6363	23	21	39.6382	51	4.27	0	14.18	6.69	47.18	0	0	12.77	5.57	43.59	-0.36	1.62	19.7	5.98	30.36	0.33	1.76	5.1	28.34	0.13	1.84
273	Yes	TOP PROTEIN	UniRef100_I1LVI3	Uncharacterized protein n=1 Tax=Glycine max RepID=I1LVI3_SOYBN	922	100.07	9.45166	1	1	59.427	23	20	25.2711	50	3.87	0	14.6	1.75	11.98	0	0	15.28	1.09	7.16	0.19	1.41	20.89	6.12	29.29	0.61	1.58	6.22	33.85	0	2.3
274	Yes	TOP PROTEIN	UniRef100_I1JC65	Uncharacterized protein n=1 Tax=Glycine max RepID=I1JC65_SOYBN	481	53.4372	5.22412	1	1	57.5831	21	15	35.7588	59	26.23	0	25.12	9.1	36.24	0	0	25.2	6.76	26.81	-0.15	0.93	14.71	4.69	31.88	-0.96	1.06	5.23	40.61	-1.33	1.67
275	Yes	TOP PROTEIN	UniRef100_I1KJQ5	Eukaryotic translation initiation factor 3 subunit B n=1 Tax=Glycine max RepID=I1KJQ5_SOYBN	718	82.5765	5.0083	1	1	59.1659	23	22	32.5905	49	7.99	0	15.16	11.15	73.5	0	0	12.67	9.59	75.62	-0.22	1.51	19.87	6.3	31.7	0.52	1.7	7.38	40.22	0.42	1.71
276	Yes	TOP PROTEIN	UniRef100_I1KL89	Uncharacterized protein n=1 Tax=Glycine max RepID=I1KL89_SOYBN	458	49.8119	6.21436	0.999732	0.999726	58.0779	16	13	38.4279	51	9.45	0	18.37	6.54	35.6	0	0	16.75	5.49	32.78	-0.07	0.94	17.89	5.22	29.19	-0.08	1.38	6.2	34.7	-0.28	1.82
277	Yes	TOP PROTEIN	UniRef100_I1K970	Uncharacterized protein n=2 Tax=Glycine max RepID=I1K970_SOYBN	422	46.8557	5.59229	1	1	57.3662	22	20	54.9763	67	8.89	0	20.44	7.78	38.06	0	0	18.21	6.29	34.57	-0.25	1.69	30.53	4.53	14.82	0.73	1.66	6.82	27.4	0.06	2.1
278	Yes	TOP PROTEIN	UniRef100_O48560	Catalase-3 n=1 Tax=Glycine max RepID=CATA3_SOYBN	492	56.8574	6.81494	1	1	56.71	19	17	37.6016	77	8.03	0	27.34	6.38	23.34	0	0	26.01	5.02	19.31	-0.11	1.56	24.93	2.4	9.61	-0.32	2.12	3.79	15.11	-0.34	1.71
279	Yes	TOP PROTEIN	UniRef100_I1JV03	Uncharacterized protein n=2 Tax=Spermatophyta RepID=I1JV03_SOYBN	452	49.6073	4.729	0.993658	0	56.9855	20	16	38.0531	85	13.54	0	26.46	8.76	33.11	0	0	19.13	6.54	34.21	-0.66	1.56	41.11	1.75	4.25	0.66	1.37	9.9	30.19	0.14	1.92
280	Yes	TOP PROTEIN	UniRef100_Q39833	Alfa-carboxyltransferase n=1 Tax=Glycine max RepID=Q39833_SOYBN	690	76.8527	8.80713	1	0.999999	58.3561	25	23	35.0725	53	9.91	0	18.76	4.09	21.78	0	0	17.02	5.03	29.56	-0.15	0.25	17.35	7.42	42.76	-0.29	1.71	5.31	31.18	-0.53	2.21
281	Yes	TOP PROTEIN	UniRef100_I1K1G3	Carbonic anhydrase n=3 Tax=Glycine max RepID=I1K1G3_SOYBN	339	36.7189	7.95752	1	1	59.2184	18	14	43.6578	140	71.85	0	66.55	15.36	23.09	0	0	62.68	11.48	18.31	-0.06	1.37	25.92	2.69	10.38	-1.93	2.33	5.42	20.68	-1.87	2.21
282	Yes	TOP PROTEIN	UniRef100_I1MLW9	Uncharacterized protein n=1 Tax=Glycine max RepID=I1MLW9_SOYBN	319	34.5582	6.21436	1	0.999784	59.1489	21	20	66.7712	76	6.66	0	19.34	6.35	32.81	0	0	18.83	7.32	38.88	-0.01	1.25	29.23	15.67	53.61	0.62	1.68	9.39	31.75	0.5	2.06
283	Yes	TOP PROTEIN	UniRef100_I1KMK1	S-adenosylmethionine synthase n=1 Tax=Glycine max RepID=I1KMK1_SOYBN	392	43.0227	5.60498	0.988931	0.557857	58.2416	16	14	45.1531	110	18.41	0	29.4	5.23	17.78	0	0	24.3	4.74	19.51	-0.47	1.28	48.36	10.52	21.76	0.7	1.51	11.05	24.26	0.6	1.53
284	Yes	TOP PROTEIN	UniRef100_I1K5K3	Uncharacterized protein n=1 Tax=Glycine max RepID=I1K5K3_SOYBN	272	29.7951	10.77	1	0.999802	54.7524	20	19	62.5	66	16.52	0	20.96	10.54	50.28	0	0	17.17	10.06	58.6	-0.48	1.56	30.36	11.68	38.49	0.35	1.82	9.47	36.61	0.18	1.53
285	Yes	TOP PROTEIN	UniRef100_C6F119	RNA-binding protein n=2 Tax=Glycine max RepID=C6F119_SOYBN	302	33.0372	4.4751	1	1	57.3756	14	8	40.3974	91	17.1	0	36.02	14.89	41.34	0	0	40.62	6.1	15.02	0.19	1.52	20.58	4.68	22.74	-0.99	1.78	5.09	24.69	-1.08	1.98
286	Yes	TOP PROTEIN	UniRef100_I1MHR0	Uncharacterized protein n=1 Tax=Glycine max RepID=I1MHR0_SOYBN	395	43.0078	5.42725	1	1	58.1286	17	14	44.0506	112	18.41	0	30.02	5.58	18.6	0	0	25.25	4	15.83	-0.48	1.33	49.44	10.03	20.29	0.69	1.38	11.78	25.39	0.55	1.53
287	Yes	TOP PROTEIN	UniRef100_I1N5T2	Uncharacterized protein n=1 Tax=Glycine max RepID=I1N5T2_SOYBN	445	48.683	4.93213	1	1	57.2482	18	15	43.8202	66	37.45	0	28.82	4.98	17.27	0	0	30.97	5.55	17.91	0.09	0.7	14.1	3.79	26.91	-1.19	1.41	3.72	25.71	-1.41	1.69
288	Yes	TOP PROTEIN	UniRef100_K7MTE4	Uncharacterized protein n=2 Tax=Glycine max RepID=K7MTE4_SOYBN	683	75.9244	9.20264	1	0.857666	57.8407	24	21	33.675	49	9.29	0	17.67	4.97	28.14	0	0	16.29	5.92	36.32	-0.13	0.31	16.27	7.45	45.81	-0.24	1.66	5.34	33.99	-0.55	2.25
289	Yes	TOP PROTEIN	UniRef100_I1JRM8	Uncharacterized protein (Fragment) n=2 Tax=Glycine max RepID=I1JRM8_SOYBN	405	45.5536	5.97314	1	0.915934	58.6859	19	15	36.5432	63	30.17	0	28.88	6.77	23.44	0	0	22.29	5.64	25.31	-0.41	1.18	15.13	1.86	12.31	-1.23	1.82	2.73	18.82	-1.68	2.39
290	Yes	TOP PROTEIN	UniRef100_I1LZ03	Uncharacterized protein n=1 Tax=Glycine max RepID=I1LZ03_SOYBN	405	44.616	10.9312	1	1	57.8934	24	20	47.1605	72	14.07	0	27.64	5.67	20.53	0	0	21.82	5.75	26.36	-0.36	1.59	23.86	5.38	22.54	-0.28	1.4	8.92	43.78	-0.77	2.09
291	Yes	TOP PROTEIN	UniRef100_I1LWZ7	Uncharacterized protein n=2 Tax=Glycine max RepID=I1LWZ7_SOYBN	721	80.6959	5.93506	1	0.999186	55.8473	18	17	29.8197	41	6.03	0	10.28	0.61	5.92	0	0	9.67	0.36	3.76	-0.14	1.45	19.18	3.27	17.07	0.8	2.02	2.38	12.83	0.92	1.86
292	Yes	TOP PROTEIN	UniRef100_I1LEI9	Uncharacterized protein n=1 Tax=Glycine max RepID=I1LEI9_SOYBN	594	62.5554	6.31592	1	1	58.5228	24	20	35.5219	66	5	0	16.02	5.42	33.84	0	0	14.94	7.05	47.17	-0.21	1.84	23.43	5.93	25.31	0.55	2.08	5.76	25.55	0.37	2.24
293	Yes	TOP PROTEIN	UniRef100_I1NBL1	Uncharacterized protein n=1 Tax=Glycine max RepID=I1NBL1_SOYBN	771	84.1159	7.32764	1	1	58.4001	23	19	30.4799	50	8.21	0	20.06	7.66	38.16	0	0	16.84	6.67	39.59	0.03	1.65	13.38	3.51	26.26	-0.32	1.61	4.29	33.49	-0.86	2.52
294	Yes	TOP PROTEIN	UniRef100_I1J4X9	Uncharacterized protein n=1 Tax=Glycine max RepID=I1J4X9_SOYBN	787	88.3844	6.01123	1	1	57.9901	24	22	31.0038	47	2.72	0.009	13.86	1.99	14.39	0	0	13.4	2.93	21.86	0.06	1.68	18.41	3.56	19.32	0.49	1.81	2.25	14.44	-0.22	2.24
295	Yes	TOP PROTEIN	UniRef100_C6TN03	Putative uncharacterized protein n=1 Tax=Glycine max RepID=C6TN03_SOYBN	264	29.9643	10.6528	1	0.999772	56.0988	25	19	64.7727	66	17.62	0	23.11	8.77	37.94	0	0	17.54	8.12	46.28	-0.54	1.1	28.58	7.41	25.92	0.07	1.75	8.89	36.9	-0.07	1.38
296	Yes	TOP PROTEIN	UniRef100_C6TNT2	Uncharacterized protein n=1 Tax=Glycine max RepID=C6TNT2_SOYBN	419	47.5393	5.85889	1	1	54.9026	22	20	45.5847	94	7.42	0	26.06	5.43	20.84	0	0	24.26	5.28	21.75	-0.19	1.28	40.15	6.18	15.4	0.57	1.46	4.61	13.68	0.11	2.03
297	Yes	TOP PROTEIN	UniRef100_C6TNU2	Putative uncharacterized protein n=1 Tax=Glycine max RepID=C6TNU2_SOYBN	418	47.4793	5.69385	0.999086	0.999095	55.6464	22	20	50	86	8.25	0	24.07	3.51	14.6	0	0	22.47	3.06	13.6	-0.19	1.17	38.35	3.18	8.29	0.71	1.23	2.68	8.67	0.1	2.06
298	Yes	TOP PROTEIN	UniRef100_I1KQU2	Uncharacterized protein n=1 Tax=Glycine max RepID=I1KQU2_SOYBN	458	49.8749	6.7124	1	1	56.4317	16	13	38.4279	52	9	0	18.43	6.18	33.57	0	0	17.46	4.64	26.57	0.02	0.79	17.59	4.15	23.61	-0.16	1.48	5.51	31.17	-0.29	1.8
299	Yes	TOP PROTEIN	UniRef100_I1KZJ1	Uncharacterized protein n=1 Tax=Glycine max RepID=I1KZJ1_SOYBN	392	42.9551	5.22412	1	0.99796	57.5729	20	18	58.9286	78	16.52	0	19.11	5.51	28.85	0	0	17.04	5.08	29.81	-0.17	1.62	36.94	4.38	11.85	1.18	1.68	2.57	6.94	1.13	1.81
300	Yes	TOP PROTEIN	UniRef100_I1N4U1	6-phosphogluconate dehydrogenase, decarboxylating n=1 Tax=Glycine max RepID=I1N4U1_SOYBN	486	53.5996	5.57959	0.999996	0.996382	56.6256	23	19	45.8848	80	13.55	0	18.04	4.68	25.93	0	0	18.89	6.55	34.68	0.2	1.73	34.24	6.29	18.36	1.08	2.02	7.78	21.41	1.11	1.91
301	Yes	TOP PROTEIN	UniRef100_I1MB71	Fructose-bisphosphate aldolase n=1 Tax=Glycine max RepID=I1MB71_SOYBN	358	38.312	7.32764	1	0.992573	55.8389	17	16	51.1173	152	19.13	0	39.76	12.6	31.68	0	0	36.63	9.42	25.7	-0.02	2.04	74.19	22.41	30.2	1.11	2.4	6.6	12.18	0.34	2.42
302	Yes	TOP PROTEIN	UniRef100_I1NAP5	Uncharacterized protein n=1 Tax=Glycine max RepID=I1NAP5_SOYBN	565	61.6055	9.92041	1	1	55.8639	21	18	36.2832	53	38.71	0	22.59	3.8	16.81	0	0	20.07	3.42	17.02	-0.17	0.23	12.77	0.53	4.16	-1.14	1.59	0.87	6.69	-1.2	1.7
303	Yes	TOP PROTEIN	UniRef100_I1MRW7	S-adenosylmethionine synthase n=1 Tax=Glycine max RepID=I1MRW7_SOYBN	392	42.9357	5.35107	0.998716	0.992418	55.4173	16	14	45.1531	91	14.98	0	24.7	5.5	22.26	0	0	20.93	3.62	17.31	-0.52	1.27	38.67	4.1	10.6	0.56	1.51	6.57	17.8	0.47	1.56
304	Yes	TOP PROTEIN	UniRef100_I1K565	Uncharacterized protein n=1 Tax=Glycine max RepID=I1K565_SOYBN	991	108.436	6.39209	1	1	56.3277	22	19	22.1998	50	7.96	0	13.59	1.13	8.35	0	0	12.93	1.4	10.8	-0.26	1.42	20.31	2.29	11.29	0.58	1.21	3.89	21.57	0.01	1.98
305	Yes	TOP PROTEIN	UniRef100_A8IKE5	Alanine aminotransferase 2 n=1 Tax=Glycine max RepID=A8IKE5_SOYBN	481	53.4462	5.30029	0.992262	0.990652	54.9572	19	15	35.7588	55	26.45	0	23.74	7.09	29.86	0	0	23.81	4.04	16.98	-0.16	0.97	13.46	4.02	29.84	-1.02	1.07	4.03	33.95	-1.34	1.66
306	Yes	TOP PROTEIN	UniRef100_A8C8H3	Glutamate decarboxylase n=2 Tax=Glycine max RepID=A8C8H3_SOYBN	503	57.1212	5.41455	1	0.996665	55.6465	21	15	31.8091	70	4.26	0	20.96	10.26	48.95	0	0	19.42	8.98	46.23	-0.05	1.61	25.25	6.7	26.54	0.2	1.99	8.76	33.17	0.35	1.83
307	Yes	TOP PROTEIN	UniRef100_Q96444	Actin (Fragment) n=1 Tax=Glycine max RepID=Q96444_SOYBN	336	37.2079	5.78271	0.999953	0.999902	56.8053	19	13	40.7738	95	6.93	0	25.97	2.65	10.19	0	0	25.17	4	15.88	-0.13	1.88	34.13	4.76	13.94	0.34	2.12	3.55	10.36	0.26	2.21
308	Yes	TOP PROTEIN	UniRef100_O48551	Proteasome subunit alpha type-6 n=1 Tax=Glycine max RepID=PSA6_SOYBN	246	27.3569	5.79541	0.999988	0.999842	56.4565	18	14	55.6911	55	7.95	0	14.41	4.27	29.63	0	0	13.51	2.95	21.83	-0.04	1.65	22.32	3.33	14.94	0.78	1.54	3.3	14.69	0.65	1.63
309	Yes	TOP PROTEIN	UniRef100_I1LYN0	Uncharacterized protein n=1 Tax=Glycine max RepID=I1LYN0_SOYBN	422	45.2939	5.77002	1	1	54.9656	22	19	44.7867	64	9.71	0	16.23	3.65	22.49	0	0	14.28	2.45	17.18	-0.23	1.24	24.7	3.6	14.58	0.49	1.63	3.35	11.8	0.82	1.32
310	Yes	TOP PROTEIN	UniRef100_Q96453	14-3-3-like protein D n=1 Tax=Glycine max RepID=1433D_SOYBN	261	29.4817	4.61475	1	0.99714	56.3309	24	15	62.069	105	15.12	0	25.52	6.73	26.38	0	0	23.93	5.55	23.2	-0.04	2.29	47.1	16.06	34.11	1.34	1.91	14.03	33.26	0.94	2.43
311	Yes	TOP PROTEIN	UniRef100_I1MBI6	Uncharacterized protein n=1 Tax=Glycine max RepID=I1MBI6_SOYBN	996	109.782	5.8208	1	1	55.9211	21	21	23.8956	56	12.59	0	21.57	3.95	18.32	0	0	17.91	2.69	15.03	-0.29	1.31	16.54	1.99	12.02	-0.37	1.27	0.81	5.18	-0.83	1.87
312	Yes	TOP PROTEIN	UniRef100_Q96558	UDP-glucose 6-dehydrogenase 1 n=1 Tax=Glycine max RepID=UGDH1_SOYBN	480	52.8902	5.66846	0.999849	0.998555	55.8323	20	17	40.8333	58	3.51	0.001	15.41	1.67	10.81	0	0	14.58	2.52	17.28	0.04	1.83	25.4	7.25	28.54	0.88	1.89	5.11	22.85	0.33	2.53
313	Yes	TOP PROTEIN	UniRef100_I1KZR0	Uncharacterized protein n=1 Tax=Glycine max RepID=I1KZR0_SOYBN	922	100.043	9.45166	1	1	55.1733	22	19	23.7527	46	2.88	0.006	13.35	1.31	9.81	0	0	14.24	1.57	11.02	0.28	1.34	17.82	4.93	27.67	0.41	1.84	3.57	20.83	0.12	2.23
314	Yes	TOP PROTEIN	UniRef100_C6TL53	Putative uncharacterized protein n=1 Tax=Glycine max RepID=C6TL53_SOYBN	321	34.9071	5.60498	1	0.973035	55.0746	18	15	49.5327	66	17.17	0	26.37	3.1	11.77	0	0	27.54	5.22	18.97	0.05	1.27	19.9	7.25	36.46	-0.45	1.47	2.01	10.5	-0.84	1.92
315	Yes	TOP PROTEIN	UniRef100_I1JUQ0	Uncharacterized protein n=1 Tax=Glycine max RepID=I1JUQ0_SOYBN	422	46.8337	5.59229	0.999407	0.994921	53.9199	21	19	51.4218	61	9.7	0	19.28	7.14	37.01	0	0	16.38	4.97	30.34	-0.35	1.86	28.11	6.2	22.05	0.67	1.63	6.29	26.62	0.09	2.1
316	Yes	TOP PROTEIN	UniRef100_C6TJT5	Putative uncharacterized protein n=1 Tax=Glycine max RepID=C6TJT5_SOYBN	364	40.4476	5.32568	1	0	55.1748	22	20	54.3956	111	8.3	0	29.73	1.2	4.02	0	0	30.22	4.39	14.51	0.02	2.14	44.73	4	8.94	0.64	2.14	1.65	3.74	0.41	2.28
317	Yes	TOP PROTEIN	UniRef100_I1JIP5	Uncharacterized protein n=1 Tax=Glycine max RepID=I1JIP5_SOYBN	560	60.2162	6.17627	1	1	53.7069	20	19	35.7143	49	9.98	0	14.2	0.63	4.44	0	0	10.79	3.07	28.45	-0.79	1.77	22.16	3.43	15.47	0.52	1.65	1.76	8.73	0.33	1.82
318	Yes	TOP PROTEIN	UniRef100_P02580	Actin-3 n=1 Tax=Glycine max RepID=ACT3_SOYBN	376	41.6185	5.12256	0.993922	0.971382	55.6971	22	15	36.4362	113	10.18	0	29.88	9.41	31.49	0	0	31.23	11.75	37.63	0.04	1.65	42.16	11.7	27.74	0.54	1.78	8.27	19.88	0.29	2.01
319	Yes	TOP PROTEIN	UniRef100_I1M7B9	Uncharacterized protein n=1 Tax=Glycine max RepID=I1M7B9_SOYBN	560	60.1983	6.17627	1	0.999967	53.5807	20	19	35.7143	48	9.31	0	13.59	0.24	1.74	0	0	10.96	2.43	22.12	-0.69	1.73	20.91	4.14	19.8	0.51	1.66	1.99	10.07	0.41	1.74
320	Yes	TOP PROTEIN	UniRef100_I1N4I6	UDP-glucose 6-dehydrogenase n=1 Tax=Glycine max RepID=I1N4I6_SOYBN	480	52.9302	5.66846	0.999926	0.988853	55.0283	20	17	40	58	3.05	0.004	15.6	1.9	12.15	0	0	14.76	2.5	16.96	0.04	1.83	24.76	6.63	26.78	0.76	2.04	4.39	20.07	0.24	2.6
321	Yes	TOP PROTEIN	UniRef100_I1JQZ9	Uncharacterized protein n=1 Tax=Glycine max RepID=I1JQZ9_SOYBN	771	83.9068	6.81494	1	1	55.5823	19	17	27.2374	45	10.39	0	19.27	10.17	52.77	0	0	16.21	8.01	49.41	-0.02	1.6	12.2	5.13	42.04	-0.47	1.57	6.15	51.85	-0.99	2.51
322	Yes	TOP PROTEIN	UniRef100_C6TJG9	Putative uncharacterized protein n=1 Tax=Glycine max RepID=C6TJG9_SOYBN	264	29.8052	10.6382	0.994265	0.874432	54.7084	23	17	58.3333	62	19.39	0	22.29	8.17	36.66	0	0	16.71	7.41	44.32	-0.54	0.87	26.74	5.85	21.87	-0.03	1.76	7.3	32.78	-0.17	1.35
323	Yes	TOP PROTEIN	UniRef100_I1KV87	Uncharacterized protein n=1 Tax=Glycine max RepID=I1KV87_SOYBN	852	93.9613	5.08447	1	1	55.3352	21	19	24.4131	42	3.96	0	12.56	4.57	36.38	0	0	11.5	4.38	38.11	0	1.3	18.13	4.49	24.74	0.57	1.7	3.32	21.1	0.22	1.44
324	Yes	TOP PROTEIN	UniRef100_K7KA00	Serine hydroxymethyltransferase n=1 Tax=Glycine max RepID=K7KA00_SOYBN	499	55.2984	8.27979	1	1	54.7966	21	17	43.0862	66	12.18	0	25.32	1.59	6.26	0	0	26.18	2.91	11.11	0.04	0.96	18.67	3.62	19.38	-0.81	2.12	1.79	8.91	-0.8	2.32
325	Yes	TOP PROTEIN	UniRef100_I1L8G3	Uncharacterized protein n=3 Tax=Glycine max RepID=I1L8G3_SOYBN	422	45.2999	5.8335	1	1	54.3011	22	20	49.2891	64	9.14	0	16.49	4.61	27.94	0	0	14.57	3.06	21.02	-0.16	1.4	24.5	4.37	17.85	0.45	1.76	4.09	13.72	0.95	1.28
326	Yes	TOP PROTEIN	UniRef100_I1M170	Glutamine synthetase n=1 Tax=Glycine max RepID=I1M170_SOYBN	432	47.606	6.45557	0.997817	0.985136	53.3409	19	16	38.6574	97	58.57	0	43.09	13.13	30.48	0	0	41.56	6.43	15.48	-0.2	1.14	17.05	4.57	26.81	-1.92	2.05	3.81	22.92	-2.06	2.17
327	Yes	TOP PROTEIN	UniRef100_A6XKY2	Chalcone isomerase A n=1 Tax=Glycine max RepID=A6XKY2_SOYBN	218	23.2142	6.354	1	0.993295	54.6272	16	14	74.7706	89	18.43	0	20.02	5.99	29.94	0	0	18.17	3.26	17.96	-0.11	2.16	44.15	15.29	34.63	1.55	2.14	4.13	10.81	1.16	2.55
328	Yes	TOP PROTEIN	UniRef100_I1LPJ4	Uncharacterized protein n=1 Tax=Glycine max RepID=I1LPJ4_SOYBN	393	43.263	7.57666	1	1	55.1228	16	15	47.3282	56	12.57	0	23.2	10.88	46.92	0	0	24.67	14.51	58.81	0.14	1.47	13.24	6.13	46.34	-0.89	1.85	5.62	39.74	-0.99	2.07
329	Yes	TOP PROTEIN	UniRef100_I1MT23	Uncharacterized protein n=1 Tax=Glycine max RepID=I1MT23_SOYBN	570	59.8171	6.75635	0.999983	0.999983	55.0933	21	19	41.0526	47	5.78	0	13.13	4.43	33.72	0	0	13.84	4.64	33.5	-0.03	1.22	19.09	7.57	39.67	0.43	1.3	4.42	26.79	-0.18	2.02
330	Yes	TOP PROTEIN	UniRef100_K7LBM2	Uncharacterized protein n=1 Tax=Glycine max RepID=K7LBM2_SOYBN	608	65.9321	7.76709	1	1	55.0832	20	17	33.2237	47	3.63	0.001	12.86	5.6	43.56	0	0	11.52	4.7	40.82	-0.39	1.68	18.43	5.84	31.7	0.41	1.68	4.81	28.91	0.15	1.86
331	Yes	TOP PROTEIN	UniRef100_P49161	Apocytochrome f n=1 Tax=Glycine max RepID=CYF_SOYBN	320	35.2819	9.15869	1	1	54.9311	17	14	54.0625	76	47.92	0	35.85	8.04	22.42	0	0	36.89	5.22	14.14	-0.03	1.18	14.9	3.28	22.03	-1.92	2.23	2.47	18.8	-2.07	2.04
332	Yes	TOP PROTEIN	UniRef100_Q8LJW0	40S ribosomal S4 protein n=1 Tax=Glycine max RepID=Q8LJW0_SOYBN	264	29.9242	10.6968	0.99862	0.945204	54.3147	23	17	58.3333	58	18.5	0	20.88	9.27	44.38	0	0	15.82	7.96	50.31	-0.54	0.9	25.16	5.7	22.67	0.01	1.74	8.73	41.23	-0.11	1.29
333	Yes	TOP PROTEIN	UniRef100_C6TNM8	Glutamine synthetase n=25 Tax=Phaseoleae RepID=C6TNM8_SOYBN	432	47.617	6.81494	0.999992	0.520559	52.0778	18	15	36.8056	88	40.83	0	37.4	10.75	28.76	0	0	35.41	3.95	11.17	-0.24	1.19	16.57	4.71	28.41	-1.74	2.04	4.08	24.7	-1.84	2.19
334	Yes	TOP PROTEIN	UniRef100_C6SXP3	Putative uncharacterized protein n=1 Tax=Glycine max RepID=C6SXP3_SOYBN	234	24.8703	10.2427	1	1	54.6792	20	14	51.7094	210	76.43	0	85.25	11.58	13.59	0	0	103.19	1.68	1.63	0.22	1.75	45.54	7.1	15.58	-1.31	2.19	8.43	20.26	-1.63	2.33
335	Yes	TOP PROTEIN	UniRef100_C6ZJY7	Serine hydroxymethyltransferase 2 n=1 Tax=Glycine max RepID=C6ZJY7_SOYBN	496	54.5246	8.03076	1	0	52.6142	17	14	28.4274	88	10.64	0	27.53	0.51	1.86	0	0	23.26	2.28	9.8	-0.33	1.15	35.26	4.83	13.7	0.31	1.38	4.9	14.88	0.13	1.71
336	Yes	TOP PROTEIN	UniRef100_I1LRE3	Uncharacterized protein n=1 Tax=Glycine max RepID=I1LRE3_SOYBN	738	82.7244	5.21143	1	1	53.3677	21	19	29.2683	44	22.54	0	18.36	9.76	53.16	0	0	17.78	11.3	63.56	-0.12	0.74	11.76	6.38	54.22	-0.73	0.86	5.98	51.61	-1	1.51
337	Yes	TOP PROTEIN	UniRef100_I1JSJ3	Fructose-bisphosphate aldolase n=3 Tax=Glycine max RepID=I1JSJ3_SOYBN	395	42.524	6.41748	1	1	54.5754	18	14	38.481	130	50.3	0	56.11	10.48	18.68	0	0	61.89	9.37	15.14	0.15	1.42	25.27	4.04	15.97	-1.46	2.04	5.76	24.57	-1.63	1.99
338	Yes	TOP PROTEIN	UniRef100_I1MZ13	Uncharacterized protein n=1 Tax=Glycine max RepID=I1MZ13_SOYBN	1700	192.784	5.24951	0.997689	0.991122	53.7315	26	23	14.6471	37	4.66	0	11.09	2.36	21.28	0	0	10.36	2.1	20.31	-0.24	1.77	15.15	3.49	23.07	0.47	1.88	3.49	24.02	0.39	1.74
339	Yes	TOP PROTEIN	UniRef100_C6TBL0	Putative uncharacterized protein n=1 Tax=Glycine max RepID=C6TBL0_SOYBN	421	45.794	5.50342	1	0.9913	53.8159	17	13	38.9549	71	25.34	0	31.62	2.17	6.87	0	0	28.51	2.47	8.66	-0.18	1.49	13.82	3.02	21.85	-1.45	2.03	2.09	15.66	-1.46	2.3
340	Yes	TOP PROTEIN	UniRef100_I1ME40	Uncharacterized protein n=1 Tax=Glycine max RepID=I1ME40_SOYBN	288	32.3167	6.01123	1	0.999659	54.1622	18	15	51.7361	132	15.58	0	47.22	11.8	24.99	0	0	52.26	11.75	22.48	0.12	1.59	37.29	3.64	9.76	-0.54	1.94	7.86	20.93	-0.62	1.92
341	Yes	TOP PROTEIN	UniRef100_I1JQ35	Uncharacterized protein n=1 Tax=Glycine max RepID=I1JQ35_SOYBN	565	61.6915	9.96436	1	1	52.9013	20	17	34.8673	53	41.07	0	22.53	2.78	12.34	0	0	20.01	2.28	11.41	-0.17	0.22	12.63	1.01	7.97	-1.15	1.58	0.07	0.58	-1.23	1.68
342	Yes	TOP PROTEIN	UniRef100_C6T898	Putative uncharacterized protein n=1 Tax=Glycine max RepID=C6T898_SOYBN	450	49.5564	4.90674	0.999248	0.666748	52.0443	19	16	41.3333	75	9.83	0	23.23	5.66	24.36	0	0	17.21	4.35	25.26	-0.71	1.55	34.66	1.29	3.71	0.47	1.54	4.84	17.23	0.03	1.92
343	Yes	TOP PROTEIN	UniRef100_I1LSZ7	Proteasome subunit alpha type n=2 Tax=Glycine max RepID=I1LSZ7_SOYBN	246	27.3769	5.50342	1	0.996235	53.606	18	14	55.2846	61	6.65	0	16.08	3.86	24.02	0	0	14.99	4.31	28.75	-0.08	1.65	23.38	3.02	12.91	0.57	1.66	3.55	14.88	0.5	1.67
344	Yes	TOP PROTEIN	UniRef100_C6TI26	Putative uncharacterized protein n=1 Tax=Glycine max RepID=C6TI26_SOYBN	413	46.5687	5.23682	0.99999	0.851001	53.2136	19	14	38.0145	97	15.42	0	29.64	6.02	20.33	0	0	27.78	5.53	19.89	-0.2	1.24	42.23	5.11	12.09	0.52	1.33	4.38	11.75	0.06	2.01
345	Yes	TOP PROTEIN	UniRef100_I1LMS9	Uncharacterized protein n=1 Tax=Glycine max RepID=I1LMS9_SOYBN	1700	192.869	5.17334	0.999991	0.999964	53.1868	24	22	14.6471	35	5.95	0	9.93	1.56	15.72	0	0	9.75	1.12	11.53	-0.21	1.82	15.03	4.49	29.87	0.76	1.3	3.4	23.77	0.54	1.67
346	Yes	TOP PROTEIN	UniRef100_I1JK48	GrpE protein homolog n=1 Tax=Glycine max RepID=I1JK48_SOYBN	335	37.1478	4.43701	1	0.999997	53.8318	19	16	45.0746	66	7.99	0	22.95	3.67	15.98	0	0	28.15	11.52	40.91	0.39	1.57	17.84	2.01	11.28	-0.29	1.58	3.09	18.67	-0.84	2.35
347	Yes	TOP PROTEIN	UniRef100_K7MLV5	Uncharacterized protein n=1 Tax=Glycine max RepID=K7MLV5_SOYBN	421	46.2307	4.76709	0.992613	0.959094	52.7939	20	17	42.5178	71	11.49	0	22.41	7.65	34.11	0	0	16.15	5.5	34.06	-0.72	1.5	34.52	2.17	6.29	0.6	1.43	7.69	28.01	0.12	1.85
348	Yes	TOP PROTEIN	UniRef100_Q9M7Q1	Glutathione reductase n=1 Tax=Glycine max RepID=Q9M7Q1_SOYBN	545	58.6854	8.07471	1	0.99703	52.5958	19	16	32.4771	50	20.55	0	18.31	4.16	22.73	0	0	18.03	3.42	18.99	-0.12	0.96	16.15	2.56	15.85	-0.25	0.69	2.74	16.82	-0.28	0.91
349	Yes	TOP PROTEIN	UniRef100_P15490	Stem 28 kDa glycoprotein n=2 Tax=Glycine max RepID=VSPA_SOYBN	254	29.0288	8.89502	1	0.996811	51.702	16	14	56.2992	165	93.79	0	78.63	9.56	12.16	0	0	75.25	14.3	19.01	-0.06	1.15	33	6.15	18.64	-1.71	2.06	3.43	11	-1.99	2.24
350	Yes	TOP PROTEIN	UniRef100_B0M1B0	Malate dehydrogenase n=1 Tax=Glycine max RepID=B0M1B0_SOYBN	356	37.3807	8.36768	1	0.888613	52.4127	13	9	33.7079	70	22.99	0	30.81	3.98	12.9	0	0	28.5	4.58	16.06	-0.13	1.23	16.56	1.66	10.03	-1.2	1.62	1.77	12.14	-1.56	2.08
351	Yes	TOP PROTEIN	UniRef100_I1KTQ4	Citrate synthase n=1 Tax=Glycine max RepID=I1KTQ4_SOYBN	472	52.4652	8.48486	1	1	53.0654	20	15	37.5	66	7.93	0	15.94	4.7	29.47	0	0	15	4	26.66	-0.2	1.86	26.01	6.07	23.32	0.61	2.14	8.54	30.66	0.83	1.97
352	Yes	TOP PROTEIN	UniRef100_I1LL59	Uncharacterized protein n=1 Tax=Glycine max RepID=I1LL59_SOYBN	586	64.8257	4.48779	1	1	53.1347	21	18	33.959	65	9.02	0	16.33	1.38	8.45	0	0	14.24	1.52	10.64	-0.21	1.03	27.89	5.46	19.57	0.85	1.71	3.97	14.24	0.69	1.95
353	Yes	TOP PROTEIN	UniRef100_I1JHP9	Uncharacterized protein n=1 Tax=Glycine max RepID=I1JHP9_SOYBN	205	22.6978	9.18799	1	0.999947	53.1315	20	12	58.0488	87	11.72	0	21.72	2.79	12.86	0	0	20.82	2.14	10.28	0.1	1.4	33.65	4.66	13.86	0.75	1.79	6.56	17.71	0.87	1.9
354	Yes	TOP PROTEIN	UniRef100_I1KVR2	Uncharacterized protein n=1 Tax=Glycine max RepID=I1KVR2_SOYBN	243	28.2865	10.3599	1	0.998852	53.0323	22	19	61.7284	104	16.22	0	29.85	3.6	12.07	0	0	28.78	5.32	18.48	-0.11	1.92	49.89	5.24	10.51	0.87	1.6	3.69	9.63	0.22	2.03
355	Yes	TOP PROTEIN	UniRef100_I1N2T5	Uncharacterized protein n=1 Tax=Glycine max RepID=I1N2T5_SOYBN	709	78.5697	7.82568	0.999921	0.721423	52.0058	22	21	32.7221	49	9.05	0	17.08	4.6	26.9	0	0	15.52	5.58	35.94	-0.14	0.26	16.86	8.06	47.78	-0.08	1.6	6.06	37.43	-0.46	2.27
356	Yes	TOP PROTEIN	UniRef100_C6SZJ2	Uncharacterized protein n=1 Tax=Glycine max RepID=C6SZJ2_SOYBN	168	19.9261	4.97021	1	1	52.8298	22	18	81.5476	94	10.86	0	24.63	6.87	27.88	0	0	26.72	4.42	16.55	0.29	1.56	33.28	7.39	22.19	0.5	2.03	14.39	35.19	0.77	2.11
357	Yes	TOP PROTEIN	UniRef100_I1N5E4	Uncharacterized protein n=1 Tax=Glycine max RepID=I1N5E4_SOYBN	439	48.0149	6.13818	0.999994	0.98221	52.7609	17	16	45.5581	75	15.43	0	18.67	6.03	32.29	0	0	15.66	4.92	31.44	-0.3	1.73	35.78	3.55	9.92	1.2	1.75	1.91	5.45	1.08	1.99
358	Yes	TOP PROTEIN	UniRef100_I1M6M4	Uncharacterized protein n=1 Tax=Glycine max RepID=I1M6M4_SOYBN	545	61.2163	4.98291	1	0.999986	52.7523	19	19	37.6147	44	17.62	0	20.18	10.25	50.78	0	0	17.32	10.09	58.23	-0.16	1.08	13.72	10	72.89	-0.87	1.9	6.81	77.53	-1.84	2.28
359	Yes	TOP PROTEIN	UniRef100_I1LJP3	Uncharacterized protein n=1 Tax=Glycine max RepID=I1LJP3_SOYBN	331	35.3862	4.81787	1	1	52.7356	17	14	51.9637	100	24.15	0	21.63	4.3	19.9	0	0	19.42	4.09	21.04	-0.15	2.21	51.92	6.74	12.99	1.71	2.34	7.14	14.18	1.5	2.72
360	Yes	TOP PROTEIN	UniRef100_A8IKE9	Alanine aminotransferase 3 n=1 Tax=Glycine max RepID=A8IKE9_SOYBN	480	53.3722	5.41455	1	0.982431	50.5367	17	15	35.8333	55	28.81	0	23.37	6.9	29.53	0	0	24.43	4.6	18.84	-0.05	0.74	13.19	2.2	16.64	-1.03	1.15	2.59	20.47	-1.28	1.79
361	Yes	TOP PROTEIN	UniRef100_B0M1A6	Betaine aldehyde dehydrogenase n=1 Tax=Glycine max RepID=B0M1A6_SOYBN	503	54.6871	5.09717	1	1	50.1459	17	15	39.165	57	24.5	0	9.03	2.17	24.05	0	0	9.88	4.73	47.86	-0.13	1.9	25.19	9.96	39.55	1.77	1.69	9.73	37.12	1.73	1.92
362	Yes	TOP PROTEIN	UniRef100_I1NIP8	Uncharacterized protein n=1 Tax=Glycine max RepID=I1NIP8_SOYBN	376	42.4359	5.71924	0.988597	0.879915	52.3931	16	14	39.6277	57	27.89	0	25.75	5.16	20.03	0	0	20.98	5.14	24.5	-0.39	1.33	15.47	3.01	19.47	-1.12	2.02	1.83	13.02	-1.66	2.34
363	Yes	TOP PROTEIN	UniRef100_C6TJN5	Glutamine synthetase n=1 Tax=Glycine max RepID=C6TJN5_SOYBN	356	39.1106	5.38916	1	0.999995	47.7731	16	11	38.4831	93	22.84	0	18.74	2.62	13.99	0	0	17.96	3.72	20.73	-0.38	1.86	36.32	3.75	10.32	1.08	1.92	9.08	24.07	1.13	1.89
364	Yes	TOP PROTEIN	UniRef100_C6THM7	Putative uncharacterized protein n=1 Tax=Glycine max RepID=C6THM7_SOYBN	442	48.2353	7.82568	0.98449	0.998138	50.2411	16	14	31.2217	81	10.83	0	25.1	2.31	9.21	0	0	21.12	0.84	3.96	-0.29	1.3	33.43	4.89	14.64	0.47	1.33	4.27	13.95	0.23	1.68
365	Yes	TOP PROTEIN	UniRef100_I1NFX7	Uncharacterized protein n=1 Tax=Glycine max RepID=I1NFX7_SOYBN	595	62.7615	6.15088	1	1	52.2192	21	17	34.6218	51	1.93	0.063	13.86	3.45	24.87	0	0	13.42	5.91	44.06	-0.18	2.01	17.73	5.65	31.89	0.21	2.35	5.7	34.45	-0.03	2.56
366	Yes	TOP PROTEIN	UniRef100_I1JIA0	Uncharacterized protein n=1 Tax=Glycine max RepID=I1JIA0_SOYBN	1707	192.994	5.13525	0.999813	0.456926	49.6367	25	22	14.0012	34	4.74	0	10.42	2.46	23.66	0	0	9.64	1.66	17.19	-0.35	1.67	13.84	5.05	36.46	0.35	1.79	3.92	30.68	0.11	1.8
367	Yes	TOP PROTEIN	UniRef100_K7L4Q3	Uncharacterized protein n=1 Tax=Glycine max RepID=K7L4Q3_SOYBN	591	68.7262	5.74463	1	1	49.8196	22	19	25.0423	112	26.19	0	31.83	14.47	45.46	0	0	26.69	13.34	49.98	-0.7	1.91	54.81	19.07	34.8	0.71	1.23	12.06	30.68	-0.08	1.95
368	Yes	TOP PROTEIN	UniRef100_I1JV14	Uncharacterized protein n=1 Tax=Glycine max RepID=I1JV14_SOYBN	672	74.3891	6.37939	1	1	49.9034	16	13	25.744	49	5.51	0	13.18	2.03	15.39	0	0	12.99	1.41	10.86	-0.03	1.48	23	3.12	13.56	1.04	1.7	1.64	8.77	0.35	2.59
369	Yes	TOP PROTEIN	UniRef100_C6T7V6	Triosephosphate isomerase n=1 Tax=Glycine max RepID=C6T7V6_SOYBN	309	33.0851	6.39209	0.999997	0.999997	51.742	15	13	45.3074	94	18.92	0	34.97	1.9	5.43	0	0	36.51	3.77	10.32	0.06	0.33	26.69	1.59	5.95	-0.66	1.35	4.98	17.67	-0.48	1.28
370	Yes	TOP PROTEIN	UniRef100_I1JF43	Uncharacterized protein n=1 Tax=Glycine max RepID=I1JF43_SOYBN	545	58.5714	7.73779	1	0.992304	50.4809	18	15	30.0917	46	21.45	0	17.22	3.37	19.55	0	0	16.97	3.47	20.48	-0.13	0.99	15.76	3.68	23.35	-0.15	0.39	3.69	23.93	-0.28	0.95
371	Yes	TOP PROTEIN	UniRef100_I1KG78	Uncharacterized protein n=1 Tax=Glycine max RepID=I1KG78_SOYBN	857	94.6997	5.13525	0.999591	0.999571	51.4151	18	16	18.6698	40	4.82	0	12.6	5.14	40.75	0	0	11.36	3.97	34.94	-0.08	1.17	16.93	5.75	33.98	0.32	1.75	3.33	20.97	0.24	1.46
372	Yes	TOP PROTEIN	UniRef100_I1NCS8	Uncharacterized protein n=1 Tax=Glycine max RepID=I1NCS8_SOYBN	426	47.7124	6.0874	1	0.999923	51.3934	20	17	46.0094	45	8.27	0	15.26	3.37	22.11	0	0	9.76	0.67	6.85	-0.86	2.23	15.62	0.81	5.18	0.01	2.07	2.29	13.02	0.26	1.68
373	Yes	TOP PROTEIN	UniRef100_C6THI6	Putative uncharacterized protein n=2 Tax=fabids RepID=C6THI6_SOYBN	392	42.9417	5.50342	0.965832	0.545228	51.0947	14	12	38.5204	101	18.53	0	26.73	4.27	15.99	0	0	22.13	3.73	16.87	-0.44	1.25	44.98	9.85	21.89	0.75	1.53	9.38	22.52	0.61	1.59
374	Yes	TOP PROTEIN	UniRef100_I1KXW9	Uncharacterized protein n=1 Tax=Glycine max RepID=I1KXW9_SOYBN	262	28.1942	7.25439	1	1	49.3509	17	15	60.687	125	45.59	0	56.02	9.76	17.43	0	0	64.2	8.84	13.77	0.24	1.65	26.64	4.52	16.96	-1.49	2.22	9.84	37.96	-1.71	2.41
375	Yes	TOP PROTEIN	UniRef100_C6TEE8	Uroporphyrinogen decarboxylase n=1 Tax=Glycine max RepID=C6TEE8_SOYBN	387	42.7133	7.82568	1	1	49.677	13	12	44.186	76	33.6	0	35.25	7.59	21.53	0	0	32.15	8.57	26.65	-0.06	1.53	18.45	5.45	29.52	-1.11	2.06	0.94	6.16	-1.79	2.48
376	Yes	TOP PROTEIN	UniRef100_K7LJD7	Uncharacterized protein n=2 Tax=Glycine max RepID=K7LJD7_SOYBN	953	104.165	4.10693	1	1	44.3428	24	23	30.1154	32	14.58	0	5.36	1.39	26	0	0	6.33	2.43	38.32	0.16	2.31	12	6.53	54.41	1.3	2.45	7.23	62.66	1.46	2.32
377	Yes	TOP PROTEIN	UniRef100_Q2MJR4	Myo-inositol-1-phosphate synthase n=1 Tax=Glycine max RepID=Q2MJR4_SOYBN	510	56.3968	5.36377	0.997399	0.894137	49.9433	18	15	31.5686	61	7.71	0	20.54	3.93	19.15	0	0	25.61	4.29	16.74	0.38	0.83	15.32	3.76	24.56	-0.59	1.7	3.43	19.6	-0.41	1.62
378	Yes	TOP PROTEIN	UniRef100_I1NBT0	Importin subunit alpha n=1 Tax=Glycine max RepID=I1NBT0_SOYBN	532	58.7762	5.021	0.99974	0.999627	47.8351	16	16	33.8346	36	4.36	0	8.38	4.68	55.8	0	0	7.47	3.24	43.32	-0.5	1.83	13.83	4.16	30.1	0.9	2.07	6.1	41.89	0.89	2.4
379	Yes	TOP PROTEIN	UniRef100_I1LIJ6	Uncharacterized protein n=1 Tax=Glycine max RepID=I1LIJ6_SOYBN	687	77.1979	9.46631	1	0.999996	51.0356	21	19	29.9854	51	8.54	0	17.86	3.69	20.66	0	0	15.37	4.24	27.6	-0.36	1.15	17.49	2.28	13.04	-0.2	1.39	1.13	6.39	-0.36	1.64
380	Yes	TOP PROTEIN	UniRef100_I1KZJ9	Uncharacterized protein n=1 Tax=Glycine max RepID=I1KZJ9_SOYBN	725	80.9887	7.04932	1	1	49.1467	16	15	23.8621	46	9.25	0	15.32	5.3	34.59	0	0	12.55	5.52	44	-0.5	1.38	18.03	4.31	23.9	0.2	0.87	2.94	17.85	-0.1	1.49
381	Yes	TOP PROTEIN	UniRef100_I1M017	Uncharacterized protein n=1 Tax=Glycine max RepID=I1M017_SOYBN	445	48.682	4.94482	0.999999	0.999999	49.307	16	13	37.7528	61	35.89	0	26.74	5.91	22.09	0	0	29.1	6	20.62	0.12	0.72	12.96	3.34	25.78	-1.21	1.45	4.01	32.83	-1.61	1.8
382	Yes	TOP PROTEIN	UniRef100_C6TIQ5	Uncharacterized protein n=1 Tax=Glycine max RepID=C6TIQ5_SOYBN	343	37.8785	5.90967	1	1	50.9431	18	15	52.4781	53	5.06	0	12.64	1.47	11.67	0	0	12.57	1.67	13.3	-0.03	1.67	23.74	3.48	14.64	0.98	1.68	4.61	21.57	0.52	2.53
383	Yes	TOP PROTEIN	UniRef100_I1KPH6	6-phosphogluconate dehydrogenase, decarboxylating n=1 Tax=Glycine max RepID=I1KPH6_SOYBN	495	53.6705	6.12549	1	1	50.0795	18	16	36.5657	65	6.1	0	18.68	2.36	12.65	0	0	16.89	3.45	20.41	-0.08	1.73	25.33	1.14	4.51	0.42	2.11	3.34	12.22	0.43	2.08
384	Yes	TOP PROTEIN	UniRef100_I1JK05	Eukaryotic translation initiation factor 3 subunit B n=1 Tax=Glycine max RepID=I1JK05_SOYBN	718	82.6754	4.98291	0.999999	0.999999	50.3841	20	19	27.0195	42	6.83	0	11.2	5.57	49.73	0	0	10.47	6.74	64.35	-0.14	1.49	17.97	5.07	28.22	0.81	1.47	6.06	38.21	0.58	1.58
385	Yes	TOP PROTEIN	UniRef100_I1MRA7	Amine oxidase n=1 Tax=Glycine max RepID=I1MRA7_SOYBN	674	75.758	6.21436	1	1	49.1949	16	16	31.3056	97	22.39	0	20.61	2.32	11.28	0	0	22.65	3.29	14.51	0.21	1.81	47.15	9.39	19.91	1.5	2.29	6.51	16.86	0.95	2.49
386	Yes	TOP PROTEIN	UniRef100_C6TA91	Glutamine synthetase (Fragment) n=1 Tax=Glycine max RepID=C6TA91_SOYBN	420	46.3934	7.7085	0.998382	0.991366	48.7369	17	15	39.0476	88	47.52	0	38.22	12.86	33.63	0	0	35.71	6.06	16.97	-0.26	1.19	15.31	5.15	33.61	-1.85	1.97	4.47	30.24	-2.07	2.19
387	Yes	TOP PROTEIN	UniRef100_I1ML11	Uncharacterized protein n=1 Tax=Glycine max RepID=I1ML11_SOYBN	443	49.0354	4.95752	1	0.960514	48.6377	18	15	39.5034	58	10.4	0	18.69	6.36	34.02	0	0	15.03	4.59	30.54	-0.53	1.18	27.24	3.3	12.1	0.45	1.31	5.59	26.7	-0.23	2.05
388	Yes	TOP PROTEIN	UniRef100_I1JMQ3	Uncharacterized protein n=1 Tax=Glycine max RepID=I1JMQ3_SOYBN	368	39.1202	5.75732	0.999991	0.999985	48.5981	17	14	48.3696	68	3.53	0.001	17.8	5.01	28.12	0	0	16.05	4.36	27.13	-0.33	1.94	21.73	3.26	15.01	0.2	1.94	5.89	23.39	0.45	1.94
389	Yes	TOP PROTEIN	UniRef100_C6TCS7	Putative uncharacterized protein n=1 Tax=Glycine max RepID=C6TCS7_SOYBN	376	42.5331	6.23975	1	0.999999	50.5094	15	13	38.8298	54	26.71	0	23.97	4.92	20.52	0	0	19.5	4.79	24.55	-0.4	1.38	13.84	2.56	18.49	-1.2	2.07	1.04	7.87	-1.6	2.27
390	Yes	TOP PROTEIN	UniRef100_I1LQV6	Uncharacterized protein n=1 Tax=Glycine max RepID=I1LQV6_SOYBN	579	64.2195	4.55127	1	1	50.438	19	16	28.4974	63	9.47	0	14.21	1.29	9.04	0	0	13.47	0.26	1.92	0.01	1.47	26.41	5.62	21.29	0.97	1.85	3.05	11.06	1.06	2.12
391	Yes	TOP PROTEIN	UniRef100_I1JJB5	Uncharacterized protein n=1 Tax=Glycine max RepID=I1JJB5_SOYBN	464	50.4466	9.67139	1	1	50.2629	23	19	38.1466	81	6.18	0	21.1	7.86	37.23	0	0	22.55	7.08	31.39	-0.05	1.83	34.4	9.05	26.3	0.55	2.05	4.54	15.54	0.08	2.54
392	Yes	TOP PROTEIN	UniRef100_I1LUJ6	Uncharacterized protein n=1 Tax=Glycine max RepID=I1LUJ6_SOYBN	336	37.1057	10.0083	1	0.999999	48.1495	14	12	48.5119	56	7.78	0	17.52	3.18	18.14	0	0	15.68	2.19	13.95	-0.28	0.81	19.9	3.88	19.51	-0.05	1.53	0.47	2.38	-0.3	1.96
393	Yes	TOP PROTEIN	UniRef100_I1KXG9	Uncharacterized protein n=1 Tax=Glycine max RepID=I1KXG9_SOYBN	536	58.3331	7.31299	1	0.999972	50.2853	21	20	39.1791	61	15.95	0	11.96	2.48	20.7	0	0	11.16	2.01	18.03	-0.28	2.02	25.63	4.49	17.5	1.34	1.82	6.16	21.57	1.53	2.04
394	Yes	TOP PROTEIN	UniRef100_I1LUM3	Uncharacterized protein n=1 Tax=Glycine max RepID=I1LUM3_SOYBN	260	29.2956	4.61475	0.995526	0.989491	49.9644	22	13	46.9231	98	15.19	0	22.66	6.43	28.39	0	0	23.02	5.64	24.49	0.02	2.22	44.4	11.79	26.56	1.38	1.8	11.86	30.32	0.98	2.15
395	Yes	TOP PROTEIN	UniRef100_I1JZP0	Uncharacterized protein n=1 Tax=Glycine max RepID=I1JZP0_SOYBN	413	43.6036	6.52197	1	0.997092	46.9093	16	14	40.4358	85	11.57	0	23.26	2.98	12.83	0	0	23.63	3.91	16.53	-0.01	1.5	31.84	3.84	12.07	0.51	1.44	4.5	13.71	0.24	2.31
396	Yes	TOP PROTEIN	UniRef100_Q2MJR3	Myo-inositol-1-phosphate synthase n=1 Tax=Glycine max RepID=Q2MJR3_SOYBN	510	56.3998	5.2749	0.999999	0.954419	48.8454	18	15	31.5686	55	7.18	0	18.52	3.83	20.67	0	0	23.27	5.44	23.4	0.39	0.87	13.51	3.65	27.02	-0.64	1.78	2.85	18.3	-0.39	1.6
397	Yes	TOP PROTEIN	UniRef100_I1M903	Uncharacterized protein n=1 Tax=Glycine max RepID=I1M903_SOYBN	670	69.1307	5.46533	1	1	49.9721	16	13	23.1343	61	1.87	0.072	16.99	1.82	10.73	0	0	16.85	5.45	32.32	-0.21	1.38	19.72	3.3	16.71	0.11	1.4	5.05	25.38	-0.2	2.11
398	Yes	TOP PROTEIN	UniRef100_I1L564	Uncharacterized protein n=1 Tax=Glycine max RepID=I1L564_SOYBN	306	33.2401	6.12549	0.999975	0.999975	46.1119	16	13	53.9216	44	9.82	0	17.85	8.92	49.97	0	0	17.99	7.73	42.97	-0.05	1.29	12.32	3.74	30.33	-0.71	1.61	2.83	24.74	-1.01	1.89
399	Yes	TOP PROTEIN	UniRef100_K7MUK0	Uncharacterized protein n=1 Tax=Glycine max RepID=K7MUK0_SOYBN	295	32.1245	4.55127	0.954993	0.378814	49.9335	16	13	50.1695	63	5.98	0	17.11	3.47	20.29	0	0	17.68	1.49	8.45	0.01	1.61	23.3	0.68	2.93	0.26	1.97	3.46	13.51	0.51	1.72
400	Yes	TOP PROTEIN	UniRef100_I1N4A7	Uncharacterized protein n=1 Tax=Glycine max RepID=I1N4A7_SOYBN	276	29.7496	9.17334	0.999985	0.967495	49.1323	17	15	60.5072	102	6.41	0	26.02	1.3	4.99	0	0	25.35	0.59	2.34	-0.14	1.75	40.92	10.64	26.01	0.6	1.91	2.99	8.22	0.34	2.13
401	Yes	TOP PROTEIN	UniRef100_K7MYU5	Uncharacterized protein n=2 Tax=Eukaryota RepID=K7MYU5_SOYBN	957	111.689	9.71533	1	1	49.8375	21	21	26.7503	31	7.02	0	10.49	0.92	8.82	0	0	9.3	1.69	18.16	-0.18	0.31	11.82	3.24	27.43	-0.09	1.29	2.11	17.06	0.18	0.97
402	Yes	TOP PROTEIN	UniRef100_I1KP14	Uncharacterized protein n=1 Tax=Glycine max RepID=I1KP14_SOYBN	995	108.677	6.1001	0.995695	0.995695	49.1639	20	17	18.794	45	8.64	0	11.76	2.01	17.05	0	0	11.04	1.96	17.79	-0.3	1.5	19.11	2.35	12.27	0.71	1.2	3.25	18.98	0.23	1.85
403	Yes	TOP PROTEIN	UniRef100_B0M197	Peroxisomal voltage-dependent anion-selective channel protein n=1 Tax=Glycine max RepID=B0M197_SOYBN	276	29.7336	9.17334	1	0.954397	48.9555	17	15	60.5072	101	6.7	0	25.83	1.98	7.65	0	0	25.48	0.19	0.76	-0.13	1.76	40.62	9.65	23.76	0.6	1.92	2.37	6.55	0.37	2.06
404	Yes	TOP PROTEIN	UniRef100_F8SMC3	Glucose-6-phosphate 1-dehydrogenase n=1 Tax=Glycine max RepID=F8SMC3_SOYBN	518	59.2749	6.32861	1	1	49.6791	21	19	36.8726	56	9.91	0	12.12	3.03	24.98	0	0	11.77	3.71	31.51	0.21	2.21	28.49	6.75	23.68	1.7	2.17	6.96	28.32	0.89	2.9
405	Yes	TOP PROTEIN	UniRef100_C6T9X5	Putative uncharacterized protein n=1 Tax=Glycine max RepID=C6T9X5_SOYBN	400	43.5356	5.80811	1	1	48.5988	21	20	53	81	10.28	0	20.5	10.16	49.56	0	0	23.13	6.55	28.3	0.33	1.83	37.61	14.09	37.46	1.12	1.56	10	35.29	0.43	1.86
406	Yes	TOP PROTEIN	UniRef100_C6TK33	Triosephosphate isomerase n=1 Tax=Glycine max RepID=C6TK33_SOYBN	304	32.5126	6.25244	0.999942	0.999941	49.6293	12	11	41.4474	95	19.71	0	36.57	3.23	8.83	0	0	39.16	2.13	5.43	0.12	0.46	24.75	1.41	5.68	-0.88	1.49	5.88	23.1	-0.86	1.69
407	Yes	TOP PROTEIN	UniRef100_I1MSU1	Xylose isomerase n=2 Tax=Glycine max RepID=I1MSU1_SOYBN	480	54.1573	5.99854	1	1	49.5998	15	14	38.3333	29	5.52	0	10.34	3.93	37.95	0	0	8.44	1.57	18.62	-0.19	1.14	10.57	1.56	14.79	-0.05	1.69	1.1	9.82	0.01	1.81
408	Yes	TOP PROTEIN	UniRef100_I1M6A0	Uncharacterized protein n=2 Tax=Glycine max RepID=I1M6A0_SOYBN	797	90.4286	4.98291	1	1	49.5968	19	18	23.9649	56	4.83	0	14.71	2.07	14.05	0	0	15.48	3.73	24.09	0.21	1.68	23.97	4.3	17.94	0.71	1.82	2.91	14.88	0.51	1.49
409	Yes	TOP PROTEIN	UniRef100_C6TM31	Uncharacterized protein n=1 Tax=Glycine max RepID=C6TM31_SOYBN	293	31.7226	8.646	1	1	49.55	17	14	47.4403	60	10.35	0	23.22	13.36	57.53	0	0	28.06	13.42	47.83	0.46	1.4	11.95	5.09	42.58	-1.07	2.27	6.82	52.46	-0.84	1.86
410	Yes	TOP PROTEIN	UniRef100_C6TDJ4	Cysteine synthase n=1 Tax=Glycine max RepID=C6TDJ4_SOYBN	389	41.3286	7.88428	1	0.99264	49.5481	15	13	46.5296	48	5.14	0	17.44	4.88	27.98	0	0	16.36	5.65	34.54	-0.27	1.82	15.03	4.26	28.34	-0.42	1.89	4.24	27.08	-0.39	1.92
411	Yes	TOP PROTEIN	UniRef100_I1KHX0	Uncharacterized protein n=1 Tax=Glycine max RepID=I1KHX0_SOYBN	444	46.4106	5.88428	1	1	49.5395	19	18	38.5135	63	31.1	0	28.15	3.36	11.93	0	0	26.02	3.45	13.25	-0.16	1.1	15.65	0.67	4.26	-1.19	1.71	5.12	33.98	-1.32	2.05
412	Yes	TOP PROTEIN	UniRef100_I1K5Y5	Malic enzyme n=2 Tax=Glycine max RepID=I1K5Y5_SOYBN	633	70.0151	7.1958	1	1	46.5923	19	17	29.8578	60	9.45	0	14.58	2.43	16.66	0	0	12.88	3.31	25.67	-0.17	1.96	29.07	9.76	33.59	1.12	2.62	2.12	8.72	0.58	3.06
413	Yes	TOP PROTEIN	UniRef100_C6TIM5	Uncharacterized protein n=1 Tax=Glycine max RepID=C6TIM5_SOYBN	377	42.1463	8.41162	1	1	47.8669	21	16	42.7056	52	12.18	0	11.63	1.62	13.91	0	0	10.93	2.1	19.23	0.2	1.92	22.12	1.16	5.25	1.58	2.23	3.33	13.99	1.44	2.58
414	Yes	TOP PROTEIN	UniRef100_I1JJQ4	Uncharacterized protein n=1 Tax=Glycine max RepID=I1JJQ4_SOYBN	791	89.6425	5.10986	0.999989	0.999989	49.4854	19	18	23.8938	58	3	0.004	16.32	0.68	4.14	0	0	15.69	2.26	14.39	-0.04	1.85	22.75	2.65	11.64	0.5	1.83	1.7	8.17	0.41	1.59
415	Yes	TOP PROTEIN	UniRef100_I1MPM3	Uncharacterized protein n=1 Tax=Glycine max RepID=I1MPM3_SOYBN	1337	147.615	5.70654	1	0.999746	48.3899	26	25	17.5767	40	7.75	0	13.54	4.64	34.27	0	0	12.59	4.25	33.77	-0.25	1.39	16.26	5.73	35.27	0.22	1.44	6.04	37.99	0.09	1.74
416	Yes	TOP PROTEIN	UniRef100_I1LBR6	Uncharacterized protein n=1 Tax=Glycine max RepID=I1LBR6_SOYBN	439	48.4091	5.05908	1	1	48.7793	15	15	41.6856	62	25.37	0	28.32	6.6	23.29	0	0	21.09	2.92	13.85	-0.67	1.35	12.99	2.11	16.27	-1.63	2.26	3.77	27.95	-1.43	1.98
417	Yes	TOP PROTEIN	UniRef100_K7LSH9	Uncharacterized protein n=4 Tax=Glycine max RepID=K7LSH9_SOYBN	822	92.633	6.44287	1	0.98201	49.2757	20	16	22.2628	36	4.86	0	11.38	2.74	24.06	0	0	10.07	3.48	34.54	-0.29	1.58	16.7	2.57	15.37	0.67	1.17	4.74	36.75	-0.25	2.41
418	Yes	TOP PROTEIN	UniRef100_I1K6B9	6-phosphogluconate dehydrogenase, decarboxylating n=1 Tax=Glycine max RepID=I1K6B9_SOYBN	495	53.7555	6.25244	0.999979	0.999979	48.486	17	15	35.3535	64	6.07	0	18.15	2.64	14.56	0	0	16.16	3.19	19.74	-0.15	1.84	25.31	2.19	8.64	0.52	2.01	3.26	12.07	0.45	2.07
419	Yes	TOP PROTEIN	UniRef100_I1KYU6	Phosphorylase n=1 Tax=Glycine max RepID=I1KYU6_SOYBN	846	95.7488	5.99854	1	1	48.1928	19	19	25.2955	35	8.3	0	13.35	6.56	49.17	0	0	13.56	8.77	64.63	0.23	1.3	11.95	5.61	46.92	0	1.45	6.13	61.12	-0.74	2.28
420	Yes	TOP PROTEIN	UniRef100_I1MFH3	Uncharacterized protein n=3 Tax=Glycine max RepID=I1MFH3_SOYBN	375	41.2859	6.85889	1	0.99743	49.0334	15	12	33.8667	108	48.34	0	47.66	4.3	9.02	0	0	44.77	5.95	13.3	-0.18	1.34	23.04	2.33	10.13	-1.52	2.2	2.27	9.03	-1.5	2.29
421	Yes	TOP PROTEIN	UniRef100_C6ZJY6	Serine hydroxymethyltransferase 1 n=1 Tax=Glycine max RepID=C6ZJY6_SOYBN	479	52.7396	6.37939	1	1	47.9665	15	12	25.8873	77	11.3	0	24.94	1.41	5.66	0	0	20.7	1.5	7.25	-0.39	1.36	32.99	4.23	12.82	0.4	1.35	5.13	17.22	0.16	1.65
422	Yes	TOP PROTEIN	UniRef100_I1M2V7	Uncharacterized protein n=1 Tax=Glycine max RepID=I1M2V7_SOYBN	669	75.4342	6.68311	1	1	48.9319	18	16	26.9058	36	9.98	0	13.65	3.01	22.03	0	0	9.54	0.76	8.02	-0.51	1.49	15.56	1.37	8.83	0.38	1.19	0.67	5.26	-0.44	2.12
423	Yes	TOP PROTEIN	UniRef100_I1NIW9	Uncharacterized protein n=1 Tax=Glycine max RepID=I1NIW9_SOYBN	293	31.7468	9.18799	0.999979	0.999979	48.8486	17	14	47.099	60	10.43	0	23.39	12.39	52.95	0	0	27.98	12.29	43.92	0.45	1.4	12.24	4.56	37.22	-1.05	2.28	6.5	50.56	-0.9	1.94
424	Yes	TOP PROTEIN	UniRef100_I1MBL5	Uncharacterized protein n=1 Tax=Glycine max RepID=I1MBL5_SOYBN	505	57.9146	9.08545	1	1	48.832	17	16	37.4257	47	9.33	0	12.63	3.75	29.66	0	0	11.7	1.43	12.21	0.19	1.76	24.23	0.81	3.33	1.35	1.79	3.15	16.93	0.76	2.44
425	Yes	TOP PROTEIN	UniRef100_C6T883	Uncharacterized protein n=1 Tax=Glycine max RepID=C6T883_SOYBN	412	44.9763	4.99561	1	1	46.9296	18	15	42.4757	41	10.74	0	17.48	3.76	21.51	0	0	18.26	2.08	11.36	0.23	1.47	10.1	1.22	12.08	-0.79	1.9	0.59	5.96	-1.04	2.28
426	Yes	TOP PROTEIN	UniRef100_I1N3U5	Uncharacterized protein n=1 Tax=Glycine max RepID=I1N3U5_SOYBN	267	28.9942	10.5063	0.997162	0.997162	48.7524	18	12	50.5618	46	37.69	0	20.99	9.59	45.68	0	0	18.54	5.35	28.87	-0.16	0.68	9.24	2.84	30.77	-1.59	1.84	4.12	38.88	-1.33	1.71
427	Yes	TOP PROTEIN	UniRef100_Q2PMU9	ATP synthase epsilon chain, chloroplastic n=2 Tax=Glycine max RepID=ATPE_SOYBN	134	14.7259	5.2876	1	1	47.8085	16	10	83.5821	61	38.91	0	26.77	6.91	25.82	0	0	29.18	5.86	20.08	0.04	1.34	12.9	3.25	25.22	-1.45	2.18	4.32	28.92	-1.19	2.08
428	Yes	TOP PROTEIN	UniRef100_C6T034	Uncharacterized protein n=1 Tax=Glycine max RepID=C6T034_SOYBN	223	24.2431	4.37354	0.99998	0.999959	48.4631	15	11	69.9552	73	5.14	0	21.18	8.89	41.96	0	0	18.9	7.07	37.43	-0.4	1.69	30.98	10.51	33.93	0.48	1.87	5.99	23.17	0.07	2.27
429	Yes	TOP PROTEIN	UniRef100_I1M6P8	Uncharacterized protein n=1 Tax=Glycine max RepID=I1M6P8_SOYBN	464	50.1705	9.59814	1	0.986979	48.5588	22	18	34.0517	82	8.26	0	22.76	8.22	36.13	0	0	21.18	6.35	29.98	-0.25	1.94	35.23	10.53	29.88	0.56	1.99	5.95	19.83	0.1	2.49
430	Yes	TOP PROTEIN	UniRef100_I1M786	Uncharacterized protein n=1 Tax=Glycine max RepID=I1M786_SOYBN	223	24.1831	4.37354	0.999999	0.984845	48.6565	15	11	69.9552	73	3.91	0	21.08	8.78	41.63	0	0	19.37	7.47	38.58	-0.24	1.76	30.85	10.15	32.9	0.53	1.98	6.06	23.58	0.13	2.37
431	Yes	TOP PROTEIN	UniRef100_I1MT10	Uncharacterized protein n=1 Tax=Glycine max RepID=I1MT10_SOYBN	645	70.8032	5.13525	0.991833	0.991839	47.9981	18	16	30.3876	123	14.72	0	34.39	4.2	12.22	0	0	31.21	1.73	5.55	-0.47	1.91	47.19	8.74	18.53	0.2	1.94	6.37	12.77	0.27	1.98
432	Yes	TOP PROTEIN	UniRef100_C6SWP9	Uncharacterized protein n=1 Tax=Glycine max RepID=C6SWP9_SOYBN	232	24.7363	10.2866	1	1	47.2112	18	13	52.1552	154	46.09	0	60.51	4.22	6.97	0	0	76.55	4.79	6.26	0.27	1.66	30.72	1.67	5.45	-1.5	2.4	2.51	8	-1.39	2.26
433	Yes	TOP PROTEIN	UniRef100_I1JW13	Uncharacterized protein n=1 Tax=Glycine max RepID=I1JW13_SOYBN	279	30.355	9.0415	1	1	48.4183	16	13	60.5735	52	2.75	0.008	17.48	8.38	47.93	0	0	15.03	4.43	29.49	-0.32	1.89	18.83	6.04	32.06	0.09	2.05	7.73	44.65	-0.22	2.06
434	Yes	TOP PROTEIN	UniRef100_C6T750	Late-embryogenesis abundant protein 2 n=1 Tax=Glycine max RepID=C6T750_SOYBN	312	34.3249	4.57666	1	1	48.0383	16	14	53.2051	83	9.92	0	22.87	4.84	21.18	0	0	23.26	6.82	29.31	0.27	1.62	34.26	8.6	25.1	0.78	2.01	6.59	18.66	0.76	2.4
435	Yes	TOP PROTEIN	UniRef100_I1N675	Uncharacterized protein n=1 Tax=Glycine max RepID=I1N675_SOYBN	363	40.4786	4.51318	1	1	47.785	21	16	39.1185	80	32.99	0	14.48	5.63	38.88	0	0	10.02	3.84	38.3	-1.16	2.42	23.5	10.56	44.95	0.49	2.45	21.22	61.25	1.12	2.36
436	Yes	TOP PROTEIN	UniRef100_A5YT88	Cysteine synthase n=1 Tax=Glycine max RepID=A5YT88_SOYBN	389	41.2885	7.88428	1	1	48.3083	14	12	40.874	51	6.8	0	18.6	4.76	25.58	0	0	19.07	6.7	35.13	0.07	1.23	16.04	6.35	39.57	-0.32	1.9	5.91	37.69	-0.42	1.94
437	Yes	TOP PROTEIN	UniRef100_I1NBG9	S-adenosylmethionine synthase n=1 Tax=Glycine max RepID=I1NBG9_SOYBN	394	43.2047	5.50342	1	0.718153	47.491	14	12	40.8629	98	16.64	0	27.09	5.06	18.68	0	0	22.9	6.04	26.39	-0.4	1.41	45.7	13.22	28.93	0.75	1.51	13.7	33.78	0.48	1.78
438	Yes	TOP PROTEIN	UniRef100_I1LZI3	Lysine--tRNA ligase n=2 Tax=Glycine max RepID=I1LZI3_SOYBN	599	68.4525	5.87158	1	1	48.1638	18	15	26.0434	51	6.49	0	16.2	5.45	33.65	0	0	13.16	2.14	16.23	-0.13	1.15	19.51	1.75	8.95	0.12	1.69	1.43	6.77	0.4	1.85
439	Yes	TOP PROTEIN	UniRef100_Q96451	14-3-3-like protein B (Fragment) n=1 Tax=Glycine max RepID=1433B_SOYBN	247	27.886	4.60205	1	1	47.9094	18	11	44.9393	108	14.24	0	28.07	9.67	34.44	0	0	26.11	7.6	29.11	-0.28	1.66	49.06	16.92	34.49	0.86	1.66	16.19	38.78	0.35	2.16
440	Yes	TOP PROTEIN	UniRef100_I1M2J1	Uncharacterized protein n=1 Tax=Glycine max RepID=I1M2J1_SOYBN	288	32.2957	6.41748	0.988421	0.993414	47.9966	15	14	49.6528	103	12.64	0	37.43	9.46	25.28	0	0	39.05	7.83	20.05	-0.04	1.62	30.4	4.57	15.02	-0.52	1.94	6.1	19.63	-0.52	2.01
441	Yes	TOP PROTEIN	UniRef100_E2FKH2	Sieve element occlusion a n=1 Tax=Glycine max RepID=E2FKH2_SOYBN	698	79.9942	6.3667	1	1	48.1789	21	19	29.9427	33	3.35	0.002	8.8	1.12	12.76	0	0	9.76	1.51	15.43	0.12	1.25	14.08	0.62	4.38	0.76	2.33	0.98	7.6	0.45	2.57
442	Yes	TOP PROTEIN	UniRef100_I1KGP0	Uncharacterized protein n=1 Tax=Glycine max RepID=I1KGP0_SOYBN	243	28.3736	10.3892	0.999999	0.993501	48.1318	19	17	58.8477	95	13.94	0	27.16	2.51	9.23	0	0	25.85	5.92	22.89	-0.07	1.91	44.46	6.93	15.59	0.87	1.68	3.84	10.84	0.28	2.08
443	Yes	TOP PROTEIN	UniRef100_I1JD52	Uncharacterized protein n=1 Tax=Glycine max RepID=I1JD52_SOYBN	545	58.535	5.12256	0.999846	0.999777	48.0994	18	16	38.7156	41	12.61	0	10.72	1.62	15.12	0	0	8.2	2.47	30.09	-0.55	1.05	19.21	4.67	24.31	0.78	1.02	4.23	25.4	0.41	1.5
444	Yes	TOP PROTEIN	UniRef100_I1J582	Uncharacterized protein n=1 Tax=Glycine max RepID=I1J582_SOYBN	326	35.8182	6.96143	1	1	47.6431	15	13	51.227	43	7.75	0	13.85	1.45	10.46	0	0	10.65	1.59	14.92	-0.68	1.52	14.72	2.06	14	-0.03	1.6	3.86	24.14	-0.09	1.89
445	Yes	TOP PROTEIN	UniRef100_I1KH71	Uncharacterized protein n=1 Tax=Glycine max RepID=I1KH71_SOYBN	547	59.3954	7.88428	1	0.998235	47.8304	17	14	32.5411	53	10.14	0	13.86	3.19	23.03	0	0	13.68	3.38	24.67	-0.19	1.48	22.31	0.59	2.64	0.67	1.53	0.87	4.17	0.34	2.06
446	Yes	TOP PROTEIN	UniRef100_I1N6I4	6-phosphogluconate dehydrogenase, decarboxylating n=1 Tax=Glycine max RepID=I1N6I4_SOYBN	499	55.3195	7.7085	1	1	47.695	17	15	33.4669	67	6.91	0	17.12	4.41	25.74	0	0	18.11	5.92	32.71	0.28	1.68	28.69	4.41	15.38	0.89	2.21	6.61	22.65	0.79	2.13
447	Yes	TOP PROTEIN	UniRef100_I1M100	Uncharacterized protein n=1 Tax=Glycine max RepID=I1M100_SOYBN	375	41.326	7.59131	1	1	47.9666	15	12	33.8667	113	63.57	0	49.56	5.72	11.54	0	0	46.22	4.09	8.84	-0.22	1.2	24.45	3.01	12.31	-1.39	1.8	4.12	15.95	-1.52	2.06
448	Yes	TOP PROTEIN	UniRef100_I1MXD1	Uncharacterized protein n=1 Tax=Glycine max RepID=I1MXD1_SOYBN	672	69.1288	5.50342	1	1	47.9343	16	13	22.7679	60	2.34	0.023	15.52	2.28	14.67	0	0	15.6	3.27	20.99	-0.2	1.42	18.97	2.21	11.65	0.17	1.42	3.87	20.09	-0.15	2.17
449	Yes	TOP PROTEIN	UniRef100_I1J6K4	Uncharacterized protein n=1 Tax=Glycine max RepID=I1J6K4_SOYBN	928	102.859	6.23975	1	1	47.8872	19	18	20.7974	54	3.98	0	13.96	1.18	8.42	0	0	15.98	0.59	3.7	0.27	1.66	21.23	1.3	6.14	0.67	2.21	5.27	25.99	0.39	2.28
450	Yes	TOP PROTEIN	UniRef100_C6TIJ0	Uncharacterized protein n=1 Tax=Glycine max RepID=C6TIJ0_SOYBN	290	31.9497	4.58936	1	1	47.8547	13	10	41.3793	63	31.41	0	25.91	3.47	13.39	0	0	28.34	1.81	6.4	0.04	1.19	13.62	1.12	8.21	-1.2	1.55	2.31	18.6	-1.48	1.8
451	Yes	TOP PROTEIN	UniRef100_C6TEX2	Putative uncharacterized protein n=1 Tax=Glycine max RepID=C6TEX2_SOYBN	276	29.7723	9.12939	1	0.937389	44.5022	12	10	53.6232	61	23.85	0	24.35	4.34	17.82	0	0	30.22	7.02	23.23	0.35	0.84	12.92	4.16	32.24	-1.34	2.14	1.57	12.87	-1.49	2.12
452	Yes	TOP PROTEIN	UniRef100_C6THR8	Uncharacterized protein n=1 Tax=Glycine max RepID=C6THR8_SOYBN	331	35.6307	9.05615	1	1	47.8352	16	14	42.9003	83	17.32	0	30.1	14.48	48.12	0	0	34.13	12.66	37.1	0.16	1.03	18.49	6.78	36.67	-0.93	1.68	3.31	20.57	-1.41	1.99
453	Yes	TOP PROTEIN	UniRef100_I1KPV1	Uncharacterized protein n=1 Tax=Glycine max RepID=I1KPV1_SOYBN	509	54.7371	5.46533	0.999999	0.999998	46.2637	13	12	38.8998	34	2.88	0.006	9.89	2.52	25.49	0	0	9.97	1.42	14.27	-0.18	1.42	10.26	0.52	5.08	-0.33	2.16	0.59	4.69	0.05	2.05
454	Yes	TOP PROTEIN	UniRef100_I1LLZ2	Uncharacterized protein n=1 Tax=Glycine max RepID=I1LLZ2_SOYBN	413	46.366	5.51611	1	1	46.8785	16	13	40.4358	59	3.95	0	15.71	4.12	26.22	0	0	14.84	2.16	14.54	-0.13	1.68	23.08	7.2	31.22	0.54	1.79	7.47	35.02	0.11	2.03
455	Yes	TOP PROTEIN	UniRef100_I1LP98	Uncharacterized protein n=1 Tax=Glycine max RepID=I1LP98_SOYBN	688	77.3608	9.40771	1	1	47.7069	19	18	25.8721	51	11.19	0	17.36	5.37	30.94	0	0	15.52	5.69	36.65	-0.26	0.94	18.24	5.23	28.66	-0.01	1.08	4.35	23.82	-0.07	1.3
456	Yes	TOP PROTEIN	UniRef100_I1JC08	Uncharacterized protein n=1 Tax=Glycine max RepID=I1JC08_SOYBN	710	81.7535	6.80029	1	1	46.3911	19	18	27.0423	40	6.22	0	11.62	5.68	48.85	0	0	9.57	5.26	54.98	-0.48	1.74	16.16	3.51	21.7	0.34	2.1	4.95	29.41	0.55	2
457	Yes	TOP PROTEIN	UniRef100_I1MNU1	Uncharacterized protein n=1 Tax=Glycine max RepID=I1MNU1_SOYBN	545	58.417	5.18604	0.999923	0.999948	47.6989	18	16	38.8991	41	12.45	0	10.92	2.71	24.87	0	0	8.51	3.44	40.45	-0.55	1.06	19.36	3.53	18.22	0.78	1.02	3.88	23.14	0.4	1.5
458	Yes	TOP PROTEIN	UniRef100_P26413	Heat shock 70 kDa protein n=1 Tax=Glycine max RepID=HSP70_SOYBN	645	70.8171	5.22412	0.976888	0.976918	47.1111	18	16	31.0078	119	14.04	0	33.11	5.45	16.46	0	0	29.93	1.52	5.08	-0.49	1.94	44.04	5.81	13.2	0.19	1.89	3.65	7.61	0.28	1.97
459	Yes	TOP PROTEIN	UniRef100_I1LZA5	Triosephosphate isomerase n=1 Tax=Glycine max RepID=I1LZA5_SOYBN	305	32.5817	6.25244	0.987516	0.987368	47.6497	12	11	41.3115	90	17.24	0	34.31	4.75	13.86	0	0	36.42	4.16	11.43	0.11	0.47	23.98	1.81	7.56	-0.84	1.51	5.53	22.24	-0.79	1.71
460	Yes	TOP PROTEIN	UniRef100_I1MM85	Uncharacterized protein n=1 Tax=Glycine max RepID=I1MM85_SOYBN	523	58.4779	6.27783	1	1	47.5652	17	16	30.7839	53	10.72	0	18.4	3.32	18.03	0	0	16.99	2.78	16.39	-0.23	1.67	19.64	1.8	9.15	-0.16	2.02	3.1	15.85	-0.26	2
461	Yes	TOP PROTEIN	UniRef100_K7LNG5	Uncharacterized protein n=1 Tax=Glycine max RepID=K7LNG5_SOYBN	318	35.5317	5.41455	1	1	46.4318	18	17	56.9182	82	19.64	0	17.94	3.79	21.1	0	0	16.13	1.44	8.94	-0.34	1.77	42.75	7.53	17.62	1.54	1.81	6.58	17.63	1.1	2.22
462	Yes	TOP PROTEIN	UniRef100_I1N123	Uncharacterized protein n=1 Tax=Glycine max RepID=I1N123_SOYBN	265	28.3993	7.94287	1	0.993243	47.3499	17	14	54.717	130	46.75	0	57.77	7.74	13.39	0	0	67.28	8.38	12.45	0.31	1.61	27.89	3.74	13.41	-1.42	2.15	9.18	34.08	-1.68	2.44
463	Yes	TOP PROTEIN	UniRef100_I1KZW4	Uncharacterized protein n=1 Tax=Glycine max RepID=I1KZW4_SOYBN	806	88.9109	4.91943	0.983087	0.983087	47.3959	19	17	26.5509	34	7.54	0	11.77	1.73	14.73	0	0	13.58	5.31	39.14	0.03	1.74	12.23	1.08	8.82	-0.32	2.12	2.82	22.81	-0.44	2.71
464	Yes	TOP PROTEIN	UniRef100_I1JGV6	Uncharacterized protein n=1 Tax=Glycine max RepID=I1JGV6_SOYBN	347	37.7093	6.23975	1	0.995281	47.3374	15	13	44.9568	70	55.03	0	30.74	7.9	25.7	0	0	39.37	8.4	21.35	0.45	1.05	11.37	3.36	29.57	-1.88	2.14	0.96	9.78	-2.49	2.5
465	Yes	TOP PROTEIN	UniRef100_I1J6Z7	Uncharacterized protein n=1 Tax=Glycine max RepID=I1J6Z7_SOYBN	313	34.835	6.20166	1	1	47.3193	18	16	57.1885	53	8.13	0	14.42	3.77	26.13	0	0	13.73	3.78	27.53	-0.22	1.47	23.26	4.12	17.74	0.73	1.51	3.49	15.06	0.49	2.22
466	Yes	TOP PROTEIN	UniRef100_K7MXZ0	GrpE protein homolog n=1 Tax=Glycine max RepID=K7MXZ0_SOYBN	338	37.5369	4.42432	1	0.999711	46.0026	17	13	39.0533	55	3.08	0.004	17.85	2.05	11.48	0	0	21.7	8.22	37.89	0.38	1.72	14.44	0.75	5.22	-0.18	1.64	2.51	17.91	-0.66	2.41
467	Yes	TOP PROTEIN	UniRef100_I1KQ26	Uncharacterized protein n=1 Tax=Glycine max RepID=I1KQ26_SOYBN	501	54.3601	5.97314	1	0.999662	45.1984	20	18	38.9222	49	13.19	0	10	4.29	42.85	0	0	8.47	3.09	36.47	-0.51	2.17	24.53	5.94	24.22	1.63	1.71	5.6	27.77	1.05	2.45
468	Yes	TOP PROTEIN	UniRef100_C6TMD0	Putative uncharacterized protein n=1 Tax=Glycine max RepID=C6TMD0_SOYBN	267	28.9803	10.5063	0.999032	0.999032	47.2231	18	12	52.0599	45	30.5	0	20.11	9.11	45.29	0	0	17.81	5.15	28.95	-0.15	0.69	9.17	3.12	34.08	-1.54	1.89	4.56	42.84	-1.18	1.53
469	Yes	TOP PROTEIN	UniRef100_C6TF02	Aminomethyltransferase n=1 Tax=Glycine max RepID=C6TF02_SOYBN	407	44.1349	8.99756	0.998128	0.432839	44.4262	14	12	31.2039	53	21.54	0	22.83	6.14	26.87	0	0	21.58	3.93	18.2	-0.08	0.94	12.72	2.86	22.46	-1.27	1.92	2.54	19.08	-1.21	1.93
470	Yes	TOP PROTEIN	UniRef100_C6T8Y4	Uncharacterized protein n=1 Tax=Glycine max RepID=C6T8Y4_SOYBN	377	42.2233	8.30908	1	1	44.6179	19	15	40.3183	45	13.8	0	9.52	2.95	31.01	0	0	8.01	0.85	10.66	-0.18	2.03	20.17	0.86	4.28	1.77	2.26	4.01	18.67	1.57	2.68
471	Yes	TOP PROTEIN	UniRef100_I1K5J8	Uncharacterized protein n=1 Tax=Glycine max RepID=I1K5J8_SOYBN	617	69.3152	7.78174	0.999573	0.982697	47.0951	16	15	29.0113	43	13.54	0	12.27	3	24.45	0	0	11.03	2.7	24.51	-0.51	1.67	19.22	5.71	29.73	0.51	1.46	6.56	32.67	0.6	1.54
472	Yes	TOP PROTEIN	UniRef100_I1L7R5	Protein disufide isomerase-like protein n=1 Tax=Glycine max RepID=I1L7R5_SOYBN	364	40.3127	5.63037	0.997878	1	45.2617	17	16	42.3077	101	7	0	28.31	1.64	5.79	0	0	28.77	5.1	17.71	-0.01	2.01	40.48	2.29	5.65	0.49	2.09	3.37	8.57	0.21	2.26
473	Yes	TOP PROTEIN	UniRef100_C6TLC0	Putative uncharacterized protein n=1 Tax=Glycine max RepID=C6TLC0_SOYBN	276	31.076	5.49072	0.999968	0.999984	46.8219	15	14	51.8116	82	12.57	0	30.03	6.99	23.26	0	0	31.86	4.21	13.23	-0.02	1.55	24.8	2.31	9.31	-0.53	1.93	5.3	21.43	-0.6	2.05
474	Yes	TOP PROTEIN	UniRef100_C6SYC1	Uncharacterized protein n=1 Tax=Glycine max RepID=C6SYC1_SOYBN	168	19.8931	5.05908	1	1	45.3913	20	16	77.381	90	9.18	0	23.34	5.62	24.08	0	0	25.81	2.42	9.37	0.29	1.68	31.34	4.55	14.5	0.52	2.03	13.07	32.81	0.84	2.12
475	Yes	TOP PROTEIN	UniRef100_I1MK72	Uncharacterized protein n=1 Tax=Glycine max RepID=I1MK72_SOYBN	536	59.3839	6.12549	1	0.981952	46.8803	17	16	38.2463	46	6.14	0	11.67	1.2	10.31	0	0	12.96	0.26	1.97	0.41	1.53	20.17	3.26	16.16	0.94	2.1	1.08	5.66	0.72	2.22
476	Yes	TOP PROTEIN	UniRef100_K7K151	Uncharacterized protein n=1 Tax=Glycine max RepID=K7K151_SOYBN	612	69.0381	9.1001	1	0.997844	45.3059	23	19	35.1307	34	2.95	0.005	10.64	3.74	35.16	0	0	11.59	2.22	19.18	0.09	1.52	11.19	1.89	16.93	-0.18	1.89	3.3	25.61	-0.03	2.2
477	Yes	TOP PROTEIN	UniRef100_K7KU60	Uncharacterized protein n=2 Tax=Glycine max RepID=K7KU60_SOYBN	290	32.8426	5.021	1	1	46.5126	16	11	40.6897	105	12.24	0	28.73	8.08	28.13	0	0	24.58	6.92	28.15	-0.54	1.93	48.12	13.68	28.44	0.87	1.45	14.06	35.44	0.2	2.21
478	Yes	TOP PROTEIN	UniRef100_I1JB64	Uncharacterized protein n=1 Tax=Glycine max RepID=I1JB64_SOYBN	482	52.8318	7.94287	1	1	46.4254	19	18	38.3817	40	3.84	0	10.91	4.43	40.59	0	0	10.67	3.37	31.56	-0.01	0.97	15.27	3.02	19.78	0.37	1.86	2.03	11.76	0.53	2.24
479	Yes	TOP PROTEIN	UniRef100_C6TE56	Glucose-1-phosphate adenylyltransferase n=1 Tax=Glycine max RepID=C6TE56_SOYBN	520	57.7315	8.60205	1	1	46.8508	17	16	34.4231	42	14.4	0	17.69	2.25	12.72	0	0	18.68	0.35	1.87	0.14	0.72	11.21	1.1	9.79	-0.73	1.06	0.84	7.57	-1.36	2.44
480	Yes	TOP PROTEIN	UniRef100_I1K5J9	Uncharacterized protein n=1 Tax=Glycine max RepID=I1K5J9_SOYBN	551	61.5631	6.81494	0.999933	0.99687	46.7987	16	15	33.7568	44	12.55	0	11.91	2.84	23.83	0	0	10.7	2.4	22.47	-0.52	1.69	18.75	5.12	27.3	0.51	1.48	5.97	30.55	0.6	1.56
481	Yes	TOP PROTEIN	UniRef100_I1M2Y5	Uncharacterized protein n=1 Tax=Glycine max RepID=I1M2Y5_SOYBN	348	38.5077	6.27783	1	1	45.168	14	13	39.3678	98	34.57	0	43.21	3.27	7.57	0	0	44.58	9.98	22.39	0.13	1.79	19.71	2.48	12.59	-1.58	2.62	3.13	19.8	-2.13	2.63
482	Yes	TOP PROTEIN	UniRef100_I1L838	Uncharacterized protein n=1 Tax=Glycine max RepID=I1L838_SOYBN	404	43.6533	6.62451	1	0.998988	46.7752	14	13	33.6634	87	52.03	0	39.46	8.32	21.09	0	0	38.81	0.9	2.32	-0.06	1.38	15.22	1.28	8.41	-2.17	2.66	0.25	1.52	-1.72	2.14
483	Yes	TOP PROTEIN	UniRef100_I1MTH5	Uncharacterized protein n=1 Tax=Glycine max RepID=I1MTH5_SOYBN	474	51.3876	5.68115	0.999997	0.999996	46.7464	15	13	28.692	61	7.73	0	20.76	6.31	30.38	0	0	20.85	5.34	25.61	0.07	1.31	21.88	4.68	21.39	0.04	1.82	2.53	12.39	-0.43	2.18
484	Yes	TOP PROTEIN	UniRef100_Q9FUJ4	Ribulose bisphosphate carboxylase small chain n=1 Tax=Glycine max RepID=Q9FUJ4_SOYBN	178	19.9562	8.86572	0.999997	0.997697	46.1866	19	11	57.3034	365	223.57	0	174.71	38.7	22.15	0	0	183.88	26.27	14.29	0.06	1.59	56.73	12.36	21.78	-2.15	2.4	8.99	16.38	-2.23	2.46
485	Yes	TOP PROTEIN	UniRef100_C6TBZ8	Putative uncharacterized protein n=1 Tax=Glycine max RepID=C6TBZ8_SOYBN	370	40.3625	8.20654	0.999517	0.999584	45.3858	14	12	37.2973	70	45.75	0	30.53	3.37	11.02	0	0	36.58	4.75	12.99	0.3	0.81	11.86	0.77	6.45	-1.96	2.43	0.13	1.19	-2.35	2.43
486	Yes	TOP PROTEIN	UniRef100_I1LDX0	Uncharacterized protein n=1 Tax=Glycine max RepID=I1LDX0_SOYBN	628	68.4131	5.98584	1	1	46.6385	17	16	26.7516	56	45.14	0	24.4	5.12	21	0	0	25.19	3.1	12.3	0.03	0.36	11.76	2.12	18.03	-1.27	1.16	3.82	34.06	-1.61	1.66
487	Yes	TOP PROTEIN	UniRef100_I1K006	Uncharacterized protein n=2 Tax=Glycine max RepID=I1K006_SOYBN	475	51.6168	6.03662	0.999972	0.998091	46.6251	16	14	29.6842	62	7.66	0	21.05	5.96	28.29	0	0	21.08	5.27	25	0.05	1.31	22.17	4.34	19.58	0.04	1.81	1.91	9.18	-0.41	2.17
488	Yes	TOP PROTEIN	UniRef100_A7VJA5	T-complex protein 1 subunit delta n=1 Tax=Glycine max RepID=A7VJA5_SOYBN	533	57.6238	6.94678	0.998848	0.915739	46.2971	19	18	35.6473	49	4	0	13.19	2.99	22.67	0	0	12.05	1.9	15.77	-0.28	1.5	18.11	5.32	29.35	0.36	1.5	4.16	23.54	0.34	1.62
489	Yes	TOP PROTEIN	UniRef100_I1K974	Uncharacterized protein n=1 Tax=Glycine max RepID=I1K974_SOYBN	446	50.7533	9.74463	1	0.998769	45.7876	17	16	36.5471	55	7.42	0	16.02	2.13	13.27	0	0	12.1	0.74	6.09	-0.63	1.34	18.93	0.43	2.29	-0.09	1.75	1.57	7.31	0.22	1.69
490	Yes	TOP PROTEIN	UniRef100_I1LJA4	Uncharacterized protein n=1 Tax=Glycine max RepID=I1LJA4_SOYBN	551	60.7941	9.45166	0.999988	0.999988	46.4337	17	16	37.2051	42	5.86	0	12.6	4.15	32.92	0	0	10.8	3.34	30.87	-0.31	1.45	18.17	3.56	19.61	0.42	1.69	3.99	23.23	0.28	1.85
491	Yes	TOP PROTEIN	UniRef100_I1NH00	Pyruvate kinase n=1 Tax=Glycine max RepID=I1NH00_SOYBN	575	63.1121	6.85889	1	1	43.5855	14	12	23.1304	30	6.58	0	10.41	3.05	29.28	0	0	10.15	2.88	28.34	0.17	1.32	12.79	1.17	9.11	0.53	1.24	2.48	26.74	-0.57	2.04
492	Yes	TOP PROTEIN	UniRef100_Q9XE94	Geranylgeranyl hydrogenase n=1 Tax=Glycine max RepID=Q9XE94_SOYBN	462	51.2775	9.31982	1	1	44.6675	15	15	32.0346	43	12.16	0	19.34	2.48	12.82	0	0	16.31	4.3	26.35	0.01	1.51	10.57	1.97	18.64	-0.81	1.9	2.49	26.23	-1.24	1.94
493	Yes	TOP PROTEIN	UniRef100_C6TM01	Putative uncharacterized protein n=1 Tax=Glycine max RepID=C6TM01_SOYBN	322	36.0877	7.23975	1	0.999133	46.3302	15	11	45.0311	44	11.44	0	15.65	7.81	49.88	0	0	14.6	6.27	42.97	-0.05	0.73	11.78	5.35	45.36	-0.8	1.88	3	24.47	-0.65	1.81
494	Yes	TOP PROTEIN	UniRef100_I1JFA6	Uncharacterized protein n=1 Tax=Glycine max RepID=I1JFA6_SOYBN	403	43.7213	6.29053	1	1	45.8569	14	13	33.7469	83	44.92	0	38.17	7.58	19.86	0	0	35.87	1.58	4.41	-0.13	1.47	15.81	0.85	5.4	-1.88	2.5	1.79	10.67	-1.61	2.14
495	Yes	TOP PROTEIN	UniRef100_Q38IW8	Triosephosphate isomerase n=1 Tax=Glycine max RepID=Q38IW8_SOYBN	253	27.1691	5.8335	1	0.977919	46.061	12	10	54.1502	156	6.55	0	45.95	9.13	19.86	0	0	49.22	7.48	15.2	0.12	1.5	56.81	15.55	27.38	0.17	1.79	13.27	25.5	-0.17	2.21
496	Yes	TOP PROTEIN	UniRef100_I1M6N5	Uncharacterized protein n=1 Tax=Glycine max RepID=I1M6N5_SOYBN	360	38.7328	5.74463	1	0.984091	46.2491	16	12	38.6111	45	7.49	0	12.72	3.4	26.71	0	0	11.48	3.76	32.75	-0.53	1.75	18.17	9.31	51.26	0.37	1.42	6.66	36.12	0.16	1.7
497	Yes	TOP PROTEIN	UniRef100_I1LVA7	Uncharacterized protein n=1 Tax=Glycine max RepID=I1LVA7_SOYBN	669	75.5514	6.68311	1	1	46.239	17	15	24.8132	36	9.31	0	13.84	3.01	21.73	0	0	9.63	0.83	8.57	-0.52	1.49	15.36	1.48	9.64	0.32	1.18	1.31	11.33	-0.78	2.3
498	Yes	TOP PROTEIN	UniRef100_I1KSL6	T-complex protein 1 subunit alpha n=1 Tax=Glycine max RepID=I1KSL6_SOYBN	545	59.0382	5.94775	0.999996	0.999996	46.2388	19	14	30.2752	49	6.68	0	11.57	3.04	26.25	0	0	13.21	5.22	39.52	0.5	1.77	22.38	5.29	23.63	1.31	2.2	1.48	8.12	0.8	2.36
499	Yes	TOP PROTEIN	UniRef100_I1KAR0	Uncharacterized protein n=1 Tax=Glycine max RepID=I1KAR0_SOYBN	2188	239.719	6.11279	1	1	46.2309	24	23	12.2486	34	5.67	0	11.05	4.91	44.44	0	0	10.84	4.79	44.16	-0.03	1.18	13.28	2.01	15.17	0.35	1.74	1.94	14.65	0.19	2.04
500	Yes	TOP PROTEIN	UniRef100_Q2MJR5	Myo-inositol-1-phosphate synthase n=1 Tax=Glycine max RepID=Q2MJR5_SOYBN	510	56.3907	5.26221	0.98056	0	46.2157	17	16	35.2941	46	1.91	0.067	14.57	2.89	19.84	0	0	16.42	1.62	9.86	0.12	1.34	13.14	4.02	30.57	-0.21	1.54	3.28	20.88	-0.19	1.97
501	Yes	TOP PROTEIN	UniRef100_I1MUN0	Uncharacterized protein n=2 Tax=Glycine max RepID=I1MUN0_SOYBN	180	19.8536	8.54346	0.998914	0.98854	45.6349	17	13	77.2222	75	6.09	0	19.95	3.3	16.52	0	0	19.53	7.15	36.62	-0.27	1.48	24.71	6.77	27.39	0.21	1.23	3.84	13.84	0.4	1.47
502	Yes	TOP PROTEIN	UniRef100_C6TGA6	Uncharacterized protein n=1 Tax=Glycine max RepID=C6TGA6_SOYBN	319	34.1497	4.85596	1	1	43.828	14	13	50.7837	77	7.64	0	21.47	2.98	13.86	0	0	21.49	4.4	20.48	-0.24	1.32	30.17	7.45	24.68	0.2	1.65	3.15	11.17	0.23	1.41
503	Yes	TOP PROTEIN	UniRef100_Q39828	Dynamin-related protein 5A n=1 Tax=Glycine max RepID=SDL5A_SOYBN	610	68.2679	7.95752	1	0.996062	45.5742	17	17	31.8033	52	6.73	0	15.57	6.63	42.6	0	0	11.33	2.49	22.01	-0.63	2.08	21.64	3.39	15.66	0.53	1.97	4.6	19.85	0.58	2.08
504	Yes	TOP PROTEIN	UniRef100_I1J4I1	Uncharacterized protein n=1 Tax=Glycine max RepID=I1J4I1_SOYBN	496	53.5979	5.93506	1	1	46.1668	17	14	34.879	39	4.61	0	10.95	3.73	34.03	0	0	11.35	4.87	42.94	0.27	1.6	15.08	3.71	24.62	0.44	2.05	5.14	34.82	0.44	1.85
505	Yes	TOP PROTEIN	UniRef100_I1JJP2	Glucose-1-phosphate adenylyltransferase n=1 Tax=Glycine max RepID=I1JJP2_SOYBN	515	56.2937	6.30322	0.999755	0.999755	46.1617	16	15	35.3398	36	8.65	0	15.14	3.3	21.78	0	0	12.82	4.11	32.06	-0.39	1.95	7.69	2.34	30.38	-1.35	2.29	2.72	28.31	-0.69	1.71
506	Yes	TOP PROTEIN	UniRef100_K7L5V1	Uncharacterized protein n=1 Tax=Glycine max RepID=K7L5V1_SOYBN	662	72.8823	9.39307	1	1	43.4355	15	14	27.3414	33	3.91	0	10.42	2.6	24.96	0	0	9.59	2.63	27.41	-0.14	1.45	13.13	2.68	20.41	0.16	2.27	1.25	10.06	0.09	2
507	Yes	TOP PROTEIN	UniRef100_I1JL82	Uncharacterized protein n=1 Tax=Glycine max RepID=I1JL82_SOYBN	264	29.9543	10.6821	0.998242	0.979447	45.272	19	13	46.9697	46	13.99	0	16.43	6.83	41.57	0	0	13.59	6.8	50.05	-0.37	0.91	19.76	7.28	36.84	-0.03	1.74	5.18	31.61	-0.18	1.38
508	Yes	TOP PROTEIN	UniRef100_A5Z2K3	Photosystem I subunit PsaD n=2 Tax=Papilionoideae RepID=A5Z2K3_SOYBN	210	22.971	10.0083	1	1	45.9664	17	11	60.4762	93	14.85	0	34.44	9.41	27.32	0	0	43.25	8.38	19.37	0.45	1.3	23.54	8.33	35.37	-0.52	1.84	4.58	21.97	-1.23	2.48
509	Yes	TOP PROTEIN	UniRef100_I1L7G4	Uncharacterized protein n=1 Tax=Glycine max RepID=I1L7G4_SOYBN	482	52.7788	7.63525	1	1	45.6331	19	18	39.4191	39	3.07	0.004	10.48	3.37	32.16	0	0	10.3	2.22	21.55	0	0.98	14.77	2.5	16.95	0.39	1.89	4.4	26.34	0.54	2.27
510	Yes	TOP PROTEIN	UniRef100_K7LG20	Uncharacterized protein n=1 Tax=Glycine max RepID=K7LG20_SOYBN	267	29.0333	10.4771	1	1	45.8923	18	12	50.5618	44	32.31	0	19.71	10.05	51.02	0	0	17.16	5.87	34.2	-0.17	0.69	9.2	2.88	31.31	-1.52	1.93	4.23	38.5	-1.15	1.71
511	Yes	TOP PROTEIN	UniRef100_C6TM43	Ferritin n=1 Tax=Glycine max RepID=C6TM43_SOYBN	248	28.1293	5.35107	0.996457	0.785853	43.9736	16	10	49.1935	60	8.67	0	21.86	2.59	11.85	0	0	20.14	3.24	16.09	-0.04	1.17	15.77	0.59	3.76	-0.58	1.61	1.1	6.82	-0.63	1.77
512	Yes	TOP PROTEIN	UniRef100_I1LKJ8	Uncharacterized protein n=1 Tax=Glycine max RepID=I1LKJ8_SOYBN	417	46.2398	5.85889	1	0.804547	44.1044	17	16	45.5635	45	4.21	0	11.73	4.64	39.57	0	0	11.56	5.28	45.68	-0.25	1.5	18.46	6.1	33.06	0.72	1.09	4.17	24.05	0.39	1.81
513	Yes	TOP PROTEIN	UniRef100_I1JGU8	Uncharacterized protein n=1 Tax=Glycine max RepID=I1JGU8_SOYBN	532	58.9551	8.35303	1	0.999987	45.3425	16	14	30.8271	43	4.97	0	13.53	2.51	18.56	0	0	11.58	1.06	9.11	-0.1	1.86	17.31	1.42	8.19	0.69	1.64	3.94	24.79	0.3	2.56
514	Yes	TOP PROTEIN	UniRef100_C6SVL2	Ribulose bisphosphate carboxylase small chain n=1 Tax=Glycine max RepID=C6SVL2_SOYBN	178	19.948	8.86572	0.999948	0.999864	45.2535	18	10	49.4382	363	228.68	0	173.96	37.29	21.44	0	0	182.91	25.31	13.84	0.05	1.58	56.51	11.99	21.21	-2.15	2.38	8.19	15.03	-2.25	2.44
515	Yes	TOP PROTEIN	UniRef100_Q9ZRX1	T-complex protein 1 subunit delta n=1 Tax=Glycine max RepID=Q9ZRX1_SOYBN	533	57.5198	6.94678	0.997391	0	45.5903	19	18	33.2083	50	6.46	0	13.52	3.86	28.58	0	0	12.19	2.66	21.81	-0.36	1.37	18.43	6.79	36.86	0.28	1.32	5.23	29.18	0.26	1.45
516	Yes	TOP PROTEIN	UniRef100_C6SVC4	Uncharacterized protein n=1 Tax=Glycine max RepID=C6SVC4_SOYBN	246	27.5714	5.63037	1	1	40.198	14	11	55.6911	41	3.92	0	10.79	3.52	32.6	0	0	9.01	2.39	26.49	-0.39	1.86	16.13	3.61	22.4	0.63	1.53	3.59	22.12	0.58	1.82
517	Yes	TOP PROTEIN	UniRef100_C6TJX3	Putative uncharacterized protein n=1 Tax=Glycine max RepID=C6TJX3_SOYBN	342	38.1022	5.2749	1	0.98227	44.2929	15	12	35.6725	62	27.72	0	26.32	2.21	8.38	0	0	29.9	5.44	18.19	0.12	0.77	13.92	3.62	25.99	-1.43	1.9	3.58	27.58	-1.58	1.9
518	Yes	TOP PROTEIN	UniRef100_I1K5G1	T-complex protein 1 subunit delta n=1 Tax=Glycine max RepID=I1K5G1_SOYBN	533	57.4998	6.91748	0.997427	0	45.3564	19	18	32.6454	51	5.4	0	13.41	3.52	26.25	0	0	12.32	2.3	18.68	-0.27	1.49	19.04	6.14	32.26	0.4	1.48	4.74	25.58	0.38	1.6
519	Yes	TOP PROTEIN	UniRef100_C6TN55	Putative uncharacterized protein n=1 Tax=Glycine max RepID=C6TN55_SOYBN	398	43.4625	6.62451	1	0.998491	45.5695	18	16	37.9397	48	3.8	0.001	15.98	0.32	2.03	0	0	14.33	1.61	11.23	-0.18	1.59	16.2	3.48	21.5	-0.17	1.94	5.97	39.52	-0.49	1.71
520	Yes	TOP PROTEIN	UniRef100_C6TJF6	Annexin n=1 Tax=Glycine max RepID=C6TJF6_SOYBN	313	35.758	7.56201	1	1	45.1254	21	21	54.6326	48	4.59	0	11.55	2.28	19.72	0	0	10.66	3.68	34.54	-0.19	1.71	20.8	7.94	38.17	1	2.16	3.32	18.69	0.18	3.11
521	Yes	TOP PROTEIN	UniRef100_I1N520	Uncharacterized protein n=1 Tax=Glycine max RepID=I1N520_SOYBN	315	35.0964	6.12549	1	1	43.8573	15	14	49.2063	64	27.7	0	11.02	5.88	53.31	0	0	10.57	5.53	52.28	-0.18	2.16	32.39	8.3	25.63	1.94	2.27	9.98	28.74	2.26	1.9
522	Yes	TOP PROTEIN	UniRef100_H2D5S3	Malate dehydrogenase n=2 Tax=Glycine max RepID=H2D5S3_SOYBN	328	35.1642	5.88428	1	1	45.4752	14	10	30.7927	97	11.78	0	31.31	8.83	28.19	0	0	30.52	5.33	17.47	-0.04	1.26	39.05	9.49	24.31	0.18	1.82	7.94	22.59	-0.27	2.21
523	Yes	TOP PROTEIN	UniRef100_I1LY94	Uncharacterized protein n=1 Tax=Glycine max RepID=I1LY94_SOYBN	214	23.234	9.86182	0.994164	0.957777	45.3772	13	10	46.2617	56	49.25	0	26.35	7.88	29.89	0	0	29.27	4.6	15.73	0.08	0.71	10.75	2.43	22.58	-1.88	2.01	4.2	39.9	-2.02	1.94
524	Yes	TOP PROTEIN	UniRef100_Q42797	Trans-cinnamate 4-monooxygenase n=2 Tax=Glycine max RepID=TCMO_SOYBN	506	57.9567	9.34912	0.999995	0.990298	45.3258	16	15	34.7826	49	10.22	0	13.15	4.78	36.35	0	0	12.83	1.96	15.28	0.2	1.92	24.53	2.85	11.64	1.23	1.65	3.53	17.95	0.73	2.41
525	Yes	TOP PROTEIN	UniRef100_I1K5E6	Uncharacterized protein n=1 Tax=Glycine max RepID=I1K5E6_SOYBN	325	35.6231	7.59131	1	0.997131	45.2934	15	13	43.0769	66	2.7	0.009	19.39	7.41	38.21	0	0	17.8	5.04	28.32	-0.1	1.4	25.03	10.99	43.93	0.28	1.97	7.45	31.31	0.29	1.7
526	Yes	TOP PROTEIN	UniRef100_K7LVH5	Uncharacterized protein n=1 Tax=Glycine max RepID=K7LVH5_SOYBN	741	82.2862	5.94775	1	0.999178	44.0046	17	15	21.0526	37	6.2	0	14.22	2.59	18.19	0	0	12.32	3.09	25.12	-0.15	1.36	13.32	3.18	23.85	-0.11	1.54	2.67	23.34	-0.59	2.03
527	Yes	TOP PROTEIN	UniRef100_I1MYT8	Uncharacterized protein n=1 Tax=Glycine max RepID=I1MYT8_SOYBN	385	43.1799	6.01123	0.999904	0.999319	45.2206	17	16	45.974	40	1.23	0.283	12.42	1.77	14.29	0	0	13.91	1.64	11.82	0.1	1.43	11.53	2.91	25.28	-0.18	1.65	1.77	12.64	-0.09	1.99
528	Yes	TOP PROTEIN	UniRef100_I1JJE0	Uncharacterized protein n=1 Tax=Glycine max RepID=I1JJE0_SOYBN	542	61.0955	4.95752	1	1	45.1218	17	17	33.0258	36	13.61	0	16.14	7.53	46.66	0	0	13.79	7.18	52.05	-0.15	1.21	9.22	3.9	42.31	-1.06	1.94	4.13	64.2	-1.93	2.29
529	Yes	TOP PROTEIN	UniRef100_C6TL41	Uncharacterized protein n=1 Tax=Glycine max RepID=C6TL41_SOYBN	326	35.8642	6.27783	0.999999	0.999999	44.6756	15	13	52.7607	35	6.68	0	11.04	1.96	17.72	0	0	9.19	2.8	30.41	-0.6	1.77	12.11	1.73	14.29	0.01	1.86	3.13	24.52	-0.12	1.91
530	Yes	TOP PROTEIN	UniRef100_K7MC08	Uncharacterized protein n=1 Tax=Glycine max RepID=K7MC08_SOYBN	802	88.3518	4.97021	1	1	45.0903	17	15	24.5636	32	7.21	0	10.82	0.72	6.67	0	0	11.5	1.9	16.51	0.07	1.53	12.27	1.91	15.56	-0.05	1.89	2.78	22.38	-0.05	2.32
531	Yes	TOP PROTEIN	UniRef100_C6TFT8	Annexin n=2 Tax=Glycine max RepID=C6TFT8_SOYBN	315	35.5776	6.03662	1	1	42.0763	22	18	61.9048	62	6.77	0	16.11	2.16	13.42	0	0	16.77	4.2	25.04	0.1	1.6	24.11	7.79	32.3	0.83	2.29	4.38	17.53	0.49	2.88
532	Yes	TOP PROTEIN	UniRef100_I1LWI5	Uncharacterized protein n=1 Tax=Glycine max RepID=I1LWI5_SOYBN	276	29.7265	9.51025	1	1	44.6993	15	13	51.087	65	8.05	0	18.58	2.22	11.94	0	0	17.19	2.2	12.82	-0.3	1.28	25.81	3.83	14.85	0.21	1.66	3.08	12.89	-0.01	1.94
533	Yes	TOP PROTEIN	UniRef100_C6TBP8	Uncharacterized protein n=1 Tax=Glycine max RepID=C6TBP8_SOYBN	242	26.5911	7.81104	0.999987	0.999883	44.3816	16	13	54.1322	84	5.1	0	23.49	4.02	17.1	0	0	23.79	8.11	34.08	-0.21	1.4	29.24	8.34	28.51	0.2	1.17	4.29	13.68	0.3	1.51
534	Yes	TOP PROTEIN	UniRef100_I1JSC6	Uncharacterized protein n=1 Tax=Glycine max RepID=I1JSC6_SOYBN	263	28.8125	10.9019	1	1	42.9901	17	12	55.8935	53	26.94	0	24.07	12.29	51.05	0	0	21.88	7.55	34.51	-0.26	1.25	12.77	5.33	41.73	-1.19	1.6	5.49	52.76	-2.18	2.45
535	Yes	TOP PROTEIN	UniRef100_E2FKH7	Sieve element occlusion f n=1 Tax=Glycine max RepID=E2FKH7_SOYBN	698	79.9453	6.3667	1	1	44.7509	18	17	25.6447	30	3.98	0	7.17	1.15	16.04	0	0	9.03	1.91	21.1	0.55	1.39	13.78	1.44	10.48	1.38	2.28	2.82	25.48	0.57	2.82
536	Yes	TOP PROTEIN	UniRef100_C6TMX6	Cysteine synthase n=1 Tax=Glycine max RepID=C6TMX6_SOYBN	325	34.3952	5.40186	0.999182	0.999229	42.332	15	14	53.8462	49	9.23	0	17.16	5.56	32.43	0	0	15.21	4.35	28.63	-0.35	1.15	15.94	4.63	29.05	-0.4	1.56	3.86	22.63	-0.33	1.66
537	Yes	TOP PROTEIN	UniRef100_I1M6B5	Glucose-1-phosphate adenylyltransferase n=1 Tax=Glycine max RepID=I1M6B5_SOYBN	504	55.1352	6.04932	1	1	44.7318	16	15	34.9206	36	7.18	0	13.76	1.3	9.42	0	0	12.29	4.26	34.67	-0.38	1.98	7.75	1.99	25.65	-1.22	2.24	2.16	22.13	-0.54	1.72
538	Yes	TOP PROTEIN	UniRef100_C6TJQ6	Putative uncharacterized protein n=1 Tax=Glycine max RepID=C6TJQ6_SOYBN	280	29.8264	5.8335	1	0.996525	44.7299	20	18	61.7857	42	3.56	0.001	12.19	3.89	31.88	0	0	11.65	3.29	28.29	-0.1	1.76	13.92	4.04	29	-0.18	2.42	7.84	54.89	-0.27	1.92
539	Yes	TOP PROTEIN	UniRef100_I1M4L1	Uncharacterized protein n=1 Tax=Glycine max RepID=I1M4L1_SOYBN	742	82.3532	5.94775	0.999916	0.999906	43.4702	17	16	23.4501	33	5.1	0	12.45	3.21	25.77	0	0	10.94	3.08	28.15	-0.01	1.43	12.46	4.39	35.25	0.12	1.58	3.89	35.93	-0.39	2.2
540	Yes	TOP PROTEIN	UniRef100_I1JGR4	Uncharacterized protein n=1 Tax=Glycine max RepID=I1JGR4_SOYBN	784	86.1187	7.97217	1	1	44.6191	21	21	24.8724	50	6.29	0	12.69	2.46	19.35	0	0	11.4	1.61	14.14	-0.13	1.06	19.76	3.75	18.97	0.64	1.24	3.31	16.52	0.44	1.88
541	Yes	TOP PROTEIN	UniRef100_I1LQ02	Uncharacterized protein n=1 Tax=Glycine max RepID=I1LQ02_SOYBN	556	61.3913	9.43701	0.994815	0.994772	44.6134	16	15	34.5324	40	7.18	0	12.26	4.56	37.2	0	0	10.23	2.88	28.19	-0.39	1.33	17.71	3.33	18.79	0.45	1.44	4.47	27.59	0.17	1.77
542	Yes	TOP PROTEIN	UniRef100_I1JPD4	Uncharacterized protein n=1 Tax=Glycine max RepID=I1JPD4_SOYBN	958	111.865	9.68604	0.999983	0.992024	44.5796	20	20	24.6347	26	2.63	0.013	8.39	2.04	24.3	0	0	7.43	1.3	17.55	-0.25	0.63	8.74	0.85	9.77	-0.23	1.37	1.78	18.44	0.17	0.65
543	Yes	TOP PROTEIN	UniRef100_I1KCK6	Uncharacterized protein n=1 Tax=Glycine max RepID=I1KCK6_SOYBN	457	49.6726	5.2876	0.995519	0.980353	42.1945	16	14	38.7309	50	17.82	0	8.35	1.85	22.21	0	0	9.25	4.09	44.17	-0.07	1.95	22.18	8.15	36.77	1.72	1.81	8.41	36.31	1.68	2.05
544	Yes	TOP PROTEIN	UniRef100_A3RM03	Cysteine synthase n=1 Tax=Glycine max RepID=A3RM03_SOYBN	325	34.4232	5.40186	0.999308	0.999473	42.1357	15	14	53.8462	43	4.12	0	14.53	4.01	27.56	0	0	12.92	3.26	25.23	-0.29	1.41	13.5	3.59	26.56	-0.44	1.99	2.7	17	0.01	1.61
545	Yes	TOP PROTEIN	UniRef100_P26690	NAD(P)H-dependent 6'-deoxychalcone synthase n=2 Tax=Glycine max RepID=6DCS_SOYBN	315	35.4494	6.354	1	1	44.4502	15	13	49.5238	82	21.7	0	15.4	0.51	3.3	0	0	14.19	2	14.09	-0.15	1.91	36.81	5.95	16.18	1.64	2.66	3.69	10.3	1.54	3
546	Yes	TOP PROTEIN	UniRef100_I1J836	Uncharacterized protein n=1 Tax=Glycine max RepID=I1J836_SOYBN	306	33.0652	6.53662	0.999883	0.999883	44.4248	15	13	53.9216	44	10.34	0	17.8	8.22	46.2	0	0	17.97	6.67	37.09	-0.04	1.29	12.39	3.74	30.23	-0.71	1.61	2.17	19.33	-1.02	1.88
547	Yes	TOP PROTEIN	UniRef100_I1LMX6	Uroporphyrinogen decarboxylase n=1 Tax=Glycine max RepID=I1LMX6_SOYBN	387	42.6433	7.28369	1	1	42.7396	11	10	37.9845	64	28.64	0	30.43	6.44	21.16	0	0	27.03	6.21	22.99	-0.13	1.57	15.45	3.06	19.79	-1.19	2.12	0.51	3.57	-1.55	2.43
548	Yes	TOP PROTEIN	UniRef100_C6TJC8	Putative uncharacterized protein n=1 Tax=Glycine max RepID=C6TJC8_SOYBN	368	41.4607	5.59229	1	0.989719	43.6148	14	12	47.2826	55	6.68	0	13.39	0.76	5.69	0	0	12.6	1.39	11.01	-0.03	1.75	23.7	0.68	2.86	0.95	1.79	4.02	16.14	1.06	1.75
549	Yes	TOP PROTEIN	UniRef100_I1MS47	Uncharacterized protein n=1 Tax=Glycine max RepID=I1MS47_SOYBN	213	23.2339	9.81787	0.979544	0.966833	44.3002	13	10	48.8263	58	51.31	0	27.72	9.49	34.24	0	0	29.69	4.09	13.79	0	0.93	11.1	3.08	27.71	-1.91	2.03	4.97	45.21	-2.04	1.97
550	Yes	TOP PROTEIN	UniRef100_I1J8T0	Uncharacterized protein n=1 Tax=Glycine max RepID=I1J8T0_SOYBN	318	35.5345	5.18604	1	0.990109	43.3082	17	16	56.6038	73	15.14	0	16.97	6.38	37.59	0	0	13.98	4.08	29.21	-0.38	1.84	36.64	4.14	11.3	1.44	1.98	5.64	17.18	1.07	2.3
551	Yes	TOP PROTEIN	UniRef100_C6TH44	Putative uncharacterized protein n=1 Tax=Glycine max RepID=C6TH44_SOYBN	289	31.7942	10.0962	1	0.962823	42.1349	13	12	55.7093	51	5.93	0	15.97	3.62	22.69	0	0	14.15	2.66	18.79	-0.31	0.84	17.41	3.46	19.88	-0.12	1.59	0.45	2.52	-0.3	1.99
552	Yes	TOP PROTEIN	UniRef100_I1KV08	Uncharacterized protein n=1 Tax=Glycine max RepID=I1KV08_SOYBN	505	54.3358	5.80811	1	1	41.7454	13	12	31.0891	44	9.02	0	11.75	0.53	4.5	0	0	10.71	0.52	4.89	-0.21	1.61	18.69	0.95	5.07	0.87	1.63	1.75	8.97	0.83	1.7
553	Yes	TOP PROTEIN	UniRef100_I1K467	T-complex protein 1 subunit alpha n=1 Tax=Glycine max RepID=I1K467_SOYBN	545	59.0091	6.07471	0.999565	0.999565	44.2543	17	13	27.8899	47	5.7	0	11.29	3.35	29.65	0	0	12.6	5.2	41.24	0.42	1.73	21.36	5.78	27.07	1.25	2.17	1.99	11.72	0.7	2.3
554	Yes	TOP PROTEIN	UniRef100_C6TKV8	Uncharacterized protein n=1 Tax=Glycine max RepID=C6TKV8_SOYBN	258	29.1425	4.65283	1	0.914442	44.2418	17	11	41.4729	77	11.78	0	20.03	7.1	35.43	0	0	19.37	5.64	29.09	-0.08	1.97	36.18	15.03	41.55	1.15	1.8	15.53	51.17	0.55	2.42
555	Yes	TOP PROTEIN	UniRef100_I1MJN2	Uncharacterized protein n=1 Tax=Glycine max RepID=I1MJN2_SOYBN	389	42.0536	10.0229	1	0.987469	44.0852	16	12	34.9614	66	8.85	0	15.98	8.92	55.83	0	0	14.46	9.63	66.63	-0.16	1.66	31.56	20.06	63.56	1.19	1.69	7.95	28.89	0.81	1.87
556	Yes	TOP PROTEIN	UniRef100_C6TJD3	Uncharacterized protein n=1 Tax=Glycine max RepID=C6TJD3_SOYBN	325	35.7081	7.59131	0.99766	0.991894	44.0844	14	12	42.1538	65	2.68	0.01	19.32	7.29	37.72	0	0	17.44	4.44	25.43	-0.16	1.49	24.54	10.14	41.35	0.25	1.98	6.68	28.62	0.27	1.71
557	Yes	TOP PROTEIN	UniRef100_C6THM9	Annexin n=1 Tax=Glycine max RepID=C6THM9_SOYBN	313	35.661	6.97607	1	1	43.289	20	20	48.2428	56	9.53	0	12.17	2.53	20.79	0	0	11.14	3.61	32.41	-0.49	1.86	25.07	7.37	29.41	1.35	1.46	3.37	15.75	0.7	2.42
558	Yes	TOP PROTEIN	UniRef100_I1MX58	Uncharacterized protein n=1 Tax=Glycine max RepID=I1MX58_SOYBN	544	60.1979	5.99854	1	1	43.8895	16	15	32.7206	44	5.17	0	13.52	4.84	35.77	0	0	10.46	4.79	45.77	-0.55	1.94	17.49	11.13	63.63	0.31	1.95	8.73	49.35	0.34	1.98
559	Yes	TOP PROTEIN	UniRef100_K7MDV8	Translation initiation factor IF-2 n=1 Tax=Glycine max RepID=K7MDV8_SOYBN	1015	108.258	8.33838	0.999999	0.999999	43.7826	20	16	19.1133	34	8.04	0	13.89	7.56	54.44	0	0	11.37	5.93	52.2	-0.49	1.45	10.53	2.3	21.84	-0.35	1.14	2.82	28.74	-0.93	2.14
560	Yes	TOP PROTEIN	UniRef100_Q948P5	Ferritin-4, chloroplastic n=2 Tax=Glycine max RepID=FRI4_SOYBN	247	27.5241	5.57959	0.988886	0.955266	42.787	17	11	47.7733	50	3.3	0.002	16.42	3.52	21.42	0	0	15.71	4.08	25.99	0.1	1.39	15.43	2.69	17.43	-0.09	1.78	0.85	6.11	-0.57	2.13
561	Yes	TOP PROTEIN	UniRef100_I1JYT3	Uncharacterized protein n=1 Tax=Glycine max RepID=I1JYT3_SOYBN	2191	240.055	6.3667	1	1	43.8353	22	21	11.4103	29	4.36	0	9.73	1.72	17.64	0	0	10.53	1.21	11.53	0.19	0.9	10.6	1.37	12.9	0.12	2.07	1.6	15.68	-0.14	2.4
562	Yes	TOP PROTEIN	UniRef100_I1JUQ4	Uncharacterized protein n=1 Tax=Glycine max RepID=I1JUQ4_SOYBN	437	49.4475	9.61279	1	1	43.0699	17	16	37.5286	51	6.6	0	14.45	1.52	10.52	0	0	10.92	0.36	3.29	-0.58	1.21	16.21	1.68	10.36	-0.2	1.81	2.71	14.98	0.05	1.92
563	Yes	TOP PROTEIN	UniRef100_I1NHR3	Uncharacterized protein n=1 Tax=Glycine max RepID=I1NHR3_SOYBN	1218	136.742	6.55127	1	1	43.8238	22	20	17.1593	38	2.72	0.01	11.08	3.95	35.68	0	0	10.62	3.49	32.89	0.15	1.15	15.15	3.49	23.05	0.77	1.6	2.72	18.8	0.48	2.26
564	Yes	TOP PROTEIN	UniRef100_K7KVJ9	Uncharacterized protein n=2 Tax=Glycine max RepID=K7KVJ9_SOYBN	281	31.0538	4.66553	1	0.954037	43.7592	13	9	47.6868	82	5.81	0	23.58	2	8.47	0	0	21.86	2.82	12.91	-0.28	1.2	32.75	2.76	8.42	0.32	1.47	2.83	10.19	0	1.78
565	Yes	TOP PROTEIN	UniRef100_G3E7M9	Annexin n=2 Tax=Glycine max RepID=G3E7M9_SOYBN	316	35.8828	6.52197	1	1	41.939	19	17	50.3165	60	10.24	0	14.46	2.24	15.51	0	0	15.12	2.51	16.6	0.08	1.79	25.32	2.37	9.37	1	1.42	2.78	10.33	0.87	1.67
566	Yes	TOP PROTEIN	UniRef100_C6TK38	Putative uncharacterized protein n=1 Tax=Glycine max RepID=C6TK38_SOYBN	484	53.3996	5.64307	1	0.997073	43.6867	15	13	33.4711	41	2.2	0.034	13.98	1.72	12.33	0	0	14.29	0.42	2.95	0.07	1.85	13.27	2.86	21.58	-0.08	1.93	2.4	15.66	0.13	1.59
567	Yes	TOP PROTEIN	UniRef100_I1J5B4	Uncharacterized protein n=1 Tax=Glycine max RepID=I1J5B4_SOYBN	717	82.2399	7.10791	1	1	42.299	18	17	25.1046	39	6.05	0	11.23	3	26.73	0	0	8.28	3.79	45.76	-0.89	1.8	15.24	2.79	18.3	0.11	2.06	5.2	33.69	0.32	2.23
568	Yes	TOP PROTEIN	UniRef100_Q43453	G.max mRNA from stress-induced gene (H4) n=1 Tax=Glycine max RepID=Q43453_SOYBN	158	16.7286	4.77979	0.999997	0.999996	43.4519	18	12	74.6835	168	31.95	0	35.6	1.3	3.65	0	0	36.47	4.75	13.02	-0.05	1.74	65.71	7.41	11.28	1.08	2.1	13.86	18.45	1.19	2.24
569	Yes	TOP PROTEIN	UniRef100_I1M608	Uncharacterized protein n=1 Tax=Glycine max RepID=I1M608_SOYBN	428	48.893	8.73389	1	1	43.5534	14	12	40.4206	73	39.63	0	35.04	3.74	10.69	0	0	39.99	11.32	28.3	0.2	1.54	14.9	2.61	17.49	-1.56	2.19	1.69	12.18	-1.9	2.26
570	Yes	TOP PROTEIN	UniRef100_I1NJ59	Uncharacterized protein n=1 Tax=Glycine max RepID=I1NJ59_SOYBN	213	23.4394	5.79541	1	1	43.2146	12	10	61.0329	84	3.64	0.001	26.11	6.91	26.45	0	0	22.38	7.02	31.39	-0.25	1.85	26.38	9.21	34.91	-0.2	2.29	9.08	31.93	-0.03	2.28
571	Yes	TOP PROTEIN	UniRef100_I1MZW3	Uncharacterized protein n=2 Tax=Glycine max RepID=I1MZW3_SOYBN	1112	123.713	4.95752	1	1	43.0258	18	17	18.8849	31	3.22	0.003	9.82	2.09	21.3	0	0	10.99	5.09	46.33	0.22	2.49	12.16	0.68	5.59	0.01	2.34	0.71	5.56	0.3	2.18
572	Yes	TOP PROTEIN	UniRef100_C6TEW9	Putative uncharacterized protein n=1 Tax=Glycine max RepID=C6TEW9_SOYBN	281	29.8178	5.24951	1	1	42.4987	12	11	46.2633	63	20.73	0	28.09	2.93	10.44	0	0	27.92	0.61	2.19	0.01	1.44	14.42	3.4	23.57	-1.35	2.23	2.15	13.92	-1.06	1.73
573	Yes	TOP PROTEIN	UniRef100_I1KXE7	Uncharacterized protein n=1 Tax=Glycine max RepID=I1KXE7_SOYBN	570	64.1542	4.71631	1	1	43.4242	17	17	36.8421	33	6.18	0	8.97	1.51	16.79	0	0	7.92	2.09	26.4	-0.44	1.52	12.32	4.73	38.36	0.31	1.76	1.92	10.75	0.87	1.7
574	Yes	TOP PROTEIN	UniRef100_I1LMA5	Uncharacterized protein n=1 Tax=Glycine max RepID=I1LMA5_SOYBN	747	81.2726	6.27783	1	1	43.4018	20	19	31.0576	35	2.73	0.01	9.59	3.43	35.79	0	0	8.69	1.73	19.91	0.04	1.6	12.99	3.41	26.24	0.53	2.21	3.23	22.49	0.5	2.26
575	Yes	TOP PROTEIN	UniRef100_Q9FQ95	In2-1 protein n=1 Tax=Glycine max RepID=Q9FQ95_SOYBN	237	26.996	5.07178	1	0.966276	42.5144	14	14	66.2447	72	7.49	0	25.61	2.07	8.07	0	0	27.32	2.16	7.89	0.22	1.3	21.82	4.98	22.82	-0.27	2	1.28	6.78	-0.85	2.61
576	Yes	TOP PROTEIN	UniRef100_I1LQT0	Histone H2B n=1 Tax=Glycine max RepID=I1LQT0_SOYBN	149	16.25	10.5503	0.999966	0.999792	43.3059	16	11	58.3893	124	14.5	0	40.99	11.46	27.96	0	0	32.7	10.05	30.74	-0.42	1.62	46.08	8.89	19.29	0.04	1.88	8.91	18.73	-0.03	1.9
577	Yes	TOP PROTEIN	UniRef100_K7LSN8	Peptidyl-prolyl cis-trans isomerase n=3 Tax=Magnoliophyta RepID=K7LSN8_SOYBN	241	25.1865	8.99756	1	1	42.8828	14	7	31.9502	103	8.16	0	28.01	3.67	13.11	0	0	28.69	5.24	18.28	-0.05	1.66	42.97	6.84	15.91	0.65	1.71	5.08	13.34	0.28	2.19
578	Yes	TOP PROTEIN	UniRef100_I1KGH6	Uncharacterized protein n=1 Tax=Glycine max RepID=I1KGH6_SOYBN	505	54.4029	5.85889	1	1	40.6931	13	12	31.0891	44	7.07	0	11.59	1.07	9.27	0	0	10.97	1.31	11.97	-0.19	1.63	18.39	1.75	9.52	0.91	1.44	1.81	9.43	0.8	1.66
579	Yes	TOP PROTEIN	UniRef100_C6T827	Uncharacterized protein n=1 Tax=Glycine max RepID=C6T827_SOYBN	360	38.5817	5.63037	1	1	43.2032	14	10	32.5	39	5.79	0	10.87	4.23	38.88	0	0	9.97	5.13	51.44	-0.49	1.79	16.29	9.26	56.86	0.43	1.54	7.67	49.12	0.09	1.79
580	Yes	TOP PROTEIN	UniRef100_B0FPA3	Extracellular Ca2+ sensing receptor n=1 Tax=Glycine max RepID=B0FPA3_SOYBN	398	41.8636	9.84717	1	0.97981	42.3709	15	15	44.7236	40	14.15	0	18.39	6.4	34.82	0	0	14.93	9	60.26	-0.53	2.05	7.48	2.27	30.38	-1.66	1.9	4.23	41.41	-1.24	2.25
581	Yes	TOP PROTEIN	UniRef100_C6TFW4	Uncharacterized protein n=1 Tax=Glycine max RepID=C6TFW4_SOYBN	158	16.7005	4.76709	0.999368	0.999261	42.9261	18	12	74.6835	165	29.25	0	35.54	0.6	1.68	0	0	36.58	4	10.92	-0.03	1.73	64.3	6.67	10.37	1.06	2.02	14.89	20.68	1.11	2.19
582	Yes	TOP PROTEIN	UniRef100_I1L903	Uncharacterized protein n=1 Tax=Glycine max RepID=I1L903_SOYBN	359	39.3404	7.23975	1	1	43.0155	15	13	44.2897	47	4.51	0	11	2.13	19.4	0	0	11.77	3.08	26.17	0.39	1.95	20.12	3.36	16.72	1.1	2.37	1.72	10.12	0.56	2.57
583	Yes	TOP PROTEIN	UniRef100_A5A410	Ferritin n=2 Tax=Glycine RepID=A5A410_GLYSO	250	28.0432	5.66846	0.999996	0.879034	42.9682	12	9	42	56	9.06	0	21.61	2.71	12.52	0	0	19.6	1.5	7.63	-0.15	1.36	14.53	2.08	14.29	-0.81	1.93	0.92	6.01	-0.79	1.92
584	Yes	TOP PROTEIN	UniRef100_I1LRB8	Uncharacterized protein n=1 Tax=Glycine max RepID=I1LRB8_SOYBN	385	43.073	5.93506	1	1	42.9261	15	14	36.1039	38	8.28	0	12.98	1.87	14.42	0	0	11.37	1.68	14.75	-0.18	1.23	16.07	3.9	24.27	0.34	1.28	2.01	14.48	-0.16	1.9
585	Yes	TOP PROTEIN	UniRef100_C6TGV1	Putative uncharacterized protein n=1 Tax=Glycine max RepID=C6TGV1_SOYBN	405	43.5274	5.85889	1	0.674248	41.7375	13	12	36.0494	39	4.72	0	12.83	1.49	11.6	0	0	11.05	2.83	25.65	-0.32	1.26	14.09	0.82	5.81	0.13	1.11	1.71	12.12	0.07	1.19
586	Yes	TOP PROTEIN	UniRef100_I1KFR0	Uncharacterized protein n=1 Tax=Glycine max RepID=I1KFR0_SOYBN	279	30.2829	9.05615	1	1	42.9387	15	12	55.914	48	2.19	0.034	15.16	6.55	43.18	0	0	12.88	4.3	33.42	-0.44	1.8	17.47	6.84	39.14	0.15	1.93	5.31	32.52	-0.09	2.05
587	Yes	TOP PROTEIN	UniRef100_Q2PMQ9	Photosystem II CP47 chlorophyll apoprotein n=1 Tax=Glycine max RepID=PSBB_SOYBN	508	55.9814	6.21436	1	1	42.0447	13	12	29.7244	39	24.3	0	18.57	8.77	47.25	0	0	18.57	10.58	56.99	0	0.94	9.28	3.48	37.48	-1.31	1.81	3.48	39.96	-1.61	2.06
588	Yes	TOP PROTEIN	UniRef100_I1LU10	Uncharacterized protein n=1 Tax=Glycine max RepID=I1LU10_SOYBN	417	46.2878	5.88428	0.992124	0.98171	39.8272	14	13	36.6906	44	3.19	0.003	11.25	3.09	27.48	0	0	10.65	3.83	35.97	-0.35	1.67	14.93	5.1	34.14	0.27	1.58	2.36	15.62	0.32	1.69
589	Yes	TOP PROTEIN	UniRef100_I1KIE4	Uncharacterized protein n=1 Tax=Glycine max RepID=I1KIE4_SOYBN	298	32.1488	6.40479	1	1	42.872	13	13	50.3356	25	13.36	0	10.76	4.16	38.68	0	0	10.26	4.23	41.24	-0.18	0.79	6.62	0.99	14.92	-0.89	1.19	2.06	30.54	-0.8	0.95
590	Yes	TOP PROTEIN	UniRef100_I1J637	Uncharacterized protein n=1 Tax=Glycine max RepID=I1J637_SOYBN	368	41.6659	5.42725	1	0.99996	42.7699	13	11	41.0326	59	7.81	0	15.64	2.51	16.04	0	0	14	1.81	12.96	-0.14	1.62	26.35	2.27	8.6	0.9	1.83	2.75	10.25	0.92	1.88
591	Yes	TOP PROTEIN	UniRef100_I1JVH6	Uncharacterized protein n=1 Tax=Glycine max RepID=I1JVH6_SOYBN	2277	254.011	5.98584	1	0.999996	42.7445	20	19	9.61792	30	2.83	0.008	9.68	4.1	42.39	0	0	9.02	2.95	32.77	-0.18	2.02	10.87	0.04	0.36	0.14	2.08	1.72	16.42	0.16	2.03
592	Yes	TOP PROTEIN	UniRef100_K7M7Q0	Uncharacterized protein n=2 Tax=Glycine max RepID=K7M7Q0_SOYBN	363	39.8353	8.11865	0.998297	0.998653	42.6912	15	13	40.4959	74	46.62	0	32.4	4.4	13.56	0	0	39.15	7.53	19.23	0.31	0.8	12.85	2.89	22.46	-1.9	2.4	1.69	14.84	-2.45	2.57
593	Yes	TOP PROTEIN	UniRef100_I1NBI4	Uncharacterized protein n=1 Tax=Glycine max RepID=I1NBI4_SOYBN	515	58.5106	6.0874	0.999978	0.995557	42.6894	15	14	31.8447	29	5.84	0	8.66	4.6	53.12	0	0	8.44	4.42	52.4	-0.17	1.46	11.89	4.75	39.94	0.4	1.7	4.74	37.93	0.44	1.79
594	Yes	TOP PROTEIN	UniRef100_I1NFU9	Uncharacterized protein n=1 Tax=Glycine max RepID=I1NFU9_SOYBN	798	87.8647	4.97021	0.996699	0.996699	42.6326	17	15	23.0576	31	7.86	0	10.77	0.44	4.11	0	0	12.87	4.04	31.38	0.19	1.6	11.72	1.64	13.96	-0.15	1.93	2.79	24.47	-0.48	2.75
595	Yes	TOP PROTEIN	UniRef100_I1K648	Uncharacterized protein n=1 Tax=Glycine max RepID=I1K648_SOYBN	289	31.6236	6.0874	1	0.999511	38.7802	14	10	36.6782	25	8	0	9.6	4.27	44.45	0	0	9.39	4.54	48.38	-0.18	1.47	5.55	1.63	29.35	-1.58	2.44	1.25	17.16	-0.63	1.64
596	Yes	TOP PROTEIN	UniRef100_I1JRA0	Uncharacterized protein n=1 Tax=Glycine max RepID=I1JRA0_SOYBN	425	47.3584	4.86865	0.975258	0.968544	42.5926	15	11	34.8235	55	3.79	0.001	14.38	3.49	24.29	0	0	13.4	2.84	21.16	-0.07	1.55	22.13	1.43	6.44	0.57	1.9	3.4	16.09	0.37	2.22
597	Yes	TOP PROTEIN	UniRef100_C6TK22	Triosephosphate isomerase n=1 Tax=Glycine max RepID=C6TK22_SOYBN	309	33.1602	7.04932	0.961788	0.961365	42.5795	12	10	40.4531	75	11.47	0	26.69	3.02	11.31	0	0	29.75	3.42	11.51	0.18	0.67	21.76	1.79	8.23	-0.54	1.26	4.27	18.97	-0.38	1.19
598	Yes	TOP PROTEIN	UniRef100_I1L9B1	Lysine--tRNA ligase n=1 Tax=Glycine max RepID=I1L9B1_SOYBN	596	68.1213	6.02393	0.989754	0.986977	42.5558	15	13	20.9732	44	8.5	0	14.31	5.22	36.48	0	0	11.57	1.19	10.28	-0.13	1.01	17.91	0.82	4.6	0.31	1.46	2.02	10.97	0.38	1.79
599	Yes	TOP PROTEIN	UniRef100_K7KWM6	Uncharacterized protein n=2 Tax=Glycine max RepID=K7KWM6_SOYBN	285	31.2413	9.78857	1	0.98641	42.5448	16	14	56.4912	61	14.65	0	25.5	8.84	34.66	0	0	31.38	1.49	4.74	0.49	1.48	14.37	0.98	6.85	-0.92	2.09	3.7	28.96	-1.25	2.25
600	Yes	TOP PROTEIN	UniRef100_I1LI99	Uncharacterized protein n=1 Tax=Glycine max RepID=I1LI99_SOYBN	541	57.2745	4.58936	1	0.999902	42.5366	12	9	29.9445	36	2.33	0.025	9.2	0.5	5.48	0	0	11.15	2.06	18.47	0.38	1.85	12.26	1.11	9.03	0.62	1.71	2.42	22.51	-0.1	2.46
601	Yes	TOP PROTEIN	UniRef100_I1MZM7	Uncharacterized protein n=3 Tax=Glycine max RepID=I1MZM7_SOYBN	234	26.6975	5.98584	1	1	41.8208	13	10	47.4359	67	36.85	0	31.06	4.17	13.43	0	0	33.45	5.63	16.83	0.16	1.25	16.18	2.65	16.35	-1.29	1.93	1.81	13.63	-1.85	2.13
602	Yes	TOP PROTEIN	UniRef100_I1KTK0	Uncharacterized protein n=1 Tax=Glycine max RepID=I1KTK0_SOYBN	232	25.8554	10.5356	1	0.999999	41.6025	17	16	58.1897	72	16.97	0	22.03	8.92	40.51	0	0	19.9	10.25	51.5	-0.3	1.52	31.68	16.35	51.6	0.44	1.77	10.99	41.25	0.22	1.65
603	Yes	TOP PROTEIN	UniRef100_C6TG59	Putative uncharacterized protein n=1 Tax=Glycine max RepID=C6TG59_SOYBN	464	49.7258	5.35107	1	0.999448	42.4082	14	12	32.5431	49	6.73	0	15.33	1.06	6.94	0	0	14.74	1.6	10.87	0.15	1.35	17.87	0.78	4.36	0.31	1.57	4.7	24.92	0.26	1.74
604	Yes	TOP PROTEIN	UniRef100_I1KU76	Translation initiation factor IF-2 n=1 Tax=Glycine max RepID=I1KU76_SOYBN	1010	107.822	8.68994	1	1	42.3853	19	17	18.9109	33	9.61	0	12.88	5.04	39.18	0	0	10.74	5.37	50	-0.4	1.28	10.45	0.79	7.52	-0.34	1.31	0.74	7.06	-0.67	1.98
605	Yes	TOP PROTEIN	UniRef100_P50346	60S acidic ribosomal protein P0 n=2 Tax=Glycine max RepID=RLA0_SOYBN	320	34.1188	4.98291	1	1	42.1438	13	12	49.6875	78	6.5	0	22.29	3.24	14.53	0	0	21.67	3.58	16.5	-0.16	1.31	31.95	4.55	14.23	0.45	1.59	3.64	12.83	0.17	1.79
606	Yes	TOP PROTEIN	UniRef100_I1K5U2	Uncharacterized protein n=2 Tax=Glycine max RepID=I1K5U2_SOYBN	540	58.503	5.98584	0.999999	0.999998	40.2619	19	17	34.0741	41	10.35	0	9.34	3.26	34.95	0	0	8.01	2.21	27.61	-0.62	2.12	19.66	5.1	25.92	1.37	1.96	3.75	21.49	1	2.36
607	Yes	TOP PROTEIN	UniRef100_I1MJD7	Inosine-5'-monophosphate dehydrogenase n=1 Tax=Glycine max RepID=I1MJD7_SOYBN	502	53.3304	5.71924	1	0.992789	40.093	17	14	29.8805	30	1.29	0.258	7.34	5.81	79.14	0	0	7.17	5.26	73.44	0.03	1.75	11.54	6.21	53.79	0.56	2.3	3.92	36.62	0.2	2.64
608	Yes	TOP PROTEIN	UniRef100_C6TKS1	Uncharacterized protein n=1 Tax=Glycine max RepID=C6TKS1_SOYBN	273	29.5714	5.74463	1	1	40.4098	14	12	47.619	48	4.62	0	12.7	2.51	19.78	0	0	11.24	1.43	12.76	-0.26	1.32	17.91	2.49	13.92	0.43	1.64	3.7	18.54	0.66	1.36
609	Yes	TOP PROTEIN	UniRef100_E9KNA7	SGF14e n=1 Tax=Glycine max RepID=E9KNA7_SOYBN	259	29.4506	4.67822	1	0.999993	41.4381	19	14	55.5985	79	12.55	0	17.43	5.98	34.28	0	0	17.44	4.28	24.52	0.1	2.22	35.53	12.78	35.98	1.44	2.24	12.38	39.24	1.15	2.37
610	Yes	TOP PROTEIN	UniRef100_I1LZE1	Pyruvate kinase n=1 Tax=Glycine max RepID=I1LZE1_SOYBN	527	57.5502	6.46826	1	0.995432	42.2022	17	16	34.9146	39	4.42	0	10.67	3.65	34.21	0	0	10.25	3.92	38.25	0.08	0.97	15.49	2.69	17.38	0.54	1.53	4.28	31.48	0.17	1.4
611	Yes	TOP PROTEIN	UniRef100_I1MBN4	Uncharacterized protein n=1 Tax=Glycine max RepID=I1MBN4_SOYBN	205	22.7098	9.17334	1	0.994084	42.1799	16	13	58.0488	88	12.83	0	21.98	2.89	13.14	0	0	21.11	3.21	15.22	0.1	1.42	35.27	6.65	18.84	0.86	1.68	8.47	22.53	0.86	1.98
612	Yes	TOP PROTEIN	UniRef100_I1MJL6	Uncharacterized protein n=1 Tax=Glycine max RepID=I1MJL6_SOYBN	232	25.8974	10.6089	1	1	40.3531	17	16	58.1897	72	13.24	0	22.49	10.43	46.39	0	0	19.9	10.81	54.36	-0.37	1.42	30.14	16.91	56.11	0.3	1.65	9.12	35.74	0.03	1.61
613	Yes	TOP PROTEIN	UniRef100_I1N6A5	Phosphorylase n=1 Tax=Glycine max RepID=I1N6A5_SOYBN	981	110.254	5.22412	0.999884	0.999906	41.9864	19	16	18.1448	37	4.76	0	11.27	2.74	24.29	0	0	8.94	4.17	46.64	-0.74	1.66	14.85	1.1	7.41	0.45	1.05	1.38	9.88	0.1	1.6
614	Yes	TOP PROTEIN	UniRef100_C6TC41	Putative uncharacterized protein n=1 Tax=Glycine max RepID=C6TC41_SOYBN	236	26.3711	10.0229	1	0.975586	41.8358	17	15	54.2373	74	7.69	0	23.84	5.7	23.9	0	0	19.41	5.24	26.98	-0.38	1.52	32.54	8.65	26.57	0.34	1.96	3.25	12.74	-0.25	2.35
615	Yes	TOP PROTEIN	UniRef100_I1JXY2	Uncharacterized protein n=1 Tax=Glycine max RepID=I1JXY2_SOYBN	914	103.881	5.93506	1	1	39.8989	15	15	18.709	29	6.24	0	7.33	2.05	28	0	0	8.75	1.36	15.56	0.6	1.46	13.18	1.02	7.74	1.24	1.51	0.19	1.64	0.88	2.06
616	Yes	TOP PROTEIN	UniRef100_I1MM91	Uncharacterized protein n=1 Tax=Glycine max RepID=I1MM91_SOYBN	574	63.7446	5.05908	1	0.998225	39.6071	17	16	30.8362	39	17.31	0	8.57	2.18	25.45	0	0	8.05	2.35	29.17	-0.11	0.19	14.38	6.43	44.72	0.74	0.36	5.03	38.21	0.46	1.15
617	Yes	TOP PROTEIN	UniRef100_K7LKA7	Uncharacterized protein n=1 Tax=Glycine max RepID=K7LKA7_SOYBN	471	47.5059	7.60596	1	1	41.0154	13	12	34.1826	41	3.63	0.001	11.63	0.57	4.93	0	0	10.36	3.38	32.66	-0.24	1.29	14.1	2.91	20.68	0.27	1.58	2.43	16.57	0.19	1.52
618	Yes	TOP PROTEIN	UniRef100_I1KHJ4	Uncharacterized protein n=2 Tax=Glycine max RepID=I1KHJ4_SOYBN	541	59.8542	6.37939	1	1	41.6151	15	14	34.0111	44	6.53	0	11.38	1.39	12.26	0	0	12.05	0.23	1.92	0.38	1.58	19.63	4.26	21.71	1.02	1.99	1.09	6	0.69	2.27
619	Yes	TOP PROTEIN	UniRef100_I1N508	Glucose-6-phosphate 1-dehydrogenase n=1 Tax=Glycine max RepID=I1N508_SOYBN	601	67.8847	7.62061	1	1	41.6263	17	16	26.9551	42	9	0	10.82	1.92	17.78	0	0	9.63	1.94	20.16	-0.22	0.6	19.77	3.55	17.95	0.89	1.33	1.31	7.1	0.6	1.77
620	Yes	TOP PROTEIN	UniRef100_I1KRU6	Uncharacterized protein n=1 Tax=Glycine max RepID=I1KRU6_SOYBN	370	40.6285	9.51025	1	0.906435	41.6236	16	12	34.8649	75	10.53	0	28.48	9.28	32.6	0	0	30.57	7.71	25.22	0.11	1.14	22.54	7.16	31.78	-0.41	1.84	3.82	18.7	-0.9	2.44
621	Yes	TOP PROTEIN	UniRef100_I1NAD0	Triosephosphate isomerase n=1 Tax=Glycine max RepID=I1NAD0_SOYBN	306	32.9811	7.62061	0.999239	0.999227	41.5703	12	10	40.1961	71	10.89	0	25.19	2.91	11.56	0	0	28.59	3.68	12.88	0.21	0.68	20.79	2.22	10.67	-0.49	1.18	3.72	17.56	-0.45	1.39
622	Yes	TOP PROTEIN	UniRef100_C6SWY5	Histone H2B n=1 Tax=Glycine max RepID=C6SWY5_SOYBN	148	16.1649	10.5503	0.999617	0.975424	41.5899	15	10	56.0811	124	14.35	0	40.91	10.57	25.85	0	0	32.45	9.24	28.48	-0.43	1.62	45.73	7.46	16.31	0.01	1.89	8.06	16.89	-0.02	1.91
623	Yes	TOP PROTEIN	UniRef100_C6T293	Putative uncharacterized protein n=1 Tax=Glycine max RepID=C6T293_SOYBN	237	26.3361	8.51416	0.986514	0.979979	41.569	12	9	39.2405	52	45.04	0	25.16	8.15	32.39	0	0	26.12	3.76	14.4	-0.05	0.95	9.53	2.43	25.51	-2.02	2.1	3.13	30.66	-1.9	1.88
624	Yes	TOP PROTEIN	UniRef100_C6TIN6	Uncharacterized protein n=1 Tax=Glycine max RepID=C6TIN6_SOYBN	392	41.1526	4.62744	1	1	39.4359	11	8	37.2449	40	2.91	0.006	11.5	5.02	43.66	0	0	10.36	2.64	25.44	-0.19	1.7	15.77	3.88	24.6	0.8	1.75	2.76	19.23	0.1	2.73
625	Yes	TOP PROTEIN	UniRef100_I1LN30	Adenosylhomocysteinase n=1 Tax=Glycine max RepID=I1LN30_SOYBN	485	53.28	5.80811	1	1	41.5285	18	14	30.7216	36	2.26	0.03	9.78	2.18	22.29	0	0	9.74	3.14	32.26	-0.14	1.89	16.54	4.97	30.08	0.62	2.1	6.64	48.77	0.03	2.23
626	Yes	TOP PROTEIN	UniRef100_L0P178	Similar to signal recognition particle 54 kDa protein n=1 Tax=Lupinus angustifolius RepID=L0P178_LUPAN	731	80.4657	9.14404	0.999963	0.999963	41.5219	15	12	18.3311	36	22.4	0	14.72	1.32	8.94	0	0	13.94	1.22	8.75	-0.07	0.27	8.35	2.73	32.63	-1.25	1.84	3.6	37.84	-0.88	1.4
627	Yes	TOP PROTEIN	UniRef100_I1LQ03	Uncharacterized protein n=1 Tax=Glycine max RepID=I1LQ03_SOYBN	415	45.8102	8.22119	0.986114	0.986008	41.4544	14	13	41.6867	37	4.86	0	11.18	4.5	40.3	0	0	9.16	2.76	30.17	-0.43	1.39	16.17	3.5	21.62	0.45	1.5	4.91	32.43	0.26	1.75
628	Yes	TOP PROTEIN	UniRef100_C6THN1	Putative uncharacterized protein n=1 Tax=Glycine max RepID=C6THN1_SOYBN	444	49.54	5.37646	0.999998	0.941343	39.103	17	14	37.6126	34	3.32	0.002	8.53	2.24	26.3	0	0	7.83	2.08	26.5	-0.32	2.1	14.72	7.79	52.89	0.64	2.44	5.25	35.57	0.85	1.93
629	Yes	TOP PROTEIN	UniRef100_I1LU76	Uncharacterized protein n=1 Tax=Glycine max RepID=I1LU76_SOYBN	326	35.7604	8.17725	1	1	39.6721	15	15	47.546	68	16.75	0	16.4	4.4	26.85	0	0	15.26	4.61	30.22	-0.59	1.93	34.57	5.48	15.85	1.46	1.85	2.32	7.2	1.09	2.52
630	Yes	TOP PROTEIN	UniRef100_I1LZ93	Uncharacterized protein n=1 Tax=Glycine max RepID=I1LZ93_SOYBN	361	39.4684	6.87354	1	1	41.3461	15	13	44.0443	46	4.28	0	10.78	2.43	22.59	0	0	11.53	3.63	31.5	0.39	1.97	19.31	3.2	16.59	1.07	2.4	2.09	12.92	0.52	2.59
631	Yes	TOP PROTEIN	UniRef100_C6SXD0	Uncharacterized protein n=1 Tax=Glycine max RepID=C6SXD0_SOYBN	153	17.7328	5.97314	1	1	38.2927	14	10	63.3987	134	58.36	0	22.07	3.77	17.06	0	0	21.29	3.65	17.15	-0.45	2	64.44	9.69	15.05	1.83	2.19	9.19	15.19	1.75	2.11
632	Yes	TOP PROTEIN	UniRef100_I1LSB5	Uncharacterized protein n=1 Tax=Glycine max RepID=I1LSB5_SOYBN	576	62.727	6.91748	1	1	39.8423	11	9	15.625	51	6.34	0	18.47	6.1	33.02	0	0	15.76	3.78	23.96	-0.24	0.8	15.48	3.39	21.91	-0.39	1.61	4.42	31.94	-0.88	2.27
633	Yes	TOP PROTEIN	UniRef100_Q39834	Clathrin heavy chain n=1 Tax=Glycine max RepID=Q39834_SOYBN	1700	193.214	5.26221	0.996366	0.991695	40.6203	20	19	11.3529	31	2.91	0.006	9.49	3.57	37.62	0	0	9	3.67	40.83	-0.15	1.79	12.08	3.76	31.17	0.38	2.02	5.51	45.93	0.33	1.88
634	Yes	TOP PROTEIN	UniRef100_I1LUC3	Uncharacterized protein n=1 Tax=Glycine max RepID=I1LUC3_SOYBN	297	33.7916	8.73389	1	1	36.7363	15	14	42.4242	39	18.39	0	17.82	1.49	8.36	0	0	16.56	1.04	6.26	-0.1	0.99	8.03	0.59	7.32	-1.58	2.11	1.47	19.25	-1.9	2.3
635	Yes	TOP PROTEIN	UniRef100_I1JIE1	Ferritin n=4 Tax=Glycine max RepID=I1JIE1_SOYBN	249	27.7092	5.57959	0.981799	0.337494	41.0114	16	10	40.9639	49	3.19	0.003	16.19	3.28	20.29	0	0	15.5	3.88	25.01	0.1	1.41	14.93	2.2	14.74	-0.11	1.8	1.09	8.5	-0.69	2.2
636	Yes	TOP PROTEIN	UniRef100_I1N628	Uncharacterized protein n=1 Tax=Glycine max RepID=I1N628_SOYBN	276	29.6685	9.5249	1	1	40.6707	14	13	50	62	11.29	0	18.15	1.72	9.48	0	0	15.53	0.43	2.77	-0.44	1.48	25.35	4.72	18.63	0.32	1.55	1.43	6.3	0.03	1.86
637	Yes	TOP PROTEIN	UniRef100_I1KIS3	Uncharacterized protein n=1 Tax=Glycine max RepID=I1KIS3_SOYBN	501	54.457	5.89697	1	0.999999	40.0502	16	14	30.1397	30	5.19	0	9.25	1.2	12.94	0	0	8.2	3.24	39.55	-0.37	1.82	12.51	3.25	26.01	0.33	1.71	1.75	13.98	0.09	2.07
638	Yes	TOP PROTEIN	UniRef100_C6TLB6	Uncharacterized protein n=1 Tax=Glycine max RepID=C6TLB6_SOYBN	417	46.2478	5.88428	0.993207	0.984853	38.1316	13	12	33.5731	38	1.55	0.151	9.94	2	20.13	0	0	9.53	3.02	31.64	-0.29	1.48	13.93	3.79	27.21	0.38	1.1	1.3	9.27	0.38	1.51
639	Yes	TOP PROTEIN	UniRef100_Q948P6	Ferritin-3, chloroplastic n=1 Tax=Glycine max RepID=FRI3_SOYBN	256	28.8627	5.24951	0.999276	0.760986	40.9243	14	9	41.4062	59	9.81	0	21.8	3.01	13.81	0	0	19.99	4.1	20.53	-0.05	1.18	15.26	0.46	3.04	-0.66	1.72	0.48	2.95	-0.57	1.68
640	Yes	TOP PROTEIN	UniRef100_I1M984	Uncharacterized protein n=1 Tax=Glycine max RepID=I1M984_SOYBN	543	60.1678	5.74463	1	1	40.8067	15	14	29.8343	42	4.75	0	12.65	4.01	31.72	0	0	10.08	4.26	42.27	-0.43	1.84	16.79	9.92	59.11	0.34	2	7.26	43.15	0.36	2.03
641	Yes	TOP PROTEIN	UniRef100_I1KMC2	Pyruvate kinase n=1 Tax=Glycine max RepID=I1KMC2_SOYBN	501	54.233	7.40088	0.999998	0.999998	36.4494	14	11	30.7385	28	2.15	0.04	8.04	2.04	25.34	0	0	7.81	2.21	28.28	0	1.31	10.5	3.22	30.64	0.55	1.44	2.93	27.76	0.3	2.17
642	Yes	TOP PROTEIN	UniRef100_I1K0G0	Uncharacterized protein n=1 Tax=Glycine max RepID=I1K0G0_SOYBN	400	43.084	4.7417	1	0.99801	40.7615	17	13	33	38	6.29	0	10.31	3.77	36.58	0	0	9.71	6.79	69.87	-0.23	1.38	15.14	6.02	39.74	0.52	1.37	5.62	42.87	-0.08	2.06
643	Yes	TOP PROTEIN	UniRef100_I1MUT2	Uncharacterized protein n=1 Tax=Glycine max RepID=I1MUT2_SOYBN	403	43.5193	4.79248	1	0.999399	40.753	17	14	36.2283	40	4.32	0	10.91	5.83	53.44	0	0	9.73	8.72	89.57	-0.27	1.8	15.13	7.95	52.54	0.51	1.69	8.93	63.59	0.1	2.19
644	Yes	TOP PROTEIN	UniRef100_I1MJN7	Uncharacterized protein n=1 Tax=Glycine max RepID=I1MJN7_SOYBN	245	26.8985	9.87646	1	0.989891	40.7426	14	13	57.551	61	4.76	0	17.06	4.25	24.89	0	0	16.92	1.44	8.49	0.15	1.57	22.79	9.13	40.08	0.49	1.94	5.33	20.04	0.75	2.18
645	Yes	TOP PROTEIN	UniRef100_I1MT11	Uncharacterized protein n=1 Tax=Glycine max RepID=I1MT11_SOYBN	789	86.7898	7.47412	0.999581	0.999581	40.7248	18	18	22.6869	46	5.47	0	11.11	2.03	18.31	0	0	9.92	1.34	13.56	-0.13	1.11	18.56	4.81	25.92	0.75	1.42	2.71	14.9	0.52	1.81
646	Yes	TOP PROTEIN	UniRef100_I1N2I4	Uncharacterized protein n=1 Tax=Glycine max RepID=I1N2I4_SOYBN	255	27.5964	5.66846	1	1	40.5108	15	13	52.9412	70	15.76	0	24.04	12.93	53.79	0	0	28.6	12.63	44.16	0.25	0.99	16.64	7.01	42.17	-0.68	1.58	2.88	22.09	-1.57	2.08
647	Yes	TOP PROTEIN	UniRef100_I1L8Q0	Uncharacterized protein n=1 Tax=Glycine max RepID=I1L8Q0_SOYBN	237	27.055	5.22412	1	1	40.6897	13	13	61.1814	74	7.5	0	25.71	3.96	15.41	0	0	27.89	3.59	12.86	0.2	1.37	22.36	6.39	28.57	-0.22	1.83	2.5	13.01	-0.83	2.5
648	Yes	TOP PROTEIN	UniRef100_I1JDT9	Glucose-6-phosphate 1-dehydrogenase n=1 Tax=Glycine max RepID=I1JDT9_SOYBN	602	68.1199	8.17725	1	0.996702	40.6093	17	16	27.5748	42	7.93	0	11.16	2.18	19.51	0	0	10.02	1.64	16.37	-0.21	0.6	18.87	2.95	15.63	0.71	1.07	0.25	1.4	0.44	1.56
649	Yes	TOP PROTEIN	UniRef100_I1NA39	Uncharacterized protein n=1 Tax=Glycine max RepID=I1NA39_SOYBN	237	26.9739	5.38916	1	1	39.0732	13	13	64.9789	59	8.64	0	14.14	0.95	6.72	0	0	15.57	0.84	5.37	0.39	1.66	24.34	5.13	21.1	1.16	1.87	5.31	19.82	1.2	1.99
650	Yes	TOP PROTEIN	UniRef100_Q5F2M9	Glutamate dehydrogenase n=1 Tax=Glycine max RepID=Q5F2M9_SOYBN	411	44.5028	6.02393	1	0.9966	38.6662	14	13	40.146	38	9.47	0	7.39	2.11	28.59	0	0	7.42	2.46	33.08	0.36	2.12	19.12	7.52	39.33	1.66	1.98	3.86	23.16	1.53	2.12
651	Yes	TOP PROTEIN	UniRef100_I1MXZ0	Uncharacterized protein n=1 Tax=Glycine max RepID=I1MXZ0_SOYBN	399	44.5924	8.35303	1	1	39.5351	15	12	32.8321	53	6.04	0	14.54	6.54	44.96	0	0	12.75	5.55	43.53	-0.34	1.34	22.76	7.8	34.26	0.61	1.74	8.52	40.79	0.27	2.03
652	Yes	TOP PROTEIN	UniRef100_C6SZX2	Putative uncharacterized protein n=1 Tax=Glycine max RepID=C6SZX2_SOYBN	150	16.2667	11.356	0.999964	0.999898	39.1587	12	10	68.6667	61	4.23	0	17.09	5.28	30.86	0	0	16.4	7.2	43.89	-0.1	1.47	22.88	4.69	20.52	0.33	2.02	1.91	9.37	0.09	2.08
653	Yes	TOP PROTEIN	UniRef100_I1N466	Uncharacterized protein n=1 Tax=Glycine max RepID=I1N466_SOYBN	370	39.8386	5.99854	0.999995	0.999995	39.857	14	12	35.9459	62	10.26	0	17.88	3.01	16.85	0	0	20.55	1.25	6.07	0.18	1.53	22.93	2.96	12.9	0.25	1.51	7.37	33.16	-0.01	2.06
654	Yes	TOP PROTEIN	UniRef100_I1NFH7	Uncharacterized protein n=2 Tax=Glycine max RepID=I1NFH7_SOYBN	402	42.3113	4.67822	1	0.999996	37.711	12	8	35.8209	37	1.24	0.283	10.6	3.59	33.87	0	0	10.31	2.5	24.26	-0.18	1.46	12.18	4.5	36.94	0.22	2.08	3.61	24.01	0.36	2.21
655	Yes	TOP PROTEIN	UniRef100_I1LWR4	Phosphorylase n=1 Tax=Glycine max RepID=I1LWR4_SOYBN	978	109.952	5.43994	0.999997	0.999994	39.6018	19	17	19.7342	37	4.81	0	10.96	2.9	26.41	0	0	9.05	3.69	40.76	-0.61	1.59	15.12	2.24	14.82	0.52	1.03	0.9	6.45	0.21	1.41
656	Yes	TOP PROTEIN	UniRef100_I1N1Y9	Uncharacterized protein n=1 Tax=Glycine max RepID=I1N1Y9_SOYBN	544	60.9243	5.021	0.99998	0.999986	36.7337	15	14	26.8382	39	7.99	0	8.4	0.9	10.72	0	0	8.33	2.19	26.28	0.01	1.57	13.83	1.91	13.78	0.85	1.56	1.22	8.5	1.03	1.88
657	Yes	TOP PROTEIN	UniRef100_E9KNA5	SGF14f n=1 Tax=Glycine max RepID=E9KNA5_SOYBN	259	29.4616	4.67822	0.99999	0.999906	40.2899	18	13	47.8764	82	13.36	0	18.3	6.03	32.93	0	0	17.89	4.3	24.03	-0.04	2.16	37.07	12.23	33	1.38	2.11	10.76	32.56	1.04	2.41
658	Yes	TOP PROTEIN	UniRef100_I1L362	Uncharacterized protein n=1 Tax=Glycine max RepID=I1L362_SOYBN	1336	147.807	5.77002	0.999309	0.997772	39.2115	23	22	14.0719	36	9.22	0	12.05	2.98	24.72	0	0	10.46	2.83	27.1	-0.43	1.61	15.62	7	44.78	0.3	1.44	7.4	49.13	0.14	1.78
659	Yes	TOP PROTEIN	UniRef100_I1L7G1	Cyanate hydratase n=1 Tax=Glycine max RepID=I1L7G1_SOYBN	165	18.6096	6.52197	1	0.999999	38.6183	11	8	64.2424	52	4.5	0	14.7	2.81	19.1	0	0	13.35	1.08	8.12	0.03	1.48	19.03	2.69	14.15	0.51	1.88	1	4.48	0.59	2.2
660	Yes	TOP PROTEIN	UniRef100_I1NHB5	Uncharacterized protein n=1 Tax=Glycine max RepID=I1NHB5_SOYBN	465	48.3913	9.0708	1	0.999998	40.1349	15	10	24.5161	27	1.41	0.202	7.67	3.92	51.13	0	0	9.04	3.62	40.08	0.55	1.65	8.23	4.43	53.84	0.33	1.87	3.97	54.68	-0.46	2.6
661	Yes	TOP PROTEIN	UniRef100_I1LJH2	Uncharacterized protein n=1 Tax=Glycine max RepID=I1LJH2_SOYBN	462	51.971	5.13525	0.999843	0.961841	39.2556	14	13	33.3333	33	4.02	0	11.42	0.75	6.6	0	0	12.12	1.53	12.64	0.28	1.36	10.17	2.06	20.27	-0.14	1.58	3.66	38.65	-0.63	2.29
662	Yes	TOP PROTEIN	UniRef100_I1JE70	Uncharacterized protein n=1 Tax=Glycine max RepID=I1JE70_SOYBN	1439	160.597	7.56201	0.999999	0.994731	37.9504	24	21	16.1223	31	4.05	0	7.98	1.55	19.37	0	0	8.46	1.25	14.71	0.19	1.68	12.15	1.6	13.14	0.92	1.6	2.57	25.04	0.12	2.01
663	Yes	TOP PROTEIN	UniRef100_K7L8F3	Uncharacterized protein n=2 Tax=Glycine max RepID=K7L8F3_SOYBN	420	45.973	6.1001	1	1	36.6871	11	10	32.8571	25	6.38	0	9.76	1.88	19.3	0	0	9.83	1.56	15.92	0.1	0.77	7.1	1.38	19.45	-0.53	1.18	1.51	22.83	-0.81	1.77
664	Yes	TOP PROTEIN	UniRef100_I1LN34	Uncharacterized protein n=1 Tax=Glycine max RepID=I1LN34_SOYBN	480	53.0896	5.71924	1	1	40.0433	11	10	28.125	36	3.92	0	12.64	3.71	29.35	0	0	11.86	1.05	8.88	-0.28	2.01	13.58	3.21	23.67	0.13	1.63	2.35	16.71	0.01	1.42
665	Yes	TOP PROTEIN	UniRef100_K7MGH8	Uncharacterized protein n=1 Tax=Glycine max RepID=K7MGH8_SOYBN	493	51.8279	5.18604	0.979498	0.979498	40.037	16	15	34.6856	41	3.79	0.001	11.28	3.74	33.15	0	0	11.98	4.05	33.82	0.06	1.03	16.52	5.32	32.23	0.41	1.4	2.17	15.35	-0.19	2.04
666	Yes	TOP PROTEIN	UniRef100_I1KWF3	Uncharacterized protein n=1 Tax=Glycine max RepID=I1KWF3_SOYBN	653	73.3454	6.7417	1	1	40.0339	14	13	24.6554	28	4.17	0	7.19	3.59	49.95	0	0	7.03	2.7	38.39	-0.14	1.53	14.15	4.26	30.08	0.97	1.59	2.95	33.06	-0.23	2.49
667	Yes	TOP PROTEIN	UniRef100_I1MGZ2	Uncharacterized protein n=1 Tax=Glycine max RepID=I1MGZ2_SOYBN	955	105.021	6.3667	0.999809	0.999754	36.6064	13	13	17.2775	36	4.52	0	9.23	3.6	39.05	0	0	9.42	4.81	51.02	0.09	2.13	15.46	1.15	7.47	1.08	1.96	2.45	16.46	1.02	1.8
668	Yes	TOP PROTEIN	UniRef100_I1L1A4	Uncharacterized protein n=1 Tax=Glycine max RepID=I1L1A4_SOYBN	955	104.973	6.3667	0.999991	0.999988	36.6052	13	13	17.2775	38	4.85	0	10.28	3.22	31.38	0	0	10.02	4.81	48.04	0.02	1.62	16.52	0.96	5.82	0.89	1.74	1.18	7.18	0.94	1.66
669	Yes	TOP PROTEIN	UniRef100_I1KSQ0	Uncharacterized protein n=2 Tax=Glycine max RepID=I1KSQ0_SOYBN	444	49.506	5.30029	0.999999	0.925503	37.6783	17	14	37.6126	33	2.96	0.005	8.23	1.72	20.95	0	0	7.66	1.37	17.88	-0.17	1.92	14.02	6.4	45.66	0.61	2.46	4.33	30.35	0.85	1.96
670	Yes	TOP PROTEIN	UniRef100_I1JR71	Importin subunit alpha n=1 Tax=Glycine max RepID=I1JR71_SOYBN	532	58.7922	5.10986	0.993458	0.991969	39.4083	15	15	29.3233	30	5.07	0	6.34	3.31	52.11	0	0	6.55	1.41	21.52	-0.16	2.09	10.97	2.43	22.14	1.05	2.24	5.47	44.93	1.25	2.25
671	Yes	TOP PROTEIN	UniRef100_I1MQ89	Uncharacterized protein n=2 Tax=Glycine max RepID=I1MQ89_SOYBN	445	47.9847	6.04932	1	0.967597	39.9575	13	13	36.6292	48	7.77	0	13.91	2.52	18.15	0	0	12.77	1.8	14.12	-0.22	1.73	21.38	5.19	24.25	0.6	1.79	5.94	28.5	0.46	2.09
672	Yes	TOP PROTEIN	UniRef100_O48548	Aspartate aminotransferase n=3 Tax=Glycine max RepID=O48548_SOYBN	456	49.6698	8.5874	1	1	38.6823	13	11	29.8246	47	9.7	0	12.08	4.5	37.27	0	0	11.07	3.58	32.34	-0.46	1.35	20.33	6.52	32.09	0.49	2.01	8.14	41.39	0.42	1.82
673	Yes	TOP PROTEIN	UniRef100_I1K1V3	Uncharacterized protein n=3 Tax=Glycine max RepID=I1K1V3_SOYBN	156	17.2919	5.13525	1	0.928687	38.0239	14	9	59.6154	31	3.28	0.002	7.36	2.6	35.28	0	0	7.18	1.94	27.03	-0.19	1.72	10.18	4.26	41.88	0.25	1.58	0.4	3.65	0.35	2.02
674	Yes	TOP PROTEIN	UniRef100_C6TB83	Putative uncharacterized protein n=1 Tax=Glycine max RepID=C6TB83_SOYBN	355	38.5326	5.79541	1	0.97977	39.8145	11	9	31.831	103	17.27	0	21.29	5.89	27.66	0	0	20.88	4.23	20.28	-0.03	2.06	46.29	9.23	19.94	1.36	2.21	8.7	17.39	1.34	2.73
675	Yes	TOP PROTEIN	UniRef100_C6T9W9	Putative uncharacterized protein n=1 Tax=Glycine max RepID=C6T9W9_SOYBN	297	33.8336	8.73389	1	0.985889	35.4476	15	14	43.4343	39	16.9	0	17.56	1.85	10.51	0	0	16.58	0.79	4.79	-0.06	0.99	8.39	1.05	12.5	-1.48	2.12	1.95	23.69	-1.76	2.36
676	Yes	TOP PROTEIN	UniRef100_I1KA18	Uncharacterized protein n=1 Tax=Glycine max RepID=I1KA18_SOYBN	2260	251.994	5.89697	1	0.995622	39.7734	20	19	9.33628	32	4.42	0	10.61	3.38	31.81	0	0	9.32	1.82	19.54	-0.33	1.86	11.43	2.01	17.6	0	1.98	0.43	3.68	0.17	1.75
677	Yes	TOP PROTEIN	UniRef100_I1MNX4	Uncharacterized protein n=1 Tax=Glycine max RepID=I1MNX4_SOYBN	501	53.9398	5.5415	1	1	38.7567	13	12	30.1397	37	8.13	0	9.67	2.38	24.61	0	0	9.73	2.36	24.23	0.11	1.03	15.72	4	25.43	0.64	1.78	1.36	8.58	0.82	1.29
678	Yes	TOP PROTEIN	UniRef100_I1LQ66	Uncharacterized protein n=1 Tax=Glycine max RepID=I1LQ66_SOYBN	528	55.6998	7.1665	1	1	38.238	14	13	28.0303	40	36.43	0	19.71	0.07	0.34	0	0	20.24	1.53	7.54	0.03	0.36	9.17	4.73	51.61	-1.57	1.76	3.79	49.56	-2.29	2.45
679	Yes	TOP PROTEIN	UniRef100_I1MUN1	Uncharacterized protein n=1 Tax=Glycine max RepID=I1MUN1_SOYBN	234	25.6095	7.21045	0.988423	0.989285	39.6706	14	11	47.4359	68	3.34	0.002	19.08	1.61	8.45	0	0	19.35	4.97	25.67	-0.2	1.44	22.89	3.85	16.8	0.2	1.13	0.62	2.51	0.29	1.52
680	Yes	TOP PROTEIN	UniRef100_C6TLT3	Uncharacterized protein n=1 Tax=Glycine max RepID=C6TLT3_SOYBN	261	29.6908	10.2427	0.998087	0.998228	39.6264	14	12	48.2759	47	6.03	0	18.17	7.92	43.57	0	0	13.11	4.9	37.39	-0.57	1.66	15.66	3.27	20.87	-0.49	2.09	7.34	58.87	-1.02	2.11
681	Yes	TOP PROTEIN	UniRef100_I1MJX0	Uncharacterized protein n=1 Tax=Glycine max RepID=I1MJX0_SOYBN	547	59.5535	7.56201	1	0.999999	39.4178	16	13	28.5192	51	9.25	0	12.33	3.14	25.42	0	0	12.87	3.93	30.55	-0.17	1.9	21.32	1.09	5.1	0.9	1.52	1.64	8.05	0.66	1.88
682	Yes	TOP PROTEIN	UniRef100_I1KP26	Uncharacterized protein n=1 Tax=Glycine max RepID=I1KP26_SOYBN	325	35.1691	7.26904	1	1	39.1926	17	13	40	42	11.45	0	15.95	2.4	15.04	0	0	16.81	3.54	21.04	0.23	1.13	8.32	2.73	32.84	-1.31	2.2	2.85	38.47	-1.66	1.91
683	Yes	TOP PROTEIN	UniRef100_C6SV94	Uncharacterized protein n=1 Tax=Glycine max RepID=C6SV94_SOYBN	150	16.2667	11.356	1	0.98731	38.2932	12	10	68.6667	65	4.9	0	17.63	4.52	25.66	0	0	16.83	7.04	41.86	-0.1	1.71	25.11	6.31	25.14	0.5	2.15	3.45	15.95	0.21	2.25
684	Yes	TOP PROTEIN	UniRef100_O65808	Magnesium chelatase subunit n=1 Tax=Glycine max RepID=O65808_SOYBN	1383	153.379	5.85889	1	0.996656	37.3638	17	17	13.8106	32	20.8	0	17.47	6.2	35.51	0	0	10.59	4.2	39.69	-0.74	0.95	6.71	3.47	51.62	-1.79	1.9	3.45	44.5	-1.47	1.78
685	Yes	TOP PROTEIN	UniRef100_K7LKF8	Histone H2B n=6 Tax=core eudicotyledons RepID=K7LKF8_SOYBN	202	22.5732	10.4331	0.996797	0.986595	39.5493	13	8	36.6337	121	13.57	0	40.06	10.88	27.17	0	0	32	9.88	30.89	-0.39	1.72	45.05	9.04	20.06	0.06	1.96	8.49	18.38	-0.04	1.92
686	Yes	TOP PROTEIN	UniRef100_I1LB65	Importin subunit alpha n=1 Tax=Glycine max RepID=I1LB65_SOYBN	532	58.9452	5.12256	0.999998	0.999998	36.5645	14	14	28.9474	29	4.5	0	5.96	0.65	10.85	0	0	5.75	1.49	25.88	-0.3	2.03	11.36	2.58	22.71	1.31	1.95	0.88	7.34	1.16	2.54
687	Yes	TOP PROTEIN	UniRef100_Q9FQF0	Glutathione S-transferase GST 8 n=1 Tax=Glycine max RepID=Q9FQF0_SOYBN	225	25.8175	5.57959	1	0.997051	38.5893	16	15	52	65	12.63	0	15.58	2.83	18.16	0	0	15.05	4.21	28	-0.05	1.44	27.6	5.18	18.76	0.76	1.9	3.61	12.17	0.76	2.25
688	Yes	TOP PROTEIN	UniRef100_C6TI81	Ferritin n=1 Tax=Glycine max RepID=C6TI81_SOYBN	250	27.8841	5.66846	0.999298	0.794234	39.4609	11	9	38.8	52	9.04	0	19.64	3.4	17.31	0	0	17.84	3.65	20.47	-0.15	1.41	13.82	2.45	17.71	-0.71	1.82	0.91	6.21	-0.59	1.7
689	Yes	TOP PROTEIN	UniRef100_C6TKE6	Putative uncharacterized protein n=1 Tax=Glycine max RepID=C6TKE6_SOYBN	289	30.6568	5.65576	1	1	39.4094	10	8	38.0623	51	12.26	0	20.39	2.9	14.23	0	0	21.26	5.56	26.16	0.06	1.65	11.04	0.34	3.08	-1.12	1.93	1.67	16.28	-1.33	1.89
690	Yes	TOP PROTEIN	UniRef100_C6TCA1	Uncharacterized protein n=1 Tax=Glycine max RepID=C6TCA1_SOYBN	345	38.0896	5.99854	1	1	39.1397	14	11	33.913	71	22.05	0	15.49	1.94	12.53	0	0	12.61	4.12	32.66	-0.55	1.72	30.09	6.88	22.87	1.17	1.92	3.48	9.47	1.53	1.91
691	Yes	TOP PROTEIN	UniRef100_I1JGN1	Uncharacterized protein n=1 Tax=Glycine max RepID=I1JGN1_SOYBN	497	53.1994	6.78564	1	1	39.0234	16	13	31.3883	33	14.77	0	14.78	2.86	19.32	0	0	12.56	1.99	15.83	-0.22	1.06	8.09	2.08	25.78	-1	1.09	1.21	14.57	-1.15	1.86
692	Yes	TOP PROTEIN	UniRef100_I1JXD7	Uncharacterized protein n=1 Tax=Glycine max RepID=I1JXD7_SOYBN	305	33.7595	4.57666	0.999998	0.999998	39.4045	11	9	34.7541	58	27.73	0	23.87	2.36	9.9	0	0	26.4	2.79	10.55	0.15	1.15	13.34	0.6	4.46	-1.07	1.78	3.68	32.23	-1.57	1.73
693	Yes	TOP PROTEIN	UniRef100_I1MCA5	Uncharacterized protein n=2 Tax=Glycine max RepID=I1MCA5_SOYBN	301	33.0313	4.99561	1	1	38.6321	12	10	43.5216	68	44.9	0	28.67	6.29	21.95	0	0	38.55	2.95	7.66	0.47	0.7	13.45	4.01	29.84	-1.68	2.09	3.45	28.5	-1.93	2.11
694	Yes	TOP PROTEIN	UniRef100_I1K4M7	Uncharacterized protein n=1 Tax=Glycine max RepID=I1K4M7_SOYBN	641	70.7881	4.99561	1	0.994624	38.9121	14	12	26.3651	30	5.74	0	7.89	4.95	62.66	0	0	8.37	5.17	61.74	0.28	1.71	11.7	6.95	59.46	0.75	1.89	7.24	58.5	0.73	2.08
695	Yes	TOP PROTEIN	UniRef100_I1K6C1	Uncharacterized protein n=1 Tax=Glycine max RepID=I1K6C1_SOYBN	232	26.705	6.01123	0.99776	0.990458	39.2886	13	10	42.2414	45	13.4	0	22.15	3.7	16.7	0	0	13.22	0.84	6.39	-0.59	1.33	16.18	0.4	2.47	-0.41	1.77	3.38	23.59	-1.06	2.58
696	Yes	TOP PROTEIN	UniRef100_I1LYP8	Uncharacterized protein n=1 Tax=Glycine max RepID=I1LYP8_SOYBN	396	43.786	9.5542	1	0.998285	38.1353	15	14	43.1818	34	6.61	0	7.91	2.07	26.14	0	0	8.45	2.46	29.09	0.41	1.67	13.94	4.21	30.22	1.04	2.06	3.36	22.03	1.25	1.86
697	Yes	TOP PROTEIN	UniRef100_K7LLK0	Uncharacterized protein n=1 Tax=Glycine max RepID=K7LLK0_SOYBN	801	88.2217	4.91943	0.999962	0.999962	39.1061	17	15	21.3483	29	7.41	0	9.68	1.8	18.61	0	0	12.28	5.69	46.38	0.33	1.45	10.45	1.81	17.32	-0.17	1.99	2.93	26.49	-0.19	2.63
698	Yes	TOP PROTEIN	UniRef100_C6TKZ2	Uncharacterized protein n=1 Tax=Glycine max RepID=C6TKZ2_SOYBN	342	38.5258	6.78564	0.99999	0.999982	39.0898	13	10	39.7661	38	4.5	0	9.93	3.34	33.62	0	0	10.07	3.32	32.93	0.12	1.4	15.85	6.96	43.93	0.94	1.31	9.95	63.81	0.69	1.93
699	Yes	TOP PROTEIN	UniRef100_I1JT95	Uncharacterized protein n=1 Tax=Glycine max RepID=I1JT95_SOYBN	276	29.9556	6.26514	1	0.999996	36.7758	13	12	50.3623	35	5.18	0	8.71	2.45	28.11	0	0	7.89	1.5	19.02	-0.19	1.74	13.11	2.07	15.78	0.41	2.18	4.63	30.55	0.84	1.65
700	Yes	TOP PROTEIN	UniRef100_I1MT35	Uncharacterized protein n=1 Tax=Glycine max RepID=I1MT35_SOYBN	497	53.1075	6.78564	1	1	38.591	16	13	30.9859	29	8.01	0	11.98	2.57	21.42	0	0	10.52	2.68	25.51	-0.19	1.12	6.57	1.82	27.64	-1.12	1.35	1.54	20.51	-1.18	2.32
701	Yes	TOP PROTEIN	UniRef100_I1LKZ0	Uncharacterized protein n=1 Tax=Glycine max RepID=I1LKZ0_SOYBN	198	22.1802	10.3599	1	0.997783	37.2921	14	13	63.6364	46	13.45	0	20.72	3.14	15.14	0	0	19.42	2.57	13.24	-0.14	1.66	12.6	1.62	12.82	-0.82	1.49	5.32	49.71	-1.39	2.21
702	Yes	TOP PROTEIN	UniRef100_C6T8X0	Putative uncharacterized protein n=1 Tax=Glycine max RepID=C6T8X0_SOYBN	261	29.5567	10.2427	0.993371	0.994663	38.4498	14	12	48.659	49	6.02	0	18.99	9.98	52.55	0	0	13.38	6.16	46.01	-0.59	1.62	16.98	4.43	26.09	-0.36	1.95	9	66.54	-0.87	1.96
703	Yes	TOP PROTEIN	UniRef100_O23961	Peroxidase n=1 Tax=Glycine max RepID=O23961_SOYBN	354	38.5828	7.72314	1	1	38.9697	12	10	33.6158	80	18.55	0	15.42	0.79	5.15	0	0	15.33	0.43	2.78	-0.04	1.76	37.33	0.4	1.08	1.63	2.15	3.1	8.03	1.43	2.45
704	Yes	TOP PROTEIN	UniRef100_C6TJH2	Uncharacterized protein n=1 Tax=Glycine max RepID=C6TJH2_SOYBN	192	21.6536	9.86182	1	1	37.2151	11	10	63.5417	51	12.53	0	16.35	5.01	30.61	0	0	14.24	4.49	31.53	-0.37	1.42	25.02	6.8	27.17	0.49	1.35	4.29	23.52	-0.24	1.79
705	Yes	TOP PROTEIN	UniRef100_I1M0K3	Uncharacterized protein n=1 Tax=Glycine max RepID=I1M0K3_SOYBN	245	27.6329	6.62451	1	0.988493	38.6116	11	10	49.3878	43	6.63	0	11.51	1.86	16.13	0	0	12.39	2.82	22.8	0.12	1.04	15.14	3.11	20.53	0.25	1.67	1.51	7.43	0.66	1.96
706	Yes	TOP PROTEIN	UniRef100_Q94KU3	Myo-inositol-3-phosphate synthase n=1 Tax=Glycine max RepID=Q94KU3_SOYBN	510	56.4527	5.18604	0.988011	0.954813	38.9292	14	13	27.6471	39	1.9	0.07	12.09	3.66	30.26	0	0	13.55	3.27	24.1	0.17	1.31	11.23	4	35.58	-0.16	1.69	4.35	31.68	0	1.9
707	Yes	TOP PROTEIN	UniRef100_I1LTQ1	Uncharacterized protein n=1 Tax=Glycine max RepID=I1LTQ1_SOYBN	387	43.3801	6.02393	0.999987	0.980526	37.6491	15	13	35.9173	35	9.02	0	11	1.08	9.8	0	0	10	0.72	7.24	-0.02	1.04	14.39	2.18	15.13	0.44	1.35	0.97	8.12	-0.26	2.17
708	Yes	TOP PROTEIN	UniRef100_C6SWQ6	Uncharacterized protein n=1 Tax=Glycine max RepID=C6SWQ6_SOYBN	245	26.8585	9.979	1	1	38.8754	14	13	57.551	64	5.97	0	17.25	2.51	14.56	0	0	18.55	2.71	14.62	0.3	1.57	22.99	9.62	41.83	0.45	2.02	4.58	15.64	0.96	2.03
709	Yes	TOP PROTEIN	UniRef100_I1MYV4	Uncharacterized protein n=1 Tax=Glycine max RepID=I1MYV4_SOYBN	313	32.9861	10.4478	1	0.98949	36.7758	15	15	49.2013	55	10.87	0	12.66	2.27	17.92	0	0	12.58	3.23	25.65	0.02	1.17	26.6	3.13	11.78	1.05	2.02	4.9	21.94	0.73	2.1
710	Yes	TOP PROTEIN	UniRef100_I1JHQ1	Uncharacterized protein n=1 Tax=Glycine max RepID=I1JHQ1_SOYBN	566	60.6204	5.98584	1	1	38.7933	12	11	22.9682	38	6.12	0	10.85	1.95	17.98	0	0	10.96	1.55	14.12	-0.1	1.58	15.58	0.61	3.89	0.44	1.71	1.62	10.57	0.22	2.17
711	Yes	TOP PROTEIN	UniRef100_I1LK42	Uncharacterized protein n=1 Tax=Glycine max RepID=I1LK42_SOYBN	342	38.6448	7.95752	0.999988	0.999985	38.781	13	10	40.9357	35	3.63	0.001	9.75	0.68	7.02	0	0	10.3	0.71	6.9	0.17	1.45	14.76	3.3	22.38	0.91	1.4	7.18	51.93	0.49	2.19
712	Yes	TOP PROTEIN	UniRef100_I1MGG7	Dihydrolipoyl dehydrogenase n=1 Tax=Glycine max RepID=I1MGG7_SOYBN	565	60.1166	6.94678	1	1	38.7095	14	13	32.0354	26	12.04	0	10.04	1.97	19.61	0	0	9	1.96	21.81	-0.15	0.27	9.48	2.2	23.15	-0.09	0.62	2.18	28.14	-0.74	1.75
713	Yes	TOP PROTEIN	UniRef100_K7KQU4	Uncharacterized protein n=2 Tax=Glycine max RepID=K7KQU4_SOYBN	531	57.8184	9.14404	1	1	38.168	17	17	32.58	33	14.22	0	12.92	3.24	25.09	0	0	12.18	2.43	19.95	-0.16	1.03	13.41	2.81	20.99	0.06	1.38	2.57	26.64	-1.2	2.51
714	Yes	TOP PROTEIN	UniRef100_C6TEA3	Uncharacterized protein n=1 Tax=Glycine max RepID=C6TEA3_SOYBN	279	29.8601	6.22705	1	1	38.6436	13	10	43.7276	60	36.34	0	27.73	11.26	40.6	0	0	22.58	2.99	13.23	-0.31	1.07	11.97	1.9	15.86	-1.52	1.83	3.91	35.94	-1.94	2.2
715	Yes	TOP PROTEIN	UniRef100_C6TCH7	Uncharacterized protein n=1 Tax=Glycine max RepID=C6TCH7_SOYBN	261	28.9565	10.0083	1	0.994167	38.4992	17	12	45.5939	49	15.89	0	19.17	4.4	22.95	0	0	24.43	3.72	15.24	0.41	0.94	9.47	0.94	9.91	-1.51	2.06	3.88	38.68	-1.49	2.16
716	Yes	TOP PROTEIN	UniRef100_I1MEW6	Uncharacterized protein n=1 Tax=Glycine max RepID=I1MEW6_SOYBN	311	33.196	5.70654	1	0.998694	37.8753	18	13	36.3344	42	8.1	0	16.15	7.27	45.02	0	0	13.77	6.68	48.52	-0.34	0.82	12.22	5.15	42.17	-0.44	1.16	5.77	43.61	-0.64	2.21
717	Yes	TOP PROTEIN	UniRef100_C6T9M0	Putative uncharacterized protein n=1 Tax=Glycine max RepID=C6T9M0_SOYBN	476	52.3108	6.58057	0.999999	0.980239	38.6068	17	16	37.605	35	4.71	0	9.08	0.6	6.65	0	0	10.69	1.15	10.76	0.54	2.25	15.13	1.78	11.74	0.99	2.42	1.77	12.19	0.87	1.88
718	Yes	TOP PROTEIN	UniRef100_I1JIE0	Ferritin n=1 Tax=Glycine max RepID=I1JIE0_SOYBN	250	28.0425	6.45557	0.978459	0.331547	38.559	18	11	37.2	51	1.92	0.065	16.3	3.46	21.24	0	0	15.45	3.93	25.46	0.07	1.38	15.41	2.83	18.37	-0.07	1.77	1.54	11.18	-0.54	2.12
719	Yes	TOP PROTEIN	UniRef100_C6TM63	Putative uncharacterized protein n=1 Tax=Glycine max RepID=C6TM63_SOYBN	261	29.4426	4.57666	0.958611	0.948884	38.2645	17	13	50.5747	56	7.43	0	12.85	2.32	18.06	0	0	13.67	2.31	16.9	0.08	2.27	24.69	5.62	22.77	1.38	2.04	4.79	22.76	0.88	2.44
720	Yes	TOP PROTEIN	UniRef100_I1KGB8	Uncharacterized protein n=1 Tax=Glycine max RepID=I1KGB8_SOYBN	574	61.1245	7.29834	1	1	38.5098	18	16	27.3519	37	5.39	0	9.32	0.47	5.08	0	0	9.23	0.54	5.88	0.13	0.97	14.79	0.73	4.91	0.7	1.53	2.94	23.55	-0.07	2.29
721	Yes	TOP PROTEIN	UniRef100_C6TI33	Putative uncharacterized protein n=1 Tax=Glycine max RepID=C6TI33_SOYBN	394	44.392	6.3667	1	1	38.5044	19	16	40.6091	56	9.74	0	19.1	0.85	4.45	0	0	15.94	2.4	15.04	-0.42	1.6	21.9	3.77	17.2	0.14	1.78	2.49	12.86	-0.39	2.27
722	Yes	TOP PROTEIN	UniRef100_I1KUQ3	Lipoxygenase n=2 Tax=Glycine max RepID=I1KUQ3_SOYBN	867	97.6862	5.60498	1	1	38.4559	16	14	16.0323	43	3	0.005	12.73	1.63	12.81	0	0	12.87	2.78	21.62	-0.01	2.1	15.76	3.23	20.51	0.35	1.89	5.02	32.07	0.29	2.39
723	Yes	TOP PROTEIN	UniRef100_I1LRQ4	Uncharacterized protein n=1 Tax=Glycine max RepID=I1LRQ4_SOYBN	984	107.547	6.50732	0.999999	0.999999	36.1409	16	14	17.378	44	6.58	0	11.7	2.64	22.55	0	0	11.55	1.41	12.19	0.03	1.19	20.6	6.73	32.65	0.93	1.87	3.89	19.28	0.92	2.03
724	Yes	TOP PROTEIN	UniRef100_I1JQX3	Uncharacterized protein n=1 Tax=Glycine max RepID=I1JQX3_SOYBN	515	58.5586	6.1001	0.999996	0.999995	38.4157	14	13	29.1262	29	3.58	0.001	8.72	5.72	65.54	0	0	7.82	5.24	67.05	-0.41	1.54	11.33	5.78	51.05	0.18	1.76	4.82	41.4	0.17	1.9
725	Yes	TOP PROTEIN	UniRef100_C6TC21	Putative uncharacterized protein n=1 Tax=Glycine max RepID=C6TC21_SOYBN	227	24.1377	9.67139	0.994134	0.888187	38.4071	14	11	58.5903	65	15.29	0	27.5	7.84	28.51	0	0	32.26	2.53	7.83	0.32	1.64	14.95	1.2	8.03	-1.01	2.14	3.22	22.17	-1.2	2.24
726	Yes	TOP PROTEIN	UniRef100_I1LE22	Uncharacterized protein n=1 Tax=Glycine max RepID=I1LE22_SOYBN	261	29.6388	10.2427	1	0.989741	37.8637	13	11	46.3602	59	13.71	0	23.14	9.39	40.6	0	0	16.89	5.43	32.17	-0.6	1.34	20.55	3.4	16.53	-0.51	1.81	7.27	41.62	-0.84	1.7
727	Yes	TOP PROTEIN	UniRef100_I1K0C8	Uncharacterized protein n=1 Tax=Glycine max RepID=I1K0C8_SOYBN	598	65.7131	4.48779	1	1	35.322	12	12	32.107	32	2.34	0.025	9.02	3.56	39.47	0	0	8.91	5.38	60.4	-0.24	2.13	11.5	2.15	18.69	0.4	1.71	1.22	11.31	-0.17	2.63
728	Yes	TOP PROTEIN	UniRef100_Q2PMS9	ATP synthase subunit b, chloroplastic n=2 Tax=Glycine max RepID=ATPF_SOYBN	185	21.0451	8.76318	1	1	38.2604	12	9	47.5676	50	38.06	0	24.16	8.83	36.53	0	0	20.81	5.23	25.13	-0.39	1.09	10.23	3.55	34.69	-1.63	1.78	4.7	45.81	-1.65	1.67
729	Yes	TOP PROTEIN	UniRef100_I1LGL7	Uncharacterized protein n=1 Tax=Glycine max RepID=I1LGL7_SOYBN	147	16.5263	4.57666	1	0.996137	37.9576	13	11	81.6327	111	9.99	0	29.35	8.73	29.75	0	0	30.71	4.69	15.26	0.04	1.78	38.29	9.87	25.77	0.33	2.24	11.9	26.26	0.58	2.25
730	Yes	TOP PROTEIN	UniRef100_I1MUN6	Uncharacterized protein n=1 Tax=Glycine max RepID=I1MUN6_SOYBN	477	52.435	6.81494	0.999767	0.997522	38.1497	17	16	36.8973	33	4.66	0	8.15	0.4	4.88	0	0	9.65	0.8	8.28	0.57	2.35	13.96	1.85	13.24	1.17	2.33	1.66	12.58	1	1.76
731	Yes	TOP PROTEIN	UniRef100_I1NEH3	Uncharacterized protein n=2 Tax=Glycine max RepID=I1NEH3_SOYBN	461	48.4126	7.40088	1	0.999999	37.8583	12	11	31.6703	30	6.02	0	7.03	0.52	7.47	0	0	6.45	0.94	14.57	-0.27	1.87	14.99	1.71	11.41	1.21	1.93	0.47	3.23	1.12	2.05
732	Yes	TOP PROTEIN	UniRef100_I1JP06	Uncharacterized protein n=1 Tax=Glycine max RepID=I1JP06_SOYBN	529	56.3918	4.94482	1	0.969676	38.0693	11	10	27.2212	30	4.06	0	6.36	1.33	20.88	0	0	6.37	2.16	33.85	0.03	1.78	11.46	2.76	24.13	1.09	1.27	4.15	35.9	0.79	1.61
733	Yes	TOP PROTEIN	UniRef100_I1M091	Uncharacterized protein n=1 Tax=Glycine max RepID=I1M091_SOYBN	316	33.8586	9.83252	1	1	35.8554	17	14	35.7595	46	14.05	0	19.38	1.07	5.53	0	0	18.02	4.58	25.41	-0.17	1.24	9.79	2.77	28.31	-1.22	1.68	3.76	38.23	-1.33	1.77
734	Yes	TOP PROTEIN	UniRef100_I1LCN7	Uncharacterized protein n=1 Tax=Glycine max RepID=I1LCN7_SOYBN	1218	136.592	6.49365	1	1	38.0054	20	19	15.8456	33	3.29	0.002	10.55	3.79	35.98	0	0	9.75	3.12	31.95	-0.1	1.19	13.27	0.92	6.94	0.54	1.42	0.34	2.77	0.19	2.11
735	Yes	TOP PROTEIN	UniRef100_C6TAU1	Putative uncharacterized protein n=1 Tax=Glycine max RepID=C6TAU1_SOYBN	279	29.8393	6.44287	1	0.995432	37.11	19	17	55.914	34	2.65	0.012	10.4	2.68	25.79	0	0	9.72	0.86	8.89	-0.1	1.41	11.05	2.15	19.48	-0.28	2.2	2.19	19.69	-0.26	1.69
736	Yes	TOP PROTEIN	UniRef100_I1MPT8	Uncharacterized protein n=1 Tax=Glycine max RepID=I1MPT8_SOYBN	226	24.9145	10.4331	1	0.989944	37.9903	11	10	49.115	45	21.78	0	20.88	3.08	14.77	0	0	18.52	4.66	25.14	-0.03	1.28	9.48	2.31	24.41	-1.25	1.72	1.89	16.74	-1.61	2.41
737	Yes	TOP PROTEIN	UniRef100_I1NAH7	Pyruvate kinase n=1 Tax=Glycine max RepID=I1NAH7_SOYBN	527	57.5161	7.25439	0.996315	0.961611	37.9075	14	13	27.1347	27	2.12	0.043	7.61	1.65	21.73	0	0	7.68	2.14	27.89	0.07	0.86	10.85	2.27	20.87	0.45	1.41	2.82	28.34	0.19	1.13
738	Yes	TOP PROTEIN	UniRef100_C6TAY3	Uncharacterized protein n=1 Tax=Glycine max RepID=C6TAY3_SOYBN	289	31.781	9.80322	1	1	35.7421	11	10	46.0208	45	4.65	0	14.41	4.01	27.83	0	0	13.31	2.91	21.87	-0.2	1.11	16.21	3.47	21.39	0.14	1.54	0.69	4.34	-0.2	2.24
739	Yes	TOP PROTEIN	UniRef100_I1MQT0	Uncharacterized protein n=1 Tax=Glycine max RepID=I1MQT0_SOYBN	914	99.5936	9.49561	1	0.998539	37.5593	15	15	18.0525	33	2.16	0.039	9.82	2.97	30.26	0	0	9.65	2.05	21.25	0.04	1.58	11.37	2.98	26.25	-0.02	2.21	4.24	30.7	0.54	1.74
740	Yes	TOP PROTEIN	UniRef100_C6TJ60	Uncharacterized protein n=1 Tax=Glycine max RepID=C6TJ60_SOYBN	284	31.3301	6.60986	1	0.960938	37.7552	16	11	36.6197	23	1.17	0.321	5.59	2.76	49.42	0	0	4.14	3.15	75.92	-0.8	2.42	9.09	7.36	80.95	0.53	2.44	5.96	73.42	0.29	2.55
741	Yes	TOP PROTEIN	UniRef100_C6T0A7	Uncharacterized protein n=1 Tax=Glycine max RepID=C6T0A7_SOYBN	152	17.4854	11.019	0.984489	0.968552	37.7549	14	9	54.6053	69	17.67	0	25.79	9.32	36.15	0	0	19.6	10.05	51.29	-0.63	1.5	26.81	6.51	24.3	-0.02	1.34	7.21	32.69	-0.59	1.8
742	Yes	TOP PROTEIN	UniRef100_C6TLI8	Putative uncharacterized protein n=1 Tax=Glycine max RepID=C6TLI8_SOYBN	232	25.8674	10.6528	0.999973	0.931317	36.8604	14	13	49.569	63	13.33	0	19.89	8.36	42.04	0	0	18.09	7.74	42.8	-0.42	1.58	27.81	12.46	44.78	0.37	1.65	7.98	34.43	0.07	1.66
743	Yes	TOP PROTEIN	UniRef100_I1JYF7	Uncharacterized protein n=1 Tax=Glycine max RepID=I1JYF7_SOYBN	404	43.8808	9.49561	1	0.986158	37.7006	13	12	37.3762	29	1.99	0.058	7.97	1.97	24.67	0	0	8.65	1.81	20.92	0.4	1.32	10.87	4.62	42.51	0.43	1.78	1.67	15.56	0.28	2.61
744	Yes	TOP PROTEIN	UniRef100_K7KVG4	Uncharacterized protein n=1 Tax=Glycine max RepID=K7KVG4_SOYBN	305	32.4008	10.3892	0.99999	0.999988	35.9203	13	13	47.541	50	12.02	0	12.16	1.26	10.4	0	0	12.19	1.97	16.15	-0.04	0.62	24.31	2.94	12.08	0.86	1.71	5.36	25.92	0.52	1.9
745	Yes	TOP PROTEIN	UniRef100_C6T8G6	Putative uncharacterized protein n=1 Tax=Glycine max RepID=C6T8G6_SOYBN	327	35.9215	5.42725	1	1	33.7185	15	11	33.0275	34	10.37	0	7.44	1.8	24.25	0	0	7.61	0.92	12.1	-0.21	2.17	17.18	4.18	24.33	1.51	1.61	2.92	17.11	1.42	1.78
746	Yes	TOP PROTEIN	UniRef100_C6TKJ5	Triosephosphate isomerase n=1 Tax=Glycine max RepID=C6TKJ5_SOYBN	252	27.0911	6.12549	0.971245	0.784218	37.6695	10	8	44.8413	134	7.69	0	40.06	9.58	23.92	0	0	42.1	7.34	17.43	0.09	1.36	48.99	14.65	29.91	0.11	1.79	11.75	25.62	-0.16	2.21
747	Yes	TOP PROTEIN	UniRef100_I1LHW6	Uncharacterized protein n=2 Tax=Glycine max RepID=I1LHW6_SOYBN	331	36.3017	9.02686	1	0.999994	37.6404	12	11	43.2024	66	23.35	0	10.84	0.83	7.65	0	0	10.86	1.83	16.88	-0.03	2.39	30.48	2.83	9.3	1.91	2.53	8.19	23.2	2.24	2.44
748	Yes	TOP PROTEIN	UniRef100_I1L6A2	Uncharacterized protein n=2 Tax=Glycine max RepID=I1L6A2_SOYBN	295	33.5401	5.8208	1	0.999999	37.2031	13	12	40	41	2.58	0.013	11.16	5.2	46.61	0	0	10.87	4.53	41.69	0.09	0.95	16.59	9.99	60.2	0.61	1.38	6.99	46.62	0.15	2.25
749	Yes	TOP PROTEIN	UniRef100_I1N5Q9	Uncharacterized protein n=1 Tax=Glycine max RepID=I1N5Q9_SOYBN	431	45.5984	6.69775	1	0.996003	36.7539	10	10	33.1787	33	25.74	0	15.49	7.21	46.52	0	0	13.64	5.46	40.03	-0.39	1.39	8.77	4.19	47.82	-1.5	2.02	2.11	32.72	-1.79	1.86
750	Yes	TOP PROTEIN	UniRef100_I1LNE6	Uncharacterized protein n=1 Tax=Glycine max RepID=I1LNE6_SOYBN	535	59.1477	5.51611	1	0.999873	37.5813	18	15	25.9813	45	5.35	0	15.1	2.01	13.3	0	0	11.54	0.59	5.14	-0.35	2.03	18.62	4.13	22.21	0.56	1.76	1.44	8.16	0.09	2.41
751	Yes	TOP PROTEIN	UniRef100_C6TM54	Putative uncharacterized protein n=1 Tax=Glycine max RepID=C6TM54_SOYBN	368	40.0873	8.646	0.999997	0.743841	37.5474	14	10	30.4348	60	15.68	0	25.05	6.84	27.3	0	0	27.91	5.39	19.32	0.28	1.3	15.49	3.86	24.89	-0.87	1.96	0.54	3.94	-1.55	2.91
752	Yes	TOP PROTEIN	UniRef100_I1N906	Uncharacterized protein n=1 Tax=Glycine max RepID=I1N906_SOYBN	1383	153.374	5.90967	0.986282	0.980328	36.0403	16	16	12.8706	30	18.8	0	16.41	4.8	29.24	0	0	9.92	3.13	31.6	-0.75	0.98	6.06	2.02	33.38	-1.86	1.94	2.3	31.96	-1.51	1.84
753	Yes	TOP PROTEIN	UniRef100_I1K0B2	Uncharacterized protein n=1 Tax=Glycine max RepID=I1K0B2_SOYBN	248	26.8133	7.78174	1	1	37.2808	9	9	52.8226	88	40.48	0	41.62	7.77	18.66	0	0	41.79	17.25	41.27	0.09	1.22	19.22	7.1	36.95	-1.29	1.58	4.38	24.25	-1.55	2.13
754	Yes	TOP PROTEIN	UniRef100_C6TKM4	Putative uncharacterized protein n=1 Tax=Glycine max RepID=C6TKM4_SOYBN	304	33.1357	8.99756	0.992848	0.84979	32.3727	10	8	34.8684	29	11.5	0	12.22	4.32	35.34	0	0	10.84	4.01	37.03	-0.27	1.07	6.48	2.92	44.98	-1.23	1.84	3.05	39.03	-0.94	1.71
755	Yes	TOP PROTEIN	UniRef100_C6T048	Uncharacterized protein n=1 Tax=Glycine max RepID=C6T048_SOYBN	152	17.4713	11.019	0.982876	0.974257	37.4089	14	9	54.6053	67	15.18	0	24.43	9.32	38.14	0	0	18.07	9.24	51.12	-0.69	1.4	25.25	6.81	26.98	-0.19	1.48	6.43	28.79	-0.49	1.78
756	Yes	TOP PROTEIN	UniRef100_K7LKW2	Uncharacterized protein (Fragment) n=1 Tax=Glycine max RepID=K7LKW2_SOYBN	205	23.8829	11.605	0.999945	0.978213	37.3962	14	9	40.4878	63	15.19	0	23.58	8.45	35.84	0	0	17.84	9.38	52.6	-0.65	1.56	24.47	7.05	28.81	0.02	1.23	6	30.87	-0.67	1.87
757	Yes	TOP PROTEIN	UniRef100_I1J8D4	Uncharacterized protein n=1 Tax=Glycine max RepID=I1J8D4_SOYBN	541	57.1856	4.61475	0.97159	0.970012	37.3503	12	9	29.2052	31	2.38	0.023	7.37	1.23	16.65	0	0	9.86	2.34	23.69	0.63	2.23	10.07	0.78	7.79	0.79	1.89	0.68	9.55	-0.57	2.7
758	Yes	TOP PROTEIN	UniRef100_I1KRD4	Uncharacterized protein n=1 Tax=Glycine max RepID=I1KRD4_SOYBN	267	30.8387	4.84326	0.999992	0.985784	37.3485	13	12	55.4307	39	6.28	0	12.62	3.8	30.11	0	0	11.92	2.13	17.9	-0.01	0.77	13.93	1.2	8.61	-0.05	1.71	3.79	22.83	0.33	1.15
759	Yes	TOP PROTEIN	UniRef100_C6TNB6	Putative uncharacterized protein n=1 Tax=Glycine max RepID=C6TNB6_SOYBN	397	43.1001	6.27783	1	0.978983	37.311	15	13	32.4937	36	2.15	0.039	11.9	3.04	25.54	0	0	10.83	0.55	5.12	-0.03	2.02	12.36	1.65	13.38	0.05	2.12	4.7	46.73	-0.69	2.17
760	Yes	TOP PROTEIN	UniRef100_I1JRK8	Proteasome subunit beta type n=1 Tax=Glycine max RepID=I1JRK8_SOYBN	232	26.2714	6.63916	1	0.964584	37.305	10	10	62.069	40	3.01	0.004	10.28	0.5	4.82	0	0	9.94	1.22	12.3	0.05	0.88	16.18	3.77	23.29	0.61	1.69	1.85	12	0.35	1.9
761	Yes	TOP PROTEIN	UniRef100_K7LSD2	Uncharacterized protein n=1 Tax=Glycine max RepID=K7LSD2_SOYBN	934	102.498	5.0083	1	1	37.2553	16	14	15.8458	31	9.04	0	8.91	4.51	50.57	0	0	7.54	3.77	50.01	-0.17	1.02	12.49	4.32	34.58	0.4	1.84	6.86	52.28	0.44	1.75
762	Yes	TOP PROTEIN	UniRef100_I1NE40	Uncharacterized protein n=1 Tax=Glycine max RepID=I1NE40_SOYBN	772	91.3775	5.49072	0.996374	0.995129	36.8517	16	16	20.7254	35	16.9	0	10.81	1.43	13.23	0	0	8.63	1.43	16.58	-0.74	1.61	15.54	4.82	31.02	0.19	1.72	2.54	16.95	0.21	1.47
763	Yes	TOP PROTEIN	UniRef100_I1NJ60	Uncharacterized protein n=2 Tax=Glycine max RepID=I1NJ60_SOYBN	466	51.9793	5.8335	1	1	37.0116	14	12	29.1845	28	8.93	0	11.87	1.71	14.45	0	0	10.2	1.98	19.4	-0.2	1.21	8.46	2.57	30.35	-0.58	1.57	1.34	17.23	-0.99	2.32
764	Yes	TOP PROTEIN	UniRef100_I1NH37	Uncharacterized protein n=1 Tax=Glycine max RepID=I1NH37_SOYBN	389	44.3509	10.5942	0.999999	0.994574	37.2046	15	15	35.4756	46	22.15	0	20.42	12.27	60.11	0	0	16.51	14.79	89.59	-0.2	1.19	12.46	5.81	46.63	-0.89	1.59	5.56	61.87	-1.91	2.32
765	Yes	TOP PROTEIN	UniRef100_I1N528	Uncharacterized protein n=1 Tax=Glycine max RepID=I1N528_SOYBN	235	26.6388	9.80322	0.999999	0.838235	36.3435	12	11	50.2128	61	34.18	0	26.94	3.3	12.25	0	0	31.2	1.56	5	0.32	1.05	14.3	1.58	11.04	-1.43	2.44	1.58	14.06	-1.98	2.17
766	Yes	TOP PROTEIN	UniRef100_C6T9I0	Putative uncharacterized protein (Fragment) n=1 Tax=Glycine max RepID=C6T9I0_SOYBN	280	30.8332	4.64014	1	1	36.5817	10	6	20.3571	70	16.33	0	28.11	8.92	31.72	0	0	31.93	4.88	15.27	0.2	1.09	15.66	3.6	23	-1.01	1.83	4.14	27.86	-1.43	2.45
767	Yes	TOP PROTEIN	UniRef100_C6TGK9	Uncharacterized protein n=1 Tax=Glycine max RepID=C6TGK9_SOYBN	411	47.2007	5.16064	1	0.999932	37.1456	14	13	33.5766	34	4.26	0	10.4	2.07	19.9	0	0	8.65	1.35	15.63	-0.36	1.41	14.47	2.94	20.33	0.58	1.35	1.86	13.21	0.22	1.95
768	Yes	TOP PROTEIN	UniRef100_K7N2G0	Uncharacterized protein n=2 Tax=Glycine max RepID=K7N2G0_SOYBN	787	85.7708	4.17041	1	1	31.7225	15	15	21.474	28	4.63	0	5.93	3.27	55.11	0	0	7.01	2.15	30.68	0.62	1.66	9.55	3.91	40.93	0.77	2.44	2.63	24.77	0.97	2.21
769	Yes	TOP PROTEIN	UniRef100_I1KKN7	Uncharacterized protein n=1 Tax=Glycine max RepID=I1KKN7_SOYBN	617	67.3759	6.91748	1	1	35.1372	14	12	24.9595	34	4.9	0	10.3	4.23	41.03	0	0	8.26	3.76	45.53	-0.38	0.78	13.43	3.87	28.81	0.11	1.94	5	38.1	0.14	1.72
770	Yes	TOP PROTEIN	UniRef100_I1KTW9	Uncharacterized protein n=2 Tax=Glycine max RepID=I1KTW9_SOYBN	335	35.5445	8.104	0.968747	0.956771	36.8981	14	12	40	33	2.32	0.026	9.02	4.36	48.41	0	0	8.9	4.69	52.66	0.03	1.67	13.3	5.46	41.03	0.59	2.09	1.87	16.11	0.16	2.49
771	Yes	TOP PROTEIN	UniRef100_K7LRU2	Uncharacterized protein n=1 Tax=Glycine max RepID=K7LRU2_SOYBN	315	33.1582	10.4478	0.99999	0.99999	35.1091	13	13	48.8889	48	10.04	0	12.02	1.65	13.76	0	0	11.84	2.67	22.57	-0.07	0.63	23.23	3.27	14.08	0.76	1.86	4.9	24.93	0.43	1.95
772	Yes	TOP PROTEIN	UniRef100_C6TH59	Proteasome subunit alpha type n=2 Tax=Glycine max RepID=C6TH59_SOYBN	235	25.5442	5.37646	1	0.996066	36.4548	12	10	44.2553	50	6.07	0	16.57	3.6	21.73	0	0	12.7	2.55	20.07	-0.55	1.77	18.09	3.94	21.76	0.06	1.73	0.62	3.08	0.16	2.19
773	Yes	TOP PROTEIN	UniRef100_I1MZF9	Uncharacterized protein n=1 Tax=Glycine max RepID=I1MZF9_SOYBN	746	81.2245	6.18896	1	1	36.8307	16	15	23.1903	30	2.05	0.05	10.52	2.36	22.48	0	0	8.05	0.63	7.79	-0.1	1.9	10.68	1.31	12.29	0.21	2.55	1.26	11.01	0.04	2.69
774	Yes	TOP PROTEIN	UniRef100_B8XJY4	Acyl-[acyl-carrier-protein] desaturase n=1 Tax=Glycine max RepID=B8XJY4_SOYBN	402	46.0383	6.03662	0.996809	0.999234	36.813	14	11	33.3333	27	7.03	0	9.29	4.05	43.56	0	0	8.71	3.55	40.78	-0.14	1.01	8.84	4.15	46.95	-0.26	1.1	4.27	39.82	0.03	1.57
775	Yes	TOP PROTEIN	UniRef100_I1LCN1	Uncharacterized protein n=1 Tax=Glycine max RepID=I1LCN1_SOYBN	337	36.2672	6.27783	1	0.991339	36.7923	13	11	37.9822	24	2.53	0.017	5.55	0.57	10.33	0	0	6.57	1.15	17.58	0.33	1.95	10.01	2.27	22.64	0.93	1.77	3.55	32.27	0.97	2.31
776	Yes	TOP PROTEIN	UniRef100_I1JD78	Uncharacterized protein n=1 Tax=Glycine max RepID=I1JD78_SOYBN	501	53.9489	5.56689	0.999998	0.999998	35.7833	13	12	28.9421	33	6.76	0	7.96	1.98	24.88	0	0	7.91	1.82	23.04	0.23	1.32	13.57	2.22	16.37	0.78	2.13	0.91	6.28	1.15	1.43
777	Yes	TOP PROTEIN	UniRef100_I1MIC1	Uncharacterized protein n=1 Tax=Glycine max RepID=I1MIC1_SOYBN	415	45.1512	4.69092	1	1	36.7509	16	15	32.5301	60	5.46	0	15.29	3.32	21.74	0	0	18.25	6.13	33.58	0.34	1.53	22.55	4.27	18.93	0.48	2.05	3.09	13.61	0.53	2.11
778	Yes	TOP PROTEIN	UniRef100_I1M042	Uncharacterized protein n=1 Tax=Glycine max RepID=I1M042_SOYBN	551	61.3997	8.89502	1	1	36.6871	18	15	27.2232	35	6.84	0	9.25	1.8	19.44	0	0	9.24	1.27	13.72	-0.01	1.52	13.82	2.27	16.43	0.52	1.95	3.18	21.71	0.5	2.03
779	Yes	TOP PROTEIN	UniRef100_C6TJ25	Putative uncharacterized protein n=1 Tax=Glycine max RepID=C6TJ25_SOYBN	225	24.9105	4.93213	0.992142	0.989693	36.683	12	9	45.7778	62	11.11	0	18.8	4.34	23.08	0	0	17.49	5.28	30.18	-0.27	1.51	27.81	6.11	21.95	0.55	1.26	2.36	10.48	-0.16	2.17
780	Yes	TOP PROTEIN	UniRef100_K7M7P5	Uncharacterized protein n=1 Tax=Glycine max RepID=K7M7P5_SOYBN	509	56.4627	7.6499	0.999993	0.979797	36.1862	11	9	21.0216	28	9.52	0	10.25	2.74	26.76	0	0	7.26	1.72	23.67	-1.04	1.77	11.33	1.18	10.37	0.05	1.02	4.95	45.23	-0.1	2.06
781	Yes	TOP PROTEIN	UniRef100_I1L7P0	ATP-dependent Clp protease proteolytic subunit n=1 Tax=Glycine max RepID=I1L7P0_SOYBN	303	32.9135	8.1626	0.977532	0.894885	31.6133	10	8	33.6634	30	13.21	0	12.04	4.12	34.17	0	0	10.64	4.12	38.77	-0.29	1.09	6.23	2.85	45.79	-1.29	1.84	2.59	35.75	-1.03	1.67
782	Yes	TOP PROTEIN	UniRef100_K7K5E5	Uncharacterized protein n=1 Tax=Glycine max RepID=K7K5E5_SOYBN	793	84.226	4.81787	1	0.997177	35.8196	15	14	19.1677	36	3.28	0.002	9.37	2.4	25.61	0	0	10.05	2.14	21.31	-0.03	1.88	14.79	1.9	12.84	0.83	1.88	4.34	33.43	0.24	2.34
783	Yes	TOP PROTEIN	UniRef100_I1LCM5	Uncharacterized protein n=1 Tax=Glycine max RepID=I1LCM5_SOYBN	423	46.3058	6.53662	1	0.986218	36.585	13	13	30.9693	39	6.7	0	14.63	4.35	29.74	0	0	16.4	6.04	36.81	0.29	1.55	11.63	1.72	14.76	-0.27	1.84	3.58	33.82	-0.72	2.19
784	Yes	TOP PROTEIN	UniRef100_I1L5T1	Uncharacterized protein n=1 Tax=Glycine max RepID=I1L5T1_SOYBN	326	35.8272	6.27783	1	0.981261	36.4687	12	11	41.7178	31	5.89	0	9.91	1.46	14.74	0	0	8.07	3	37.19	-0.59	1.45	10.43	1.64	15.71	-0.12	1.85	2.96	27.34	-0.38	2.27
785	Yes	TOP PROTEIN	UniRef100_I1KM16	Uncharacterized protein n=1 Tax=Glycine max RepID=I1KM16_SOYBN	247	28.0354	5.36377	0.999999	0.999998	35.103	15	10	52.2267	36	7.57	0	7.03	1.56	22.12	0	0	6.55	2.06	31.42	-0.06	1.99	13.94	2.79	20.06	1.09	2.64	2.83	15.65	1.68	2.12
786	Yes	TOP PROTEIN	UniRef100_I1KQX0	Uncharacterized protein n=1 Tax=Glycine max RepID=I1KQX0_SOYBN	541	58.1998	7.60596	0.99982	0.990162	36.515	11	10	22.5508	30	6.5	0	5.39	2.24	41.61	0	0	5.96	2.07	34.68	0.37	1.71	12.61	4.25	33.72	1.52	2.28	5.37	44.84	1.43	2.15
787	Yes	TOP PROTEIN	UniRef100_I1KW34	Uncharacterized protein n=1 Tax=Glycine max RepID=I1KW34_SOYBN	415	44.9442	4.729	1	1	36.5249	16	15	30.6024	71	6.96	0	16.64	0.82	4.9	0	0	19.49	4.82	24.71	0.21	1.91	25.96	1.7	6.53	0.6	2.15	0.89	3.26	0.72	2.05
788	Yes	TOP PROTEIN	UniRef100_C6TH20	Uncharacterized protein n=1 Tax=Glycine max RepID=C6TH20_SOYBN	367	39.3413	5.88428	1	1	36.2808	13	11	29.7003	60	13.38	0	17.59	1.54	8.75	0	0	20.6	3.04	14.74	0.17	1.49	23.16	3.36	14.51	0.3	1.38	5.49	25.77	-0.14	2.09
789	Yes	TOP PROTEIN	UniRef100_C6T763	Uncharacterized protein n=1 Tax=Glycine max RepID=C6T763_SOYBN	267	30.7687	4.90674	0.999367	0.974366	36.4908	12	11	52.4345	37	6.89	0	11.33	2.4	21.2	0	0	11.15	1.49	13.32	0.05	0.75	13.69	1.11	8.09	0.23	0.93	1.96	12.13	0.49	1.01
790	Yes	TOP PROTEIN	UniRef100_Q39817	Calnexin homolog n=1 Tax=Glycine max RepID=CALX_SOYBN	546	62.024	4.64014	1	0.994765	35.4876	14	14	28.5714	40	11.66	0	11.27	1.1	9.77	0	0	8.69	0.69	7.98	-0.71	1.43	20.32	9.23	45.43	0.55	1.45	6.45	37.38	0.44	1.31
791	Yes	TOP PROTEIN	UniRef100_D4Q9Z5	Soyasaponin III rhamnosyltransferase n=1 Tax=Glycine max RepID=SGT3_SOYBN	472	53.4654	5.84619	1	1	35.9483	14	12	29.661	31	4.2	0	8.73	1.23	14.11	0	0	6.88	1.14	16.52	-0.55	1.32	12.87	4.14	32.15	0.37	1.23	1.05	9.73	0.11	1.23
792	Yes	TOP PROTEIN	UniRef100_I1KQC8	Glutamyl-tRNA(Gln) amidotransferase subunit B, chloroplastic/mitochondrial n=2 Tax=Glycine max RepID=I1KQC8_SOYBN	549	61.1419	8.74854	1	0.999995	36.4196	15	13	24.7723	39	8.5	0	14.69	5.16	35.15	0	0	14.1	5.61	39.8	0.08	1.04	11.44	3.43	29.98	-0.56	1.77	3.98	30.91	-0.21	1.11
793	Yes	TOP PROTEIN	UniRef100_I1LKZ2	Superoxide dismutase [Cu-Zn] n=1 Tax=Glycine max RepID=I1LKZ2_SOYBN	209	21.617	5.87158	1	0.93586	36.4159	8	6	50.2392	90	14.02	0	33.03	3.67	11.12	0	0	40.14	14.03	34.95	0.14	1.78	20.18	2.74	13.56	-1.02	2.13	3.38	15.61	-1.09	2.09
794	Yes	TOP PROTEIN	UniRef100_I1KQ30	Uncharacterized protein n=1 Tax=Glycine max RepID=I1KQ30_SOYBN	505	54.7842	5.64307	1	1	36.4067	14	12	27.5248	43	10.88	0	8.63	4.54	52.63	0	0	9	3.55	39.37	0.27	2.09	22.48	4.5	20.03	1.97	2.2	3.57	19.48	1.29	2.9
795	Yes	TOP PROTEIN	UniRef100_Q52VR5	Acyl-[acyl-carrier-protein] desaturase n=1 Tax=Glycine max RepID=Q52VR5_SOYBN	391	44.7707	5.90967	0.992234	0.994562	36.3999	14	11	32.9923	27	7.87	0	9.32	3.99	42.8	0	0	8.79	3.41	38.77	-0.13	1.02	9.07	3.79	41.81	-0.13	0.83	4.47	42.16	0	1.56
796	Yes	TOP PROTEIN	UniRef100_I1M0X0	Uncharacterized protein n=1 Tax=Glycine max RepID=I1M0X0_SOYBN	574	64.4779	6.72705	1	0.988867	34.9796	13	11	21.777	34	4.08	0	11.29	2.87	25.43	0	0	11.57	2.33	20.19	0.12	1.37	11.71	4.48	38.29	0.17	1.29	3.94	34.15	-0.1	1.67
797	Yes	TOP PROTEIN	UniRef100_I1MUQ0	Uncharacterized protein n=1 Tax=Glycine max RepID=I1MUQ0_SOYBN	253	27.4075	5.97314	1	1	36.2349	9	9	52.1739	94	45.65	0	44.23	10.12	22.88	0	0	43.41	16.07	37.02	-0.09	1.21	20.44	5.24	25.65	-1.3	1.43	5.89	28.19	-1.42	1.93
798	Yes	TOP PROTEIN	UniRef100_I1KLL8	Uncharacterized protein n=1 Tax=Glycine max RepID=I1KLL8_SOYBN	300	31.9858	9.64209	1	1	34.1439	16	13	35	48	11.21	0	19.65	2.4	12.19	0	0	17.76	4.18	23.55	-0.25	1.35	10.58	2.6	24.62	-1.08	1.67	2.63	25.42	-1.23	1.78
799	Yes	TOP PROTEIN	UniRef100_I1K096	Uncharacterized protein n=1 Tax=Glycine max RepID=I1K096_SOYBN	550	60.9805	8.48486	1	1	34.4402	14	13	22.5455	33	5.13	0	10.03	2.36	23.58	0	0	8.88	1.23	13.84	-0.41	1.51	14.47	1.09	7.52	0.66	1.62	3.47	27.39	0.22	2.15
800	Yes	TOP PROTEIN	UniRef100_K7N4G1	Uncharacterized protein n=2 Tax=Glycine max RepID=K7N4G1_SOYBN	424	46.5409	6.34131	1	0.999999	36.3059	13	13	30.4245	38	8.21	0	14.78	4.83	32.7	0	0	15.96	7.35	46.09	0.18	1.43	11.09	2.96	26.71	-0.4	1.7	4.55	43.31	-0.76	2.21
801	Yes	TOP PROTEIN	UniRef100_I1MRT3	Uncharacterized protein n=2 Tax=Glycine max RepID=I1MRT3_SOYBN	497	54.1385	5.84619	1	0.999999	34.5399	11	11	35.8149	25	2.41	0.022	7.27	1.39	19.17	0	0	6.63	1.33	20.11	-0.09	1.78	11.63	1.85	15.89	0.96	1.66	5.11	58.14	0.24	2.02
802	Yes	TOP PROTEIN	UniRef100_I1LS55	Uncharacterized protein n=1 Tax=Glycine max RepID=I1LS55_SOYBN	371	39.7286	10.1401	0.999992	0.998879	36.285	16	13	31.8059	59	11.62	0	12.93	8.37	64.71	0	0	12.78	9.51	74.4	-0.09	1.57	29.18	16.09	55.15	1.44	1.36	6.97	27.75	0.98	1.84
803	Yes	TOP PROTEIN	UniRef100_C6TAQ5	Putative uncharacterized protein n=2 Tax=Glycine max RepID=C6TAQ5_SOYBN	345	37.7043	7.09326	1	0.999138	35.5172	12	10	38.2609	44	7.17	0	9.34	0.48	5.14	0	0	8.52	0.33	3.91	-0.21	1.38	16.82	3.99	23.73	1.02	1.85	6.13	30.51	1.09	2.19
804	Yes	TOP PROTEIN	UniRef100_C6SXX2	Uncharacterized protein n=1 Tax=Glycine max RepID=C6SXX2_SOYBN	154	17.2163	5.71924	0.999999	0.999938	36.0777	16	13	62.987	137	16.39	0	36.64	3.62	9.87	0	0	39.63	5.15	12.99	0.11	1.92	48.98	6.62	13.52	0.35	2	10.48	21.23	0.14	2.5
805	Yes	TOP PROTEIN	UniRef100_K7MBV6	Uncharacterized protein n=1 Tax=Glycine max RepID=K7MBV6_SOYBN	272	31.8763	10.4624	1	0.914922	36.1621	15	13	47.0588	60	7.6	0	17.8	3.23	18.16	0	0	15.39	6.14	39.93	-0.44	2.03	27.1	6.81	25.12	0.67	1.59	4.63	20.83	0.05	2.18
806	Yes	TOP PROTEIN	UniRef100_I1LDE9	Uncharacterized protein n=1 Tax=Glycine max RepID=I1LDE9_SOYBN	389	44.3389	10.6089	1	0.99715	36.1488	15	15	35.4756	45	22.38	0	20.08	11.69	58.2	0	0	16.26	14.15	87.06	-0.19	1.19	12.2	5.22	42.74	-0.9	1.61	4.71	54.25	-1.95	2.33
807	Yes	TOP PROTEIN	UniRef100_B8XJY3	Acyl-[acyl-carrier-protein] desaturase n=1 Tax=Glycine max RepID=B8XJY3_SOYBN	391	44.8417	5.90967	0.988852	0.174296	36.1326	14	11	33.2481	27	8.41	0	9.47	3.75	39.57	0	0	8.91	3.2	35.87	-0.13	1.01	8.85	4.13	46.69	-0.26	1.11	4	36.64	0.02	1.56
808	Yes	TOP PROTEIN	UniRef100_Q944T1	Inosine-5'-monophosphate dehydrogenase-like protein (Fragment) n=1 Tax=Glycine max RepID=Q944T1_SOYBN	392	41.8275	6.72705	0.999656	0.999467	36.0923	14	12	31.8878	34	1.92	0.066	9	4.81	53.47	0	0	9.03	4.94	54.76	0.05	1.64	13.73	5.8	42.21	0.63	2.06	1.89	16.21	0.08	2.54
809	Yes	TOP PROTEIN	UniRef100_C6TD38	Uncharacterized protein n=1 Tax=Glycine max RepID=C6TD38_SOYBN	207	21.9662	6.52197	0.999999	0.999998	35.9164	11	9	55.5556	69	6.7	0	14.81	4.1	27.72	0	0	15.01	3.7	24.64	0.07	1.28	23.66	12.05	50.93	0.46	2.1	4.06	18.54	0.3	2.24
810	Yes	TOP PROTEIN	UniRef100_I1K3J0	Uncharacterized protein n=1 Tax=Glycine max RepID=I1K3J0_SOYBN	662	73.0703	9.26123	1	1	35.4572	13	13	23.2628	29	3.42	0.002	9.87	1.95	19.76	0	0	8.59	2.44	28.42	-0.31	1.38	11.35	0.46	4.09	-0.09	2.35	0.22	2.33	-0.67	2.55
811	Yes	TOP PROTEIN	UniRef100_I1K1F4	Uncharacterized protein n=1 Tax=Glycine max RepID=I1K1F4_SOYBN	323	35.5465	9.39307	1	0.994384	35.0824	16	14	45.5108	32	6.54	0	7.57	3.09	40.86	0	0	7.86	3.29	41.85	-0.04	1.78	14.5	5.39	37.19	1.17	1.23	4.14	28.02	1	2.01
812	Yes	TOP PROTEIN	UniRef100_I1LFD6	Uncharacterized protein n=1 Tax=Glycine max RepID=I1LFD6_SOYBN	213	23.4164	5.97314	1	1	35.5224	9	9	53.5211	64	1.35	0.225	20.28	5.17	25.51	0	0	17.02	4.17	24.52	-0.17	2.05	22.48	9.89	44.01	-0.17	2.65	6.95	32.04	-0.01	2.5
813	Yes	TOP PROTEIN	UniRef100_K7KIC0	Uncharacterized protein n=1 Tax=Glycine max RepID=K7KIC0_SOYBN	595	68.7556	5.60498	0.958293	0.958301	35.6273	15	14	22.8571	34	5.73	0	9.45	4.72	49.95	0	0	8.43	4.43	52.59	-0.17	1.16	13.96	4.39	31.44	0.58	1.78	4	30.93	0.59	1.44
814	Yes	TOP PROTEIN	UniRef100_I1J9Y5	Uncharacterized protein n=1 Tax=Glycine max RepID=I1J9Y5_SOYBN	147	16.5064	4.58936	1	0.979786	35.9494	12	11	85.7143	115	10.9	0	31.54	8.1	25.68	0	0	32.72	3.35	10.23	0.01	1.79	40.73	12.02	29.53	0.29	2.23	10.99	23.3	0.49	2.25
815	Yes	TOP PROTEIN	UniRef100_I1L171	Uncharacterized protein n=1 Tax=Glycine max RepID=I1L171_SOYBN	407	45.9817	5.84619	1	1	33.5008	16	14	28.2555	27	4.35	0	8.45	1.01	11.91	0	0	8.77	0.98	11.17	0.05	1.18	10.66	1.13	10.61	0.42	1.84	0.89	8.77	-0.05	2.12
816	Yes	TOP PROTEIN	UniRef100_I1L5K0	Uncharacterized protein n=1 Tax=Glycine max RepID=I1L5K0_SOYBN	1148	124.922	5.021	0.999972	0.979931	35.9108	13	11	10.8885	29	9.44	0	8.36	5.47	65.4	0	0	7.17	4.48	62.42	-0.13	1.04	11.57	5.46	47.21	0.39	1.9	6.93	52.51	0.76	1.33
817	Yes	TOP PROTEIN	UniRef100_C6T977	Uncharacterized protein n=1 Tax=Glycine max RepID=C6T977_SOYBN	372	39.6665	10.0962	0.999986	0.998781	35.9013	16	13	31.7204	60	13.09	0	12.97	8.27	63.78	0	0	12.48	9.05	72.5	-0.12	1.56	30.24	17.35	57.37	1.47	1.29	7.9	30.46	1	1.78
818	Yes	TOP PROTEIN	UniRef100_C6TLP8	Putative uncharacterized protein n=1 Tax=Glycine max RepID=C6TLP8_SOYBN	399	42.986	9.33447	1	1	35.9002	13	12	29.0727	47	14.71	0	19.83	3.9	19.65	0	0	17.52	3.42	19.52	-0.18	0.96	9.87	1.2	12.15	-1.31	1.93	2.58	24.74	-1.39	2.3
819	Yes	TOP PROTEIN	UniRef100_C6TJX5	Uncharacterized protein n=1 Tax=Glycine max RepID=C6TJX5_SOYBN	146	16.5832	7.35693	0.999952	0.970904	35.8706	13	9	61.6438	37	2.4	0.021	10.5	1.63	15.52	0	0	10.21	1.27	12.42	-0.06	1.13	14.07	3.35	23.84	0.29	1.53	2.16	16.85	-0.12	1.87
820	Yes	TOP PROTEIN	UniRef100_K7LP96	Uncharacterized protein n=2 Tax=Glycine max RepID=K7LP96_SOYBN	171	16.5875	5.35107	0.999988	0.999994	35.8222	10	7	54.386	119	7.68	0	30.37	2.76	9.09	0	0	32.67	7.85	24.03	-0.06	1.72	40.82	6.8	16.65	0.34	1.77	7.47	20.22	0.04	2.02
821	Yes	TOP PROTEIN	UniRef100_I1JDS1	Uncharacterized protein n=2 Tax=Glycine max RepID=I1JDS1_SOYBN	248	28.0016	9.70068	0.999977	0.83744	34.955	12	11	46.7742	59	27.55	0	26.06	4.23	16.25	0	0	29.73	0.34	1.13	0.25	1.22	13.72	1.51	11.01	-1.5	2.53	1.42	12.32	-1.81	2.06
822	Yes	TOP PROTEIN	UniRef100_I1NFK8	Uncharacterized protein n=2 Tax=Glycine max RepID=I1NFK8_SOYBN	748	84.7744	6.07471	0.99999	0.999917	35.4796	13	13	20.4545	26	13.1	0	8.55	3.39	39.65	0	0	8.13	2.83	34.83	-0.09	1.02	11.8	2.89	24.51	0.43	1.36	3.37	31.19	0.07	1.97
823	Yes	TOP PROTEIN	UniRef100_Q6RIB6	Malate dehydrogenase n=1 Tax=Glycine max RepID=Q6RIB6_SOYBN	332	35.4864	6.34131	0.999943	0.960206	35.7973	11	9	30.1205	78	5.58	0	25.21	9.76	38.72	0	0	25.55	6.3	24.67	0.06	1.14	29.41	8.88	30.21	-0.11	2.22	7.33	26.96	-0.41	2.28
824	Yes	TOP PROTEIN	UniRef100_I1KLS0	Uncharacterized protein n=1 Tax=Glycine max RepID=I1KLS0_SOYBN	414	45.4107	6.15088	0.977944	0.371203	35.1824	11	8	24.8792	42	16.13	0	18.9	0.4	2.12	0	0	18.35	3.25	17.69	-0.06	1.46	8.94	2.76	30.85	-1.3	2.39	1.86	21.72	-1.4	2.4
825	Yes	TOP PROTEIN	UniRef100_K7MZJ0	Sucrose synthase n=2 Tax=Glycine max RepID=K7MZJ0_SOYBN	812	92.1794	5.93506	1	0.999929	35.7349	13	12	16.3793	62	20.34	0	11.88	3.18	26.77	0	0	12.4	3.07	24.75	0.01	2.05	31.16	8.49	27.23	1.59	2.1	8.32	28.26	1.58	2.13
826	Yes	TOP PROTEIN	UniRef100_I1K6T6	Uncharacterized protein n=1 Tax=Glycine max RepID=I1K6T6_SOYBN	324	35.0391	7.31299	1	1	35.3068	17	15	44.4444	40	11.65	0	15.17	0.46	3.06	0	0	16.26	2.49	15.34	0.17	1.38	8.91	1.69	18.95	-1.1	2.18	2.79	40.64	-1.9	2.18
827	Yes	TOP PROTEIN	UniRef100_I1LWI3	Uncharacterized protein n=1 Tax=Glycine max RepID=I1LWI3_SOYBN	286	31.513	4.97021	1	1	35.7258	15	10	32.8671	28	1.26	0.274	6.58	3.11	47.33	0	0	6.48	3.02	46.7	-0.1	2.09	11.71	9.16	78.15	0.89	2.32	6.87	66.85	0.43	2.76
828	Yes	TOP PROTEIN	UniRef100_K7LC06	Uncharacterized protein n=1 Tax=Glycine max RepID=K7LC06_SOYBN	963	107.584	5.85889	1	1	35.7225	18	17	18.1724	35	5.12	0	10.53	3.09	29.34	0	0	8.74	2.12	24.28	-0.59	1.96	13.08	1.02	7.78	0.13	2.01	1.63	10.85	0.35	1.99
829	Yes	TOP PROTEIN	UniRef100_I1M3C1	Uncharacterized protein n=1 Tax=Glycine max RepID=I1M3C1_SOYBN	298	34.0058	9.62744	1	0.986072	35.1376	14	14	43.9597	46	8.2	0	17.75	4.78	26.93	0	0	13.69	4.54	33.14	-0.41	0.92	13.38	1.03	7.69	-0.61	1.62	2.95	25.55	-0.92	1.69
830	Yes	TOP PROTEIN	UniRef100_I1LB04	S-adenosylmethionine synthase n=1 Tax=Glycine max RepID=I1LB04_SOYBN	389	42.5756	5.32568	0.982941	0.975132	35.333	9	7	24.6787	69	18.25	0	19.47	4.63	23.75	0	0	16.15	2.15	13.33	-0.43	0.98	32.76	5.81	17.73	0.67	1.38	4.26	14.49	0.43	1.56
831	Yes	TOP PROTEIN	UniRef100_I1L372	Uncharacterized protein n=1 Tax=Glycine max RepID=I1L372_SOYBN	226	24.9755	10.4038	0.999981	0.982526	35.5378	12	11	50.885	40	15.93	0	17.41	4.39	25.24	0	0	15.99	4.22	26.38	0.04	1.34	8.51	2.74	32.15	-1.08	1.73	3	30.76	-1.55	2.48
832	Yes	TOP PROTEIN	UniRef100_I1LI96	Phosphoserine aminotransferase n=1 Tax=Glycine max RepID=I1LI96_SOYBN	408	44.9506	7.88428	1	1	35.4941	15	10	23.5294	38	6.42	0	8.91	4.41	49.49	0	0	9.51	5.33	56.01	0.24	1.29	17.47	8.43	48.28	1.06	2.2	6.62	39.97	0.99	1.95
833	Yes	TOP PROTEIN	UniRef100_I1MLP0	Glucose-6-phosphate 1-dehydrogenase n=1 Tax=Glycine max RepID=I1MLP0_SOYBN	470	53.8529	5.88428	1	1	35.4228	16	15	30.8511	44	9.15	0	9.15	0.96	10.51	0	0	8.67	2.04	23.49	0.3	2.04	22.81	2.57	11.27	1.76	2.23	4.24	20.58	1.16	2.95
834	Yes	TOP PROTEIN	UniRef100_I1M7M5	Uncharacterized protein n=2 Tax=Glycine max RepID=I1M7M5_SOYBN	392	42.9839	6.56592	0.999999	0.995004	35.3538	13	11	31.3776	34	2.02	0.053	11.25	4.44	39.51	0	0	10.2	4.41	43.26	-0.21	1.48	11.34	4.08	35.97	-0.01	1.51	2.17	20.72	-0.43	1.95
835	Yes	TOP PROTEIN	UniRef100_Q5F2M7	Pyruvate kinase n=1 Tax=Glycine max RepID=Q5F2M7_SOYBN	502	54.307	6.82959	0.996409	0.996419	30.9924	14	11	25.6972	25	2.25	0.032	7.36	2.88	39.12	0	0	6.83	2.19	32.13	-0.13	1.22	9.36	5.14	54.99	0.47	1.41	5.09	53.42	0.2	2.23
836	Yes	TOP PROTEIN	UniRef100_K7L4Q7	Malic enzyme n=1 Tax=Glycine max RepID=K7L4Q7_SOYBN	561	62.2801	5.69385	0.986553	0.910024	35.3212	15	14	21.7469	50	9.1	0	11.22	3.01	26.84	0	0	10.48	4.06	38.79	-0.21	1.85	24.88	7.68	30.86	1.14	2.45	2.26	11.35	0.54	2.84
837	Yes	TOP PROTEIN	UniRef100_I1LY84	Uncharacterized protein n=1 Tax=Glycine max RepID=I1LY84_SOYBN	251	26.4352	9.20264	1	0.997313	34.4616	13	13	47.8088	72	20.33	0	32.49	12.56	38.65	0	0	27.55	9.32	33.83	-0.46	2.33	13.48	4.73	35.13	-1.78	2.6	5.12	34.52	-1.65	2.46
838	Yes	TOP PROTEIN	UniRef100_C6SY42	Putative uncharacterized protein n=1 Tax=Glycine max RepID=C6SY42_SOYBN	224	24.2943	4.41162	1	0.957443	35.2591	11	8	45.0893	56	7.02	0	17.18	2.4	14	0	0	17.01	1.62	9.54	-0.16	1.27	21.22	3.6	16.97	-0.03	1.87	2.72	13.7	-0.02	1.5
839	Yes	TOP PROTEIN	UniRef100_C6T551	Uncharacterized protein n=1 Tax=Glycine max RepID=C6T551_SOYBN	153	17.3048	5.59229	1	1	34.5991	13	11	76.4706	67	30.67	0	12.66	5.12	40.43	0	0	12.27	5.34	43.5	-0.51	2.15	27.68	9.2	33.23	1.2	2.05	12.24	42.02	1.32	2.23
840	Yes	TOP PROTEIN	UniRef100_I1LR72	Uncharacterized protein n=2 Tax=Glycine max RepID=I1LR72_SOYBN	235	26.7855	9.67139	1	0.999999	34.7984	15	11	49.3617	21	3.33	0.002	9.74	3.28	33.65	0	0	6.07	2.46	40.48	-0.26	1.98	6.26	0.72	11.49	-0.69	2.76	2.94	45.31	-1.1	3.15
841	Yes	TOP PROTEIN	UniRef100_I1L0M6	Uncharacterized protein n=2 Tax=Glycine max RepID=I1L0M6_SOYBN	404	44.5489	5.49072	1	1	35.153	15	12	28.4653	37	18.13	0	17.29	6.12	35.41	0	0	14.94	6.95	46.55	-0.37	1.31	9.9	5.97	60.27	-1.07	1.54	5.69	60.26	-1.4	1.97
842	Yes	TOP PROTEIN	UniRef100_I1KUU0	Uncharacterized protein n=2 Tax=Glycine max RepID=I1KUU0_SOYBN	574	61.1983	5.99854	0.998426	0.998426	34.7667	17	15	26.6551	33	5.7	0	8.42	1.44	17.1	0	0	8.62	1.56	18.14	0.1	0.81	13.43	2.35	17.54	0.59	1.39	4.28	36.2	0.06	2.16
843	Yes	TOP PROTEIN	UniRef100_I1LWX5	Uncharacterized protein n=2 Tax=Glycine max RepID=I1LWX5_SOYBN	488	54.185	7.04932	1	0.999999	35.1312	17	15	26.8443	37	7.7	0	14.34	3.06	21.34	0	0	12.34	3.4	27.6	-0.4	1.74	9.63	2.14	22.25	-0.9	2.15	3.42	36.91	-1.1	2.39
844	Yes	TOP PROTEIN	UniRef100_I1JAE5	Uncharacterized protein n=1 Tax=Glycine max RepID=I1JAE5_SOYBN	610	68.2517	7.38623	1	1	35.0487	14	13	24.0984	45	8.69	0	13.94	8.03	57.59	0	0	10.2	3.19	31.28	-0.69	2.02	18.79	3.98	21.16	0.48	1.74	6.58	32.18	0.61	1.73
845	Yes	TOP PROTEIN	UniRef100_C6TM87	Putative uncharacterized protein n=1 Tax=Glycine max RepID=C6TM87_SOYBN	292	32.4081	4.67822	1	0.971225	32.6958	13	13	46.9178	36	3.79	0.001	8.68	2.67	30.8	0	0	10.04	0.95	9.49	0.06	2.16	11.92	1.34	11.25	0.35	2.34	3.66	27.25	0.22	2.69
846	Yes	TOP PROTEIN	UniRef100_I1KL32	N-acetyl-gamma-glutamyl-phosphate reductase n=1 Tax=Glycine max RepID=I1KL32_SOYBN	391	42.8034	8.07471	0.999999	0.998923	35.0286	12	10	30.4348	28	6.35	0	8.52	0.71	8.32	0	0	8.06	1.2	14.89	-0.17	0.99	9.88	0.42	4.28	-0.04	1.47	0.56	5.22	0.09	1.39
847	Yes	TOP PROTEIN	UniRef100_B0M1A9	Peroxisomal 3-ketoacyl-CoA thiolase n=2 Tax=Glycine max RepID=B0M1A9_SOYBN	463	48.5678	7.6792	0.975986	0.887157	34.7364	11	10	28.0778	30	3.81	0.001	7.57	1.69	22.32	0	0	6.55	1.63	24.93	-0.32	1.87	14.18	1.15	8.11	1.01	2.13	1.16	8.34	0.78	2.58
848	Yes	TOP PROTEIN	UniRef100_I1MBS2	Uncharacterized protein n=1 Tax=Glycine max RepID=I1MBS2_SOYBN	503	57.2772	5.21143	0.999798	0.999848	35.0187	17	13	24.8509	52	2.64	0.011	15.8	7.56	47.87	0	0	14.67	7.91	53.91	0.09	1.67	18.14	6.33	34.89	0.35	1.98	6.44	33.85	0.36	1.99
849	Yes	TOP PROTEIN	UniRef100_I1M654	Uncharacterized protein n=1 Tax=Glycine max RepID=I1M654_SOYBN	377	42.4342	8.44092	1	0.998805	34.9763	15	15	44.8276	49	16.2	0	20.03	6.58	32.87	0	0	18.35	5.57	30.35	-0.36	1.28	13.31	3.57	26.82	-0.75	1.07	2.73	25.49	-1.48	1.93
850	Yes	TOP PROTEIN	UniRef100_I1L6V4	Uncharacterized protein n=1 Tax=Glycine max RepID=I1L6V4_SOYBN	327	35.8935	5.42725	0.980008	0.990371	30.9962	13	10	33.6391	29	9.82	0	6.58	2.98	45.27	0	0	6.63	2.68	40.46	-0.05	1.79	15.1	4.86	32.17	1.61	1.66	2.14	15.52	1.41	1.83
851	Yes	TOP PROTEIN	UniRef100_I1LLM7	Asparagine synthetase n=1 Tax=Glycine max RepID=I1LLM7_SOYBN	579	65.2139	6.16357	0.999997	0.759139	34.8009	13	13	25.9067	53	13.06	0	10.34	1.16	11.22	0	0	9.61	3.26	33.87	-0.34	2.11	28.28	5.32	18.81	1.57	2.02	4.22	19.9	1.14	2.01
852	Yes	TOP PROTEIN	UniRef100_K7MV72	Uncharacterized protein n=1 Tax=Glycine max RepID=K7MV72_SOYBN	1191	135.647	5.0083	1	0.999999	34.8664	27	26	18.6398	35	17.03	0	10.24	5.47	53.44	0	0	8.89	4.67	52.45	-0.3	1.11	14.58	8.06	55.28	0.46	1.08	6.04	43.48	0.26	1.41
853	Yes	TOP PROTEIN	UniRef100_I1JIH4	Uncharacterized protein n=1 Tax=Glycine max RepID=I1JIH4_SOYBN	438	47.7797	5.23682	1	1	34.4411	13	12	30.8219	31	2.46	0.019	8.47	1.57	18.51	0	0	8.39	1.5	17.83	0.19	1.65	12.16	2.82	23.22	0.83	1.59	3.53	27.96	0.66	2.11
854	Yes	TOP PROTEIN	UniRef100_I1NGN4	Uncharacterized protein n=1 Tax=Glycine max RepID=I1NGN4_SOYBN	628	68.3601	5.92236	1	1	34.8215	14	13	25.1592	38	12.84	0	14.39	3.16	21.99	0	0	17.19	5.13	29.84	0.31	0.74	7.59	2.04	26.85	-1.18	1.66	0.35	4.55	-1.3	1.89
855	Yes	TOP PROTEIN	UniRef100_I1KTM3	Uncharacterized protein n=1 Tax=Glycine max RepID=I1KTM3_SOYBN	388	41.9575	9.92041	1	0.980731	34.7785	14	11	26.5464	57	12.08	0	12.53	7.81	62.35	0	0	11.68	7.98	68.3	-0.18	1.53	28.75	16.68	58	1.43	1.23	7.07	28.89	0.94	1.76
856	Yes	TOP PROTEIN	UniRef100_I1KJK0	Uncharacterized protein n=1 Tax=Glycine max RepID=I1KJK0_SOYBN	368	39.2562	5.87158	0.999985	0.999985	34.1189	15	11	30.7065	53	4.52	0	14.92	4.59	30.73	0	0	13.93	6.27	44.98	-0.33	1.98	18.1	3.35	18.52	0.17	1.79	4.72	22.41	0.45	1.67
857	Yes	TOP PROTEIN	UniRef100_I1LKU4	Uncharacterized protein n=1 Tax=Glycine max RepID=I1LKU4_SOYBN	731	81.9481	5.18604	0.999882	0.999882	33.8721	15	14	19.699	28	16.98	0	13.01	1.58	12.13	0	0	12.11	1.67	13.79	-0.22	0.95	6.62	1.16	17.48	-1.54	2.15	2.08	30.31	-1.75	2.73
858	Yes	TOP PROTEIN	UniRef100_I1KLR6	Uncharacterized protein n=1 Tax=Glycine max RepID=I1KLR6_SOYBN	550	61.2246	8.89502	1	1	34.7212	17	14	24.5455	35	6.31	0	9.66	1.02	10.55	0	0	9.72	2.11	21.74	0.01	1.52	13.9	3.98	28.6	0.42	2.17	1.35	9.38	0.36	2.24
859	Yes	TOP PROTEIN	UniRef100_I1JHH9	Uncharacterized protein n=2 Tax=Glycine max RepID=I1JHH9_SOYBN	558	61.8922	5.13525	1	1	34.7019	16	11	21.5054	28	5.4	0	7.21	4.06	56.37	0	0	7.05	2.82	40	0.15	1.61	10.78	4	37.16	0.88	1.46	3.3	30.81	0.64	1.61
860	Yes	TOP PROTEIN	UniRef100_I1LI93	Uncharacterized protein n=1 Tax=Glycine max RepID=I1LI93_SOYBN	364	39.2973	6.50732	1	1	34.6988	13	9	35.4396	27	9.18	0	8.48	1.74	20.5	0	0	8.3	1.82	21.86	0.07	0.83	12.33	2.19	17.8	0.53	1.37	2.06	18.42	0.24	1.38
861	Yes	TOP PROTEIN	UniRef100_I1MGB0	Uncharacterized protein n=2 Tax=Glycine max RepID=I1MGB0_SOYBN	403	44.4829	5.51611	0.999968	0.999979	34.6909	16	13	30.7692	39	20.53	0	17.81	5.26	29.51	0	0	16.14	6.58	40.79	-0.22	1.08	9.87	4.5	45.65	-1.09	1.52	4.18	44.54	-1.41	1.92
862	Yes	TOP PROTEIN	UniRef100_C6SXW7	Uncharacterized protein n=1 Tax=Glycine max RepID=C6SXW7_SOYBN	207	23.0999	4.80518	0.999999	0.999999	32.3411	12	11	52.1739	46	7.4	0	10.67	1.22	11.42	0	0	11.15	2.91	26.13	0.24	1.62	14.59	3.91	26.79	0.39	2.18	3.28	17.18	1.07	1.26
863	Yes	TOP PROTEIN	UniRef100_C6TG97	Proteasome subunit alpha type n=1 Tax=Glycine max RepID=C6TG97_SOYBN	249	27.2297	5.51611	1	0.983094	34.6465	12	10	42.5703	44	6.96	0	11.09	2.79	25.2	0	0	11.13	1.24	11.15	-0.1	1.56	18.29	1.56	8.53	0.69	1.66	2.27	13.3	0.52	1.75
864	Yes	TOP PROTEIN	UniRef100_G8FVT2	Hypersensitive induced reaction protein 3 n=1 Tax=Glycine max RepID=G8FVT2_SOYBN	284	31.3293	7.81104	0.972347	0.708392	34.5238	15	10	35.2113	22	1.36	0.224	5.2	3.34	64.17	0	0	4.1	3.12	76	-0.62	2.32	8.9	7.06	79.32	0.77	2.14	5.39	69.51	0.44	2.39
865	Yes	TOP PROTEIN	UniRef100_I1KMP3	Uncharacterized protein n=2 Tax=Glycine max RepID=I1KMP3_SOYBN	497	54.1956	6.02393	0.999767	0.99992	33.122	11	11	32.5956	21	1.45	0.189	6.97	0.97	13.95	0	0	5.06	1.17	23.08	-0.46	2.25	9.21	1.09	11.85	0.59	2.38	4.27	57.96	0.14	2.28
866	Yes	TOP PROTEIN	UniRef100_K7LP97	Uncharacterized protein n=1 Tax=Glycine max RepID=K7LP97_SOYBN	170	16.8998	8.57275	1	1	33.9201	11	8	61.1765	70	3.3	0.002	19.57	1.89	9.64	0	0	20.6	5.34	25.91	-0.06	1.7	26.12	6.21	23.77	0.45	1.64	5.35	25.24	-0.27	2.3
867	Yes	TOP PROTEIN	UniRef100_Q42785	Nonsymbiotic hemoglobin n=3 Tax=Glycine max RepID=Q42785_SOYBN	161	18.0184	9.46631	1	1	34.5925	15	11	67.0807	90	12.23	0	19.43	2.05	10.53	0	0	19.79	2.33	11.76	0.04	1.65	44.47	13.88	31.21	1.18	2.31	1.77	4.26	0.98	2.54
868	Yes	TOP PROTEIN	UniRef100_C6TMA8	Uncharacterized protein n=1 Tax=Glycine max RepID=C6TMA8_SOYBN	119	12.211	4.53857	1	1	34.5917	9	7	74.7899	100	18.13	0	40.58	9.94	24.5	0	0	43.38	1.89	4.36	-0.14	1.99	23.83	2.03	8.52	-1.11	2.39	5.83	22.1	-1.04	2.11
869	Yes	TOP PROTEIN	UniRef100_I1JKM1	Uncharacterized protein n=1 Tax=Glycine max RepID=I1JKM1_SOYBN	289	32.2892	4.84326	1	1	33.6784	10	9	29.0657	43	17.54	0	7.25	1.33	18.33	0	0	7.38	1.55	20.95	-0.14	2.04	28.9	0.67	2.34	2.42	1.93	1.16	5.7	1.94	1.95
870	Yes	TOP PROTEIN	UniRef100_I1MBE2	Uncharacterized protein n=2 Tax=Glycine max RepID=I1MBE2_SOYBN	1108	122.679	5.22412	1	1	34.2659	16	16	17.87	23	2.25	0.032	6.72	0.24	3.57	0	0	5.82	2.14	36.76	-0.33	2.12	8.78	1.16	13.23	0.37	2.07	0.77	9.35	0.2	2.33
871	Yes	TOP PROTEIN	UniRef100_I1NH45	Uncharacterized protein n=1 Tax=Glycine max RepID=I1NH45_SOYBN	356	38.8728	6.96143	1	1	34.5428	13	12	35.3933	43	10.32	0	8.63	0.41	4.73	0	0	10.2	3.23	31.63	0.22	2.32	23.06	6.91	29.96	1.86	1.93	6.05	28.28	1.52	2.38
872	Yes	TOP PROTEIN	UniRef100_I1MQD0	Uncharacterized protein n=1 Tax=Glycine max RepID=I1MQD0_SOYBN	554	60.1366	5.79541	0.998662	0.998835	33.804	19	19	30.6859	34	3.59	0.001	8.73	2.76	31.6	0	0	6.45	1.28	19.81	-0.73	1.77	14.18	3.59	25.3	0.9	1.48	3.87	31.75	0.37	1.9
873	Yes	TOP PROTEIN	UniRef100_I1LAJ3	Uncharacterized protein n=1 Tax=Glycine max RepID=I1LAJ3_SOYBN	328	36.5348	7.7085	1	1	34.5283	16	12	43.2927	32	2	0.056	10.22	1.55	15.2	0	0	10.54	1.68	15.95	-0.05	1.45	11.61	1.71	14.71	0.1	1.85	1.49	14.6	-0.46	2.45
874	Yes	TOP PROTEIN	UniRef100_I1KX25	Uncharacterized protein n=1 Tax=Glycine max RepID=I1KX25_SOYBN	403	43.3437	9.30518	0.99492	0.989764	34.5153	13	11	32.0099	52	4.86	0	14.09	1.53	10.83	0	0	13.62	1.61	11.86	0.02	1.4	17.95	1.1	6.14	0.34	1.51	4.68	22.53	0.57	1.94
875	Yes	TOP PROTEIN	UniRef100_C6TAX7	Uncharacterized protein n=1 Tax=Glycine max RepID=C6TAX7_SOYBN	214	24.1321	5.45264	1	1	31.9226	13	11	42.5234	89	17.57	0	18.27	9.35	51.16	0	0	16.83	3.5	20.83	-0.03	2.3	29.3	14.48	49.42	0.87	2.53	14.21	33.54	1.52	2.67
876	Yes	TOP PROTEIN	UniRef100_I1MQM4	Uncharacterized protein n=1 Tax=Glycine max RepID=I1MQM4_SOYBN	499	56.2129	5.47803	0.999867	0.956927	34.4795	14	12	28.4569	33	2.38	0.023	11.68	5.45	46.61	0	0	10.51	4.38	41.67	0.05	1.48	10.58	4.29	40.56	-0.2	2.13	3.85	33.8	0.09	1.75
877	Yes	TOP PROTEIN	UniRef100_I1JCB1	Uncharacterized protein n=1 Tax=Glycine max RepID=I1JCB1_SOYBN	364	39.4784	7.60596	0.999996	0.999708	32.3362	13	10	35.1648	25	8.39	0	7.44	1.8	24.24	0	0	7.33	2.02	27.52	0.1	0.88	11.4	3.1	27.15	0.62	1.4	2.94	30.3	0.11	1.67
878	Yes	TOP PROTEIN	UniRef100_I1JUS6	Aspartate aminotransferase n=1 Tax=Glycine max RepID=I1JUS6_SOYBN	416	45.2625	7.95752	0.999996	0.98692	33.2437	12	11	31.7308	34	6.12	0	8.04	1.02	12.65	0	0	7.26	2.05	28.28	-0.34	1.6	14.54	3.79	26.06	0.84	1.98	3.4	24.29	0.83	1.32
879	Yes	TOP PROTEIN	UniRef100_C6TID5	Uncharacterized protein n=1 Tax=Glycine max RepID=C6TID5_SOYBN	276	29.1725	9.70068	1	0.999927	33.5761	13	13	52.8986	51	2.57	0.013	15.81	2.7	17.09	0	0	14.56	3.89	26.69	0.02	1.09	20.17	4.91	24.34	0.48	1.57	4	21.12	0.34	1.8
880	Yes	TOP PROTEIN	UniRef100_I1ND31	N-acetyl-gamma-glutamyl-phosphate reductase n=1 Tax=Glycine max RepID=I1ND31_SOYBN	391	42.7823	6.99072	0.987561	0.995561	34.395	11	10	32.9923	25	5.86	0	8.38	0.59	7.01	0	0	7.97	1.85	23.26	-0.16	1	8.92	0.65	7.25	-0.25	1.66	1.32	12.87	0.04	1.41
881	Yes	TOP PROTEIN	UniRef100_I1LDY8	Uncharacterized protein n=2 Tax=Glycine max RepID=I1LDY8_SOYBN	465	52.1109	7.72314	1	1	32.665	15	12	26.4516	30	5.83	0	9.85	2.5	25.38	0	0	9.8	2.29	23.36	0.01	1.19	9.35	2.34	25.06	-0.36	1.95	2.2	19.44	0.22	1.27
882	Yes	TOP PROTEIN	UniRef100_C6KHU4	Phenylalanine ammonia-lyase n=1 Tax=Glycine max RepID=C6KHU4_SOYBN	717	78.049	5.78271	1	0.945322	34.0289	12	10	17.7127	21	3.03	0.005	5.15	0.83	16.15	0	0	4.78	0.37	7.83	-0.43	1.82	8.48	1.65	19.47	0.51	1.84	0.55	7.47	0.15	1.84
883	Yes	TOP PROTEIN	UniRef100_C6T1W3	Uncharacterized protein n=1 Tax=Glycine max RepID=C6T1W3_SOYBN	113	12.581	6.39209	1	1	27.8378	12	9	69.9115	52	19.51	0	8.79	4.25	48.42	0	0	8.4	2.19	26.03	-0.3	2.23	17.85	9.38	52.57	0.96	2.35	5.77	26.1	1.57	2.02
884	Yes	TOP PROTEIN	UniRef100_I1JJ05	Uncharacterized protein n=1 Tax=Glycine max RepID=I1JJ05_SOYBN	258	27.9822	7.94287	1	0.988485	34.3117	14	11	32.9457	114	44.04	0	48.86	15.39	31.5	0	0	62.85	14.02	22.3	0.28	1.65	22.13	6.83	30.85	-1.58	2.21	9.75	44.76	-1.78	2.3
885	Yes	TOP PROTEIN	UniRef100_B0M1A5	Betaine aldehyde dehydrogenase n=1 Tax=Glycine max RepID=B0M1A5_SOYBN	503	54.5583	5.22412	1	0.962541	33.4291	12	12	32.008	34	4.99	0	8.73	0.76	8.66	0	0	7.93	1.09	13.75	-0.21	1.14	14.31	3.29	22.98	0.62	1.5	4.17	31.1	0.49	1.74
886	Yes	TOP PROTEIN	UniRef100_I1MIA8	Uncharacterized protein n=1 Tax=Glycine max RepID=I1MIA8_SOYBN	137	15.1616	4.27197	1	1	34.3378	10	9	77.3723	35	3.01	0.005	10.71	3.59	33.53	0	0	12.41	3.28	26.42	0.06	1.63	10.73	0.96	8.97	-0.23	1.6	2.92	22.42	-0.03	1.72
887	Yes	TOP PROTEIN	UniRef100_I1K855	Uncharacterized protein n=1 Tax=Glycine max RepID=I1K855_SOYBN	235	25.4536	9.01221	1	0.999989	34.3371	12	10	45.5319	43	4.18	0	12.68	2.3	18.16	0	0	11.56	3.1	26.85	-0.4	1.47	16.08	3.12	19.39	0.3	1.23	2.04	13.21	-0.06	1.99
888	Yes	TOP PROTEIN	UniRef100_I1M6X0	Uncharacterized protein n=1 Tax=Glycine max RepID=I1M6X0_SOYBN	313	34.9683	4.89404	1	1	33.0835	15	14	38.0192	38	10.93	0	13.24	1.06	8.03	0	0	13.14	0.77	5.82	-0.16	1.09	10.36	2.84	27.37	-0.81	1.71	2.1	17.84	-0.85	2.21
889	Yes	TOP PROTEIN	UniRef100_I1KXW6	Uncharacterized protein n=1 Tax=Glycine max RepID=I1KXW6_SOYBN	368	40.323	6.44287	1	1	33.3405	14	14	43.2065	35	7.74	0	14.37	3.37	23.44	0	0	14.52	3.6	24.82	0.13	1.27	8.86	2.74	30.9	-0.82	1.57	1.18	15.11	-1.36	2.21
890	Yes	TOP PROTEIN	UniRef100_Q9M508	Beta-ketoacyl-ACP synthetase I n=1 Tax=Glycine max RepID=Q9M508_SOYBN	469	49.6551	7.2251	0.999981	0.999981	33.2346	11	9	27.2921	28	0.84	0.552	8.68	3.64	41.98	0	0	7.64	2.65	34.68	-0.14	1.36	9.44	6.11	64.68	0.14	1.88	5.21	53.67	-0.1	1.95
891	Yes	TOP PROTEIN	UniRef100_I1JE07	Uncharacterized protein n=3 Tax=Fabaceae RepID=I1JE07_SOYBN	325	36.9308	6.62451	0.99997	0.979829	32.8631	14	10	38.7692	34	6.7	0	6.86	1.87	27.29	0	0	6.26	1.82	29.11	-0.11	2.12	12.98	3.17	24.47	1.02	2.71	3.2	18.89	1.63	2.19
892	Yes	TOP PROTEIN	UniRef100_I1KZ20	Uncharacterized protein n=1 Tax=Glycine max RepID=I1KZ20_SOYBN	544	60.8474	5.17334	0.999602	0.999698	30.6151	16	15	28.3088	39	7.99	0	7.74	0.54	6.93	0	0	7.71	1.13	14.64	0.11	1.38	13.54	1.62	11.97	0.85	1.77	2.83	19.6	1.07	1.88
893	Yes	TOP PROTEIN	UniRef100_P43210	Delta-aminolevulinic acid dehydratase, chloroplastic n=2 Tax=Glycine max RepID=HEM2_SOYBN	412	45.0209	6.69775	1	0.960323	31.6464	9	7	24.2718	27	3.64	0.001	10.36	1.34	12.97	0	0	10.29	0.88	8.6	-0.01	1.32	6.7	1.05	15.73	-0.62	1.41	2.6	35.02	-0.57	1.04
894	Yes	TOP PROTEIN	UniRef100_C6T4R9	Uncharacterized protein n=1 Tax=Glycine max RepID=C6T4R9_SOYBN	155	17.6384	10.1694	0.999975	0.999644	34.0696	13	10	47.0968	131	14.9	0	34.79	1.17	3.36	0	0	38.04	5.34	14.03	0.13	1.91	47.21	4.95	10.49	0.39	1.95	10.38	21.67	0.2	2.47
895	Yes	TOP PROTEIN	UniRef100_I1LDC1	Uncharacterized protein n=1 Tax=Glycine max RepID=I1LDC1_SOYBN	218	24.1688	4.61475	1	0.993429	33.2932	11	7	41.7431	40	9.91	0	9.31	2.36	25.3	0	0	8.77	0.98	11.14	-0.33	1.48	15.45	2.85	18.47	0.52	1.75	4.13	24.33	0.71	1.72
896	Yes	TOP PROTEIN	UniRef100_C6TND8	Putative uncharacterized protein n=1 Tax=Glycine max RepID=C6TND8_SOYBN	370	42.2873	4.1958	1	0	34.109	11	10	33.7838	32	3.94	0	11.14	6.98	62.65	0	0	9.31	4.88	52.4	-0.62	2.19	11.34	4.33	38.23	0.1	0.58	3.38	31.02	-0.04	1.34
897	Yes	TOP PROTEIN	UniRef100_I1K180	Uncharacterized protein n=1 Tax=Glycine max RepID=I1K180_SOYBN	396	41.6974	9.70068	0.999963	0.999955	34.0997	13	12	41.9192	27	7.27	0	11.44	1.22	10.63	0	0	10.29	3.8	36.94	-0.26	2.01	5.26	1.37	26.11	-1.49	2.02	2.34	33.66	-1.06	2.39
898	Yes	TOP PROTEIN	UniRef100_I1MIC0	Uncharacterized protein n=1 Tax=Glycine max RepID=I1MIC0_SOYBN	187	21.4768	6.31592	1	1	33.0053	12	10	50.8021	93	41.54	0	15.98	2.07	12.93	0	0	15.22	1.81	11.9	-0.43	2.16	47.45	2.76	5.83	1.94	2.09	10.81	23.42	1.98	1.84
899	Yes	TOP PROTEIN	UniRef100_K7MRE8	Uncharacterized protein n=1 Tax=Glycine max RepID=K7MRE8_SOYBN	368	40.2549	6.44287	1	0.999998	33.2392	15	14	41.5761	34	8.18	0	13.9	2.26	16.23	0	0	13.91	1.49	10.73	0.02	0.99	8.94	1.3	14.51	-0.7	1.4	3.03	38.9	-1.43	2.31
900	Yes	TOP PROTEIN	UniRef100_A9P9X4	Predicted protein n=3 Tax=fabids RepID=A9P9X4_POPTR	181	20.6217	6.52197	1	0	33.7737	10	6	43.6464	36	11.99	0	8.06	1.54	19.13	0	0	8.06	2.49	30.91	-0.14	1.89	19.27	7.97	41.34	1.43	1.24	4.08	26.89	0.86	1.68
901	Yes	TOP PROTEIN	UniRef100_C6T8F0	Glutamine synthetase n=1 Tax=Glycine max RepID=C6T8F0_SOYBN	356	39.1694	5.09717	1	0.78224	32.923	13	10	30.0562	71	19.11	0	14	3.2	22.88	0	0	13.4	1.54	11.51	-0.38	1.91	28.93	6.26	21.66	1.19	2.06	9.13	30.01	1.36	1.85
902	Yes	TOP PROTEIN	UniRef100_K7LRU6	Uncharacterized protein n=1 Tax=Glycine max RepID=K7LRU6_SOYBN	705	77.7619	4.61475	1	0.99702	33.0379	17	15	22.9787	31	6.81	0	9.47	2.9	30.64	0	0	6.58	2.4	36.41	-1.12	2.17	13.03	5.16	39.56	0.47	1.24	5.03	49.55	-0.58	2.1
903	Yes	TOP PROTEIN	UniRef100_I1L685	Uncharacterized protein n=1 Tax=Glycine max RepID=I1L685_SOYBN	422	49.5919	5.79541	0.999362	0.999125	33.8933	15	15	35.0711	29	1.8	0.089	8.93	2.23	24.98	0	0	9.31	1.04	11.17	-0.05	1.46	9.64	2.3	23.82	-0.11	1.8	2.77	29.65	-0.26	1.61
904	Yes	TOP PROTEIN	UniRef100_C6TM75	Putative uncharacterized protein n=1 Tax=Glycine max RepID=C6TM75_SOYBN	301	34.0423	5.75732	0.999976	0.986951	33.9415	12	12	42.8571	38	2.41	0.021	10.23	2.1	20.5	0	0	9.84	1.5	15.27	0.08	0.99	15.39	5.85	38.03	0.63	1.43	4.1	28.91	0.28	2.16
905	Yes	TOP PROTEIN	UniRef100_I1M1P1	Uncharacterized protein n=1 Tax=Glycine max RepID=I1M1P1_SOYBN	311	33.154	5.89697	1	1	33.1786	17	13	36.3344	36	8.68	0	14	6.19	44.17	0	0	11.93	5.69	47.69	-0.37	0.86	10.51	4.14	39.35	-0.52	1.34	5.23	47.58	-0.77	1.91
906	Yes	TOP PROTEIN	UniRef100_C6SWN0	Putative uncharacterized protein n=1 Tax=Glycine max RepID=C6SWN0_SOYBN	236	25.4975	8.41162	1	0.999985	33.8544	11	9	40.678	39	3.51	0.001	11.17	2.52	22.52	0	0	10.12	2.71	26.81	-0.45	1.56	14.04	2.92	20.81	0.27	1.5	1.34	10.43	-0.24	2.34
907	Yes	TOP PROTEIN	UniRef100_I1K181	Uncharacterized protein n=1 Tax=Glycine max RepID=I1K181_SOYBN	389	40.8839	9.80322	0.953085	0.830463	33.8428	12	12	43.9589	26	6.31	0	10.91	3.13	28.65	0	0	9.5	4.69	49.31	-0.4	2.18	5.05	2.6	51.57	-1.49	2.06	3.75	55.97	-1.06	2.44
908	Yes	TOP PROTEIN	UniRef100_C6T017	Putative uncharacterized protein n=1 Tax=Glycine max RepID=C6T017_SOYBN	192	21.6697	9.99365	1	0.978701	31.406	10	9	54.1667	44	6.72	0	14.01	1.17	8.34	0	0	12	2.82	23.52	-0.47	1.39	20.01	2.79	13.96	0.2	1.59	1.3	7.77	-0.05	1.73
909	Yes	TOP PROTEIN	UniRef100_I1J4S3	Uncharacterized protein n=1 Tax=Glycine max RepID=I1J4S3_SOYBN	370	39.6014	4.42432	1	1	33.5171	11	11	32.4324	34	11.19	0	13.07	4.33	33.11	0	0	15.44	4.69	30.36	0.32	1.47	9.41	0.28	3.01	-0.44	1.84	0.66	6.94	-0.59	2.04
910	Yes	TOP PROTEIN	UniRef100_C6TA11	Uncharacterized protein n=2 Tax=Glycine max RepID=C6TA11_SOYBN	488	54.0067	6.34131	0.999999	0.999995	33.0146	11	10	22.9508	37	5.82	0	12.9	9.4	72.86	0	0	10.99	8.49	77.19	-0.44	1.69	10.65	6.15	57.69	-0.77	2.29	9.71	64.88	0.01	1.9
911	Yes	TOP PROTEIN	UniRef100_I1LQ46	Coatomer subunit gamma n=1 Tax=Glycine max RepID=I1LQ46_SOYBN	887	98.6369	4.90674	0.999999	0.953515	33.4245	17	17	21.4205	37	3.78	0.001	12.69	4.39	34.57	0	0	10.43	3	28.74	-0.33	1.09	13.52	2.6	19.22	-0.22	2.25	3.75	30	-0.3	2.09
912	Yes	TOP PROTEIN	UniRef100_C6T7R6	Putative uncharacterized protein n=1 Tax=Glycine max RepID=C6T7R6_SOYBN	417	47.4712	5.41455	1	0.969767	31.8478	14	12	34.0528	28	7.11	0	7.22	3.73	51.62	0	0	7.47	4.39	58.85	0.11	0.89	12.44	4.72	37.92	0.77	1.32	4.2	39.19	0.31	1.68
913	Yes	TOP PROTEIN	UniRef100_C6TMQ6	Uncharacterized protein n=1 Tax=Glycine max RepID=C6TMQ6_SOYBN	404	44.029	9.5835	1	1	33.7777	13	12	37.1287	27	1.68	0.116	7.6	2.77	36.42	0	0	7.69	2.67	34.78	0.15	1.78	10.32	5.23	50.67	0.42	1.85	1.96	21.17	-0.04	2.88
914	Yes	TOP PROTEIN	UniRef100_I1LRW8	Uncharacterized protein n=1 Tax=Glycine max RepID=I1LRW8_SOYBN	291	33.2031	8.96826	0.999982	0.999982	31.7667	14	13	42.268	35	10.16	0	15.94	7.01	43.97	0	0	12.21	3.56	29.21	-0.63	1.48	8.9	2.52	28.32	-1.11	2.19	2.44	29.61	-1.46	2.36
915	Yes	TOP PROTEIN	UniRef100_I1KD09	ATP synthase subunit gamma n=1 Tax=Glycine max RepID=I1KD09_SOYBN	324	35.3925	9.43701	1	0.551025	32.8718	12	12	49.6914	35	2.83	0.007	9.74	3.31	33.98	0	0	8.41	4.51	53.67	-0.45	1.33	14.17	6.8	47.96	0.44	1.54	4.11	30.53	0.35	1.18
916	Yes	TOP PROTEIN	UniRef100_I1JSP6	Coatomer subunit gamma n=1 Tax=Glycine max RepID=I1JSP6_SOYBN	886	98.4979	4.95752	0.99996	0.999925	33.3596	16	16	19.6388	33	6.28	0	11.67	5.26	45.09	0	0	9.25	4.25	45.94	-0.48	0.79	12.26	4.21	34.37	-0.31	2.13	3.94	33.19	-0.13	1.55
917	Yes	TOP PROTEIN	UniRef100_I1ML97	Uncharacterized protein n=1 Tax=Glycine max RepID=I1ML97_SOYBN	1030	116.958	5.52881	1	1	33.4597	16	14	13.7864	34	2.3	0.028	9.56	3.19	33.38	0	0	10.09	3.74	37.01	0.21	1.9	12.81	2.01	15.69	0.58	2.33	1.44	11.64	0.21	2.55
918	Yes	TOP PROTEIN	UniRef100_K7MFT2	Uncharacterized protein n=1 Tax=Glycine max RepID=K7MFT2_SOYBN	505	57.2841	9.5249	0.995715	0.998051	32.186	16	14	30.099	24	4.68	0	7.2	1.73	24.08	0	0	7.58	1.32	17.34	-0.16	1.43	8.53	2.45	28.72	0.02	1.09	4.28	47.52	-0.12	2.28
919	Yes	TOP PROTEIN	UniRef100_I1NCQ3	Uncharacterized protein n=2 Tax=Glycine max RepID=I1NCQ3_SOYBN	602	66.3588	7.10791	1	1	33.6143	15	14	22.4252	38	16.19	0	7.09	2.16	30.51	0	0	5.98	0.77	12.88	-0.25	1.99	16.85	3.74	22.21	1.75	2.07	2.36	13.22	1.73	2.36
920	Yes	TOP PROTEIN	UniRef100_I1JV68	Uncharacterized protein n=2 Tax=Glycine max RepID=I1JV68_SOYBN	512	56.8051	5.64307	1	0.975069	32.1697	10	9	22.4609	21	3.95	0.001	6.52	3	46.05	0	0	4.55	2.35	51.73	-0.86	1.77	9.03	3.98	44.12	0.43	1.28	3.02	34.39	0.43	1.1
921	Yes	TOP PROTEIN	UniRef100_C6TCW1	Putative uncharacterized protein n=1 Tax=Glycine max RepID=C6TCW1_SOYBN	408	47.64	5.49072	1	0.99692	32.6828	15	15	36.2745	28	0.87	0.528	8.09	1.32	16.28	0	0	9.05	1.45	16	0.23	0.88	9.09	1.71	18.87	-0.01	1.61	2.84	31.81	-0.13	1.48
922	Yes	TOP PROTEIN	UniRef100_I1M2S7	Uncharacterized protein n=1 Tax=Glycine max RepID=I1M2S7_SOYBN	377	41.3483	8.98291	1	1	30.6619	9	8	30.7692	26	4.71	0	5.95	0.83	13.92	0	0	5.05	1.75	34.62	-0.61	2.43	9.9	3.09	31.21	1.16	2.11	2.91	26.42	1.21	2.39
923	Yes	TOP PROTEIN	UniRef100_I1LLM2	Asparagine synthetase n=1 Tax=Glycine max RepID=I1LLM2_SOYBN	579	65.1998	6.16357	0.985993	0.853561	33.3995	14	14	26.4249	53	11.19	0	10.87	2.54	23.35	0	0	9.95	4.56	45.85	-0.35	2.11	27.63	4.98	18.04	1.47	2.07	6.12	29.21	1.08	2.04
924	Yes	TOP PROTEIN	UniRef100_C6T5M5	Putative uncharacterized protein n=1 Tax=Glycine max RepID=C6T5M5_SOYBN	155	17.6074	10.1108	0.999969	0.333017	33.4064	13	10	47.0968	129	15.35	0	33.96	0.31	0.92	0	0	37.58	5.7	15.17	0.14	1.92	46.77	5.08	10.86	0.41	1.96	9.83	20.63	0.26	2.4
925	Yes	TOP PROTEIN	UniRef100_C6TC96	Putative uncharacterized protein n=1 Tax=Glycine max RepID=C6TC96_SOYBN	167	17.8264	3.81494	1	0.99605	31.0426	14	8	37.7246	130	103.12	0	16.17	3.32	20.52	0	0	15.88	1.93	12.14	-0.42	1.93	45.74	5.73	12.52	1.94	2.42	16.92	32.98	2.01	2.65
926	Yes	TOP PROTEIN	UniRef100_C6TGV7	Putative uncharacterized protein n=1 Tax=Glycine max RepID=C6TGV7_SOYBN	423	46.5521	5.46533	1	0	33.3135	10	8	25.0591	38	4.81	0	10.51	2.66	25.34	0	0	8.94	3.23	36.16	-0.28	1.69	18.37	1.79	9.76	1.05	1.18	3.68	24.05	0.34	2.32
927	Yes	TOP PROTEIN	UniRef100_I1KQ42	Uncharacterized protein n=2 Tax=Glycine max RepID=I1KQ42_SOYBN	408	44.5318	6.02393	1	0.99852	33.4154	12	11	27.2059	31	8.27	0	9.17	5.02	54.71	0	0	8.54	3.56	41.68	-0.21	0.93	12.49	6.12	48.99	0.45	0.44	4	34.94	0.11	1.35
928	Yes	TOP PROTEIN	UniRef100_I1JLL3	Uncharacterized protein n=1 Tax=Glycine max RepID=I1JLL3_SOYBN	313	35.1692	6.01123	0.997125	0.99719	33.3849	13	11	36.7412	37	7.41	0	10.33	3.59	34.71	0	0	10.55	4.69	44.43	-0.04	1.38	15.58	6.41	41.11	0.73	1.18	6.1	36.1	0.65	1.98
929	Yes	TOP PROTEIN	UniRef100_I1NC65	Proteasome subunit beta type n=1 Tax=Glycine max RepID=I1NC65_SOYBN	232	26.3164	7.47412	0.999994	0.930621	33.3834	9	9	53.0172	39	3.49	0.001	9.8	0.74	7.58	0	0	9.65	0.65	6.69	0.14	1.1	15.86	2.86	18.03	0.72	1.88	2.4	15.8	0.46	2.08
930	Yes	TOP PROTEIN	UniRef100_C6TGU0	Uncharacterized protein n=1 Tax=Glycine max RepID=C6TGU0_SOYBN	261	29.0082	9.0415	1	0.999999	31.4843	10	10	46.3602	38	13.35	0	16.2	2.13	13.14	0	0	15.31	3.45	22.55	-0.02	0.74	8.67	2.58	29.73	-1.27	1.56	1.84	23.3	-1.44	1.94
931	Yes	TOP PROTEIN	UniRef100_C6T828	Putative uncharacterized protein n=1 Tax=Glycine max RepID=C6T828_SOYBN	299	32.4368	5.2749	1	0.990847	33.3778	10	8	34.4482	27	20.33	0	11.44	2.47	21.55	0	0	10.27	2.94	28.65	-0.17	0.32	6.89	1.74	25.29	-1.01	1.25	1.61	20.97	-0.83	1.3
932	Yes	TOP PROTEIN	UniRef100_I1MGM0	Uncharacterized protein n=1 Tax=Glycine max RepID=I1MGM0_SOYBN	167	18.9515	4.41162	0.999999	0.993342	33.3493	14	11	72.4551	67	3.28	0.002	19.88	0.31	1.57	0	0	18.74	1.51	8.06	-0.11	1.55	23.63	2.67	11.29	-0.06	2.2	1.69	7.28	-0.14	2.14
933	Yes	TOP PROTEIN	UniRef100_I1LCU6	Uncharacterized protein n=1 Tax=Glycine max RepID=I1LCU6_SOYBN	1032	115.752	6.18896	1	0.999478	33.3196	15	14	15.0194	29	1.29	0.255	9.51	5.44	57.23	0	0	8.63	5.43	62.99	-0.08	1.51	9.85	1.57	15.92	0.13	1.89	3.3	34.82	-0.01	2.11
934	Yes	TOP PROTEIN	UniRef100_I1JAV9	Pectinesterase n=2 Tax=Glycine max RepID=I1JAV9_SOYBN	553	61.0041	8.71924	1	1	33.2835	14	13	27.6673	41	5.72	0	10.93	2.08	19.07	0	0	9.72	1.03	10.56	-0.2	1.37	17.62	1.09	6.21	0.84	1.58	1.76	10.54	0.51	2.29
935	Yes	TOP PROTEIN	UniRef100_I1KRM4	Uncharacterized protein n=1 Tax=Glycine max RepID=I1KRM4_SOYBN	293	32.6808	4.90674	1	1	33.2745	13	9	33.7884	27	4.02	0	7.13	3.11	43.67	0	0	7.36	2.88	39.2	0.05	0.31	9.6	4.68	48.79	0.33	0.96	6.49	56.78	0.57	1.02
936	Yes	TOP PROTEIN	UniRef100_I1LIN0	Uncharacterized protein n=1 Tax=Glycine max RepID=I1LIN0_SOYBN	513	56.255	7.75244	1	1	31.7114	13	12	27.4854	33	10.29	0	9.45	0.82	8.71	0	0	9.31	2.07	22.19	-0.37	1.53	13.91	4.86	34.95	0.19	1.73	2.43	15.76	0.64	0.9
937	Yes	TOP PROTEIN	UniRef100_I1MN39	Proteasome subunit alpha type n=1 Tax=Glycine max RepID=I1MN39_SOYBN	249	27.1582	7.31299	1	1	33.1571	13	11	41.7671	55	5.94	0	13.31	1.93	14.47	0	0	12.33	2.66	21.54	0.05	1.1	20.37	4.9	24.03	0.67	1.7	1.69	7.73	0.63	2.17
938	Yes	TOP PROTEIN	UniRef100_I1LP54	Uncharacterized protein n=1 Tax=Glycine max RepID=I1LP54_SOYBN	289	31.7271	9.89111	0.966792	0.657532	31.0284	10	9	38.4083	44	3.58	0.001	13.99	4.72	33.71	0	0	12.64	3.73	29.53	-0.22	1.11	15.55	4.11	26.42	0.06	1.7	0.38	2.53	-0.31	2.33
939	Yes	TOP PROTEIN	UniRef100_Q9M507	Beta-ketoacyl-ACP synthetase I-2 n=1 Tax=Glycine max RepID=Q9M507_SOYBN	469	49.7131	7.56201	0.999669	0.999669	32.1227	10	8	26.226	26	1.39	0.21	8.34	3.07	36.87	0	0	6.33	2.16	34.19	-0.45	1.61	9.21	4.15	45.04	0.22	1.58	4.09	45.54	-0.22	1.94
940	Yes	TOP PROTEIN	UniRef100_Q944T2	Translationally-controlled tumor protein homolog n=2 Tax=Glycine max RepID=TCTP_SOYBN	168	18.9655	4.41162	0.999994	0.999976	33.1676	12	10	63.6905	80	6.11	0	23.87	1.83	7.66	0	0	23.18	2.23	9.62	-0.05	1.54	30.75	4.84	15.74	0.26	1.89	2.47	8.65	-0.08	2.19
941	Yes	TOP PROTEIN	UniRef100_I1LR95	Uncharacterized protein n=1 Tax=Glycine max RepID=I1LR95_SOYBN	197	22.0781	10.4038	1	0.976256	31.4584	12	12	63.9594	42	11.74	0	18.85	5.46	28.98	0	0	18.13	4.55	25.12	-0.05	1.6	10.85	3.11	28.62	-0.9	1.54	6.2	60.54	-1.2	2.14
942	Yes	TOP PROTEIN	UniRef100_I1K4Q5	Uncharacterized protein n=1 Tax=Glycine max RepID=I1K4Q5_SOYBN	232	25.7394	10.6382	0.928879	0.169842	32.2996	13	12	42.2414	57	9.34	0	17.8	6.9	38.77	0	0	16.53	6.98	42.2	-0.34	1.48	24.25	10.54	43.45	0.23	1.91	5.73	27.99	0.03	1.74
943	Yes	TOP PROTEIN	UniRef100_I1LTT8	Uncharacterized protein n=1 Tax=Glycine max RepID=I1LTT8_SOYBN	388	43.5651	7.85498	0.980302	0.985378	31.37	12	11	33.2474	31	9.65	0	11.78	1.74	14.76	0	0	12.89	2.8	21.72	0.21	0.78	8.47	1.57	18.53	-0.62	0.97	0.95	13.24	-1.42	2.24
944	Yes	TOP PROTEIN	UniRef100_I1ME74	Uncharacterized protein n=1 Tax=Glycine max RepID=I1ME74_SOYBN	198	21.1266	6.11279	0.99999	0.999972	33.0677	10	8	54.5455	71	17.45	0	12.33	3.42	27.76	0	0	12.21	4.01	32.85	-0.01	1.89	31.3	15.7	50.17	1.45	2.14	9.04	37.61	0.82	2.4
945	Yes	TOP PROTEIN	UniRef100_I1LT58	Uncharacterized protein n=2 Tax=Glycine max RepID=I1LT58_SOYBN	196	21.3008	8.25049	1	1	33.0625	11	8	38.7755	44	10.88	0	16.79	1.36	8.09	0	0	18.05	2.68	14.85	-0.09	1.08	11.3	1.71	15.1	-0.83	1.49	1.57	14.12	-1.13	1.89
946	Yes	TOP PROTEIN	UniRef100_K7MB32	Uncharacterized protein n=1 Tax=Glycine max RepID=K7MB32_SOYBN	421	46.2888	9.20264	0.999997	0.985946	33.043	10	8	23.2779	97	34.2	0	18.17	4.26	23.44	0	0	17.27	3.51	20.33	-0.36	2.28	51.91	9.82	18.92	2.07	2.73	10.38	20.26	1.98	2.7
947	Yes	TOP PROTEIN	UniRef100_I1KHZ4	Uncharacterized protein n=3 Tax=Glycine max RepID=I1KHZ4_SOYBN	298	33.9277	9.56885	0.999948	0.999962	32.4822	13	13	35.2349	42	8.52	0	16.15	5.52	34.17	0	0	12.19	4	32.76	-0.6	1.43	13.21	2.1	15.93	-0.4	1.18	2.7	23.86	-0.8	1.67
948	Yes	TOP PROTEIN	UniRef100_I1JJS4	Uncharacterized protein n=1 Tax=Glycine max RepID=I1JJS4_SOYBN	315	35.5445	5.78271	0.999409	0.999454	33.0225	12	10	35.2381	56	14.9	0	10.74	2.64	24.57	0	0	9.24	0.65	7.05	-0.13	2.32	27.93	5.72	20.49	1.87	2.35	3.81	15.13	1.47	3.17
949	Yes	TOP PROTEIN	UniRef100_I1KDI9	Uncharacterized protein n=1 Tax=Glycine max RepID=I1KDI9_SOYBN	195	21.0357	8.66064	0.980628	0.970334	32.976	12	9	43.5897	45	7.68	0	16.27	3.16	19.4	0	0	18.22	4.09	22.46	0.04	1.28	10.91	3.12	28.64	-0.76	1.64	1.02	10.01	-1.25	2.17
950	Yes	TOP PROTEIN	UniRef100_I1LKW7	Uncharacterized protein n=1 Tax=Glycine max RepID=I1LKW7_SOYBN	387	43.2062	5.78271	0.999895	0.93796	32.9305	11	10	27.6486	33	6.32	0	10.29	0.36	3.47	0	0	9.31	0.28	3.03	-0.03	1.07	14.84	2.57	17.29	0.56	1.4	0.95	8.06	-0.1	2.1
951	Yes	TOP PROTEIN	UniRef100_I1LHN4	Uncharacterized protein n=1 Tax=Glycine max RepID=I1LHN4_SOYBN	657	73.1343	5.46533	1	1	32.9591	12	12	23.7443	21	0.94	0.477	6.48	2.49	38.37	0	0	6.65	3.17	47.58	0.31	1.28	7.37	3.94	53.54	0.03	2.35	3.17	42.56	0.02	2.46
952	Yes	TOP PROTEIN	UniRef100_C6ZJY9	Serine hydroxymethyltransferase 4 n=1 Tax=Glycine max RepID=C6ZJY9_SOYBN	536	58.3549	7.63525	1	1	32.9549	13	11	20.1493	33	4.73	0	8.1	1.47	18.14	0	0	9.7	1.2	12.34	0.66	2.01	15.41	2.81	18.25	1.47	1.94	2.29	18.35	0.63	3.04
953	Yes	TOP PROTEIN	UniRef100_K7MP05	Uncharacterized protein n=1 Tax=Glycine max RepID=K7MP05_SOYBN	959	107.968	8.82178	1	1	32.9139	14	12	13.7643	31	5.04	0	11.93	4.23	35.48	0	0	9.08	5.33	58.7	-0.52	1.9	12.63	2.82	22.32	0.13	1.5	1.38	13.87	-0.71	2.53
954	Yes	TOP PROTEIN	UniRef100_I1L332	Uncharacterized protein n=1 Tax=Glycine max RepID=I1L332_SOYBN	546	61.4833	6.72705	1	1	32.895	11	11	24.7253	25	3.54	0.001	9.66	2	20.69	0	0	9.16	3.41	37.21	-0.04	1.5	7.11	2.51	35.29	-0.31	1.45	1.99	29.52	-0.61	1.91
955	Yes	TOP PROTEIN	UniRef100_I1N783	Proteasome subunit alpha type n=1 Tax=Glycine max RepID=I1N783_SOYBN	249	27.2997	5.51611	0.999999	0.999992	32.8936	11	9	39.3574	43	7.33	0	10.87	3.95	36.32	0	0	10.8	2.38	22.08	-0.12	1.57	17.9	4.13	23.07	0.68	1.68	3.88	23.15	0.51	1.77
956	Yes	TOP PROTEIN	UniRef100_Q9SWA8	Glycine-rich RNA-binding protein n=1 Tax=Glycine max RepID=Q9SWA8_SOYBN	160	15.8192	7.15186	1	0.935277	32.8824	8	6	50.625	102	11.34	0	24.93	5.2	20.85	0	0	27.42	7.45	27.17	-0.06	1.81	37.55	8.33	22.18	0.57	1.66	6.98	22.16	0.11	2.03
957	Yes	TOP PROTEIN	UniRef100_O22518	40S ribosomal protein SA n=1 Tax=Glycine max RepID=RSSA_SOYBN	310	33.8671	4.94482	1	1	32.4709	10	7	25.4839	59	21.64	0	18.78	3.04	16.21	0	0	16.93	4.98	29.42	-0.39	1.44	23.92	5.25	21.93	0.41	1.09	2.59	10.47	0.32	1.62
958	Yes	TOP PROTEIN	UniRef100_I1MI09	Uncharacterized protein n=1 Tax=Glycine max RepID=I1MI09_SOYBN	603	67.3346	8.66064	1	0.999969	31.9874	19	16	25.539	29	7.56	0	11.34	3.98	35.07	0	0	12.69	5.76	45.34	0.38	1.27	8.89	4.55	51.17	-0.22	1.56	3.63	44.52	-0.94	2.76
959	Yes	TOP PROTEIN	UniRef100_I1JYG3	Uncharacterized protein n=1 Tax=Glycine max RepID=I1JYG3_SOYBN	192	21.7137	9.93506	1	0.97088	30.3602	10	9	54.1667	45	6.5	0	14.33	2.91	20.32	0	0	11.06	3.8	34.35	-0.71	1.64	20.5	4.74	23.12	0.2	1.56	0.67	4.06	-0.24	1.99
960	Yes	TOP PROTEIN	UniRef100_I1MCD0	3-isopropylmalate dehydrogenase n=1 Tax=Glycine max RepID=I1MCD0_SOYBN	435	47.2072	6.11279	0.999728	0.999051	31.5373	10	9	26.2069	30	5.79	0	9.86	1.66	16.87	0	0	9.5	2.91	30.66	-0.11	1.19	11.35	1.71	15.09	0.23	0.99	2.33	20.25	0.1	1.39
961	Yes	TOP PROTEIN	UniRef100_I1NC67	Cysteine synthase n=1 Tax=Glycine max RepID=I1NC67_SOYBN	325	34.2731	5.37646	0.996229	0.996979	30.3286	11	10	35.6923	36	4.3	0	11.52	2.46	21.33	0	0	10.93	1.83	16.74	-0.2	1.3	11.22	1.3	11.6	-0.46	1.69	2.31	18.93	-0.23	1.82
962	Yes	TOP PROTEIN	UniRef100_I1KSX1	Uncharacterized protein n=1 Tax=Glycine max RepID=I1KSX1_SOYBN	551	59.4001	9.45166	0.999998	0.999998	31.2526	17	17	30.3085	27	6.46	0	8.8	3.55	40.4	0	0	8.46	2.38	28.17	-0.41	1.45	9.7	4.14	42.71	-0.02	1.16	2.03	20.99	-0.31	1.86
963	Yes	TOP PROTEIN	UniRef100_C6TNH2	Putative uncharacterized protein n=1 Tax=Glycine max RepID=C6TNH2_SOYBN	376	40.7948	4.64014	1	0.945325	31.0159	14	11	29.2553	31	5.55	0	7.86	5.09	64.76	0	0	7.99	4.3	53.86	0.09	1.33	12.21	4.66	38.19	0.98	1.53	5.86	40.05	1	1.66
964	Yes	TOP PROTEIN	UniRef100_K7MUH9	Uncharacterized protein n=1 Tax=Glycine max RepID=K7MUH9_SOYBN	368	40.6815	7.57666	1	0.999489	32.6395	10	8	26.3587	32	9.21	0	12.1	5.11	42.26	0	0	15.48	4.93	31.82	0.47	1.31	5.98	1.79	29.95	-1.33	2.16	2.45	37.41	-1.02	1.74
965	Yes	TOP PROTEIN	UniRef100_I1KSP9	Uncharacterized protein n=1 Tax=Glycine max RepID=I1KSP9_SOYBN	474	52.0067	9.70068	1	0.999425	32.637	12	12	23.8397	27	10.02	0	10.54	0.52	4.94	0	0	7.83	2.06	26.31	-0.57	1.17	10.24	1.07	10.41	-0.07	0.87	1.24	13.58	-0.61	1.85
966	Yes	TOP PROTEIN	UniRef100_I1N9N6	Uncharacterized protein n=1 Tax=Glycine max RepID=I1N9N6_SOYBN	528	56.0314	4.80518	0.999999	0.999999	32.5746	10	9	23.1061	31	2.1	0.045	6.91	0.39	5.59	0	0	6	1.45	24.17	-0.16	2.18	10.71	2.6	24.27	0.74	2.15	3.04	28.02	0.51	2.22
967	Yes	TOP PROTEIN	UniRef100_I1KPU2	Uncharacterized protein n=1 Tax=Glycine max RepID=I1KPU2_SOYBN	567	63.3646	5.94775	0.999914	0.999864	31.2496	12	12	21.6931	34	4.03	0	9.76	3.06	31.39	0	0	8.28	2.46	29.68	-0.32	1.49	14.08	2.23	15.82	0.62	0.89	0.73	5.53	0.25	1.78
968	Yes	TOP PROTEIN	UniRef100_C6T2H1	Uncharacterized protein n=1 Tax=Glycine max RepID=C6T2H1_SOYBN	203	21.635	6.53662	0.997959	0.944073	32.5601	10	8	53.202	72	16.91	0	12.67	3.84	30.28	0	0	11.75	4.04	34.34	-0.09	1.95	32.47	15.96	49.16	1.55	2.08	8.49	34.19	0.87	2.43
969	Yes	TOP PROTEIN	UniRef100_A7LCD5	Lipoxygenase n=2 Tax=Glycine max RepID=A7LCD5_SOYBN	865	96.2766	6.56592	0.999997	0.994185	32.0957	14	13	14.9133	27	7.81	0	10.1	1.91	18.91	0	0	10.59	2.06	19.46	0.14	0.82	8.96	3.68	41.08	-0.48	1.55	6.64	73.15	-0.66	2.44
970	Yes	TOP PROTEIN	UniRef100_I1N814	Uncharacterized protein n=2 Tax=Glycine max RepID=I1N814_SOYBN	1024	115.64	5.80811	1	1	32.5441	14	12	13.6719	20	4.79	0	6.04	0.95	15.73	0	0	7.47	2.51	33.63	0.62	1.46	10.42	5.21	49.97	1.04	1.7	2.13	31.96	-0.05	2.42
971	Yes	TOP PROTEIN	UniRef100_I1JGA5	Thioredoxin reductase n=1 Tax=Glycine max RepID=I1JGA5_SOYBN	522	56.9382	6.60986	1	0.997524	32.001	10	10	27.0115	18	4.95	0	6.9	0.62	8.98	0	0	6.82	1.32	19.37	-0.01	0.24	3.42	0.68	19.96	-1.51	2.03	0.82	19.28	-1.11	1.98
972	Yes	TOP PROTEIN	UniRef100_I1KLJ1	Uncharacterized protein n=1 Tax=Glycine max RepID=I1KLJ1_SOYBN	746	81.8572	5.65576	1	0.999999	32.5006	12	11	20.2413	23	6.33	0	7.05	2.64	37.44	0	0	6.45	0.47	7.26	-0.49	2.03	10.52	2.29	21.82	0.64	1.57	2.42	26.74	0.24	1.5
973	Yes	TOP PROTEIN	UniRef100_K7LRH4	Uncharacterized protein n=2 Tax=Glycine max RepID=K7LRH4_SOYBN	288	32.1448	9.5249	1	0.897087	30.5641	10	10	42.0139	37	12.19	0	15.1	1.86	12.33	0	0	14.63	0.21	1.43	0.01	0.74	8.37	1.62	19.36	-1.25	1.66	0.9	11.67	-1.46	2
974	Yes	TOP PROTEIN	UniRef100_C6SZK1	Putative uncharacterized protein n=1 Tax=Glycine max RepID=C6SZK1_SOYBN	152	17.4674	10.9165	0.999958	0.999949	32.4568	12	9	54.6053	55	12.12	0	19.17	2.8	14.62	0	0	15.29	4.33	28.32	-0.6	1.35	21.19	2.56	12.09	-0.14	1.5	4.31	21.8	-0.25	1.54
975	Yes	TOP PROTEIN	UniRef100_C6TCA9	Putative uncharacterized protein n=1 Tax=Glycine max RepID=C6TCA9_SOYBN	234	26.6545	6.354	0.961355	0.941292	31.7873	9	7	37.6068	53	27.26	0	24.38	4.49	18.42	0	0	26.6	4.25	15.98	0.2	1.4	13.65	1.66	12.15	-1.14	1.98	2.35	21.14	-1.69	2.12
976	Yes	TOP PROTEIN	UniRef100_I1L0D9	Uncharacterized protein n=1 Tax=Glycine max RepID=I1L0D9_SOYBN	349	37.9725	7.02002	0.99997	0.999981	32.416	10	8	32.6648	98	32.01	0	19.38	4.32	22.3	0	0	18.03	1.98	10.96	-0.42	2.17	51.71	8.42	16.27	2.09	2.76	11.64	23.48	1.92	2.82
977	Yes	TOP PROTEIN	UniRef100_I1MRP6	Dihydrolipoyl dehydrogenase n=1 Tax=Glycine max RepID=I1MRP6_SOYBN	570	60.1815	7.02002	0.999994	0.999994	32.4037	12	11	27.5439	28	2.26	0.031	8.66	2.95	34.06	0	0	7.46	4.17	55.86	-0.2	1.93	11.13	6.04	54.26	0.46	2.12	6.19	56.03	0.44	2.26
978	Yes	TOP PROTEIN	UniRef100_I1LF06	Uncharacterized protein n=1 Tax=Glycine max RepID=I1LF06_SOYBN	530	58.3628	5.49072	1	1	32.3962	12	11	25.283	41	4.59	0	10.17	3.18	31.25	0	0	10.58	2.77	26.16	0.12	1.62	18.92	6.74	35.61	0.88	2.03	8.42	51.15	0.53	2.22
979	Yes	TOP PROTEIN	UniRef100_I1LS70	Uncharacterized protein n=1 Tax=Glycine max RepID=I1LS70_SOYBN	885	97.2154	4.95752	1	1	32.0532	12	12	15.8192	22	3.51	0.002	7.42	4.1	55.34	0	0	4.43	1.41	31.78	-0.83	1.54	9.09	2.17	23.85	0.57	1.41	1.86	22.12	0.48	1.22
980	Yes	TOP PROTEIN	UniRef100_I1K5Z4	Uncharacterized protein n=1 Tax=Glycine max RepID=I1K5Z4_SOYBN	498	53.6528	5.50342	0.999949	0.99995	32.3734	11	11	24.2972	27	8.46	0	9.83	4.74	48.18	0	0	7.73	3.01	38.97	-0.52	1.19	10.26	2.67	26.03	-0.15	1.33	4.02	43.05	-0.28	1.27
981	Yes	TOP PROTEIN	UniRef100_I1KF75	Uncharacterized protein n=1 Tax=Glycine max RepID=I1KF75_SOYBN	291	33.095	8.68994	0.99999	0.99999	30.3992	12	11	35.3952	32	9.37	0	14.74	3.65	24.79	0	0	11.42	2.72	23.86	-0.54	1.4	7.7	1.41	18.37	-1.12	2.17	1.44	22.11	-1.72	2.48
982	Yes	TOP PROTEIN	UniRef100_I1JPX8	Fructose-bisphosphate aldolase n=1 Tax=Glycine max RepID=I1JPX8_SOYBN	358	38.4688	6.3667	1	1	32.3314	11	11	39.3855	70	6.13	0	18.77	2.21	11.76	0	0	17.13	0.67	3.93	-0.11	2.03	32.27	3.41	10.55	0.94	2.27	6.08	25.94	0	2.36
983	Yes	TOP PROTEIN	UniRef100_D2DKE7	Diaminopimelate decarboxylase n=1 Tax=Glycine max RepID=D2DKE7_SOYBN	488	53.8977	6.26514	0.99998	0.929057	31.4919	11	10	23.9754	33	6.5	0	11.45	7.21	62.97	0	0	9.59	6.57	68.44	-0.54	1.89	9.6	3.43	35.71	-0.72	2.35	6.15	48.17	-0.08	2.03
984	Yes	TOP PROTEIN	UniRef100_K7LNW4	Peptidyl-prolyl cis-trans isomerase n=2 Tax=Glycine max RepID=K7LNW4_SOYBN	195	20.6842	8.5874	0.993904	0.991523	31.8626	13	8	39.4872	85	8	0	21.81	3.88	17.79	0	0	23.91	0.18	0.76	0.2	1.69	37.56	5.24	13.95	0.98	1.79	3.81	12.42	0.38	2.13
985	Yes	TOP PROTEIN	UniRef100_C6TDF7	Putative uncharacterized protein n=1 Tax=Glycine max RepID=C6TDF7_SOYBN	264	28.9717	11.0337	0.999999	0.97322	32.2748	13	11	50.7576	30	10.43	0	13.05	3.88	29.78	0	0	11.73	1.57	13.36	-0.34	1.6	7.9	1.57	19.86	-1.1	2.01	2.11	32.55	-1.75	2.16
986	Yes	TOP PROTEIN	UniRef100_C6TCX5	Uncharacterized protein n=1 Tax=Glycine max RepID=C6TCX5_SOYBN	394	43.4496	6.25244	1	1	32.2423	13	12	30.4569	44	6.21	0	14.56	3.65	25.06	0	0	12.12	2.69	22.18	-0.35	1.91	18.4	6.07	33	0.44	1.82	4.33	26.92	0.03	2.21
987	Yes	TOP PROTEIN	UniRef100_I1KPY5	Uncharacterized protein n=1 Tax=Glycine max RepID=I1KPY5_SOYBN	356	39.5533	6.63916	1	0.968018	31.8594	12	11	32.0225	30	11.65	0	11.25	0.23	2.01	0	0	11.44	0.84	7.32	0.16	1.21	9.22	0.39	4.19	-0.19	1.25	1.36	16.41	-0.62	2
988	Yes	TOP PROTEIN	UniRef100_C6TIK4	Uncharacterized protein n=1 Tax=Glycine max RepID=C6TIK4_SOYBN	294	31.8676	5.31299	0.999999	0.999419	31.7614	9	8	38.0952	51	46.97	0	20.73	3.79	18.29	0	0	26.67	3.49	13.08	0.27	0.91	8.26	1.82	21.99	-2.04	2.03	1.89	20.62	-1.74	1.85
989	Yes	TOP PROTEIN	UniRef100_I1KMS9	Dihydrolipoyl dehydrogenase n=1 Tax=Glycine max RepID=I1KMS9_SOYBN	570	60.2867	7.48877	0.957387	0.954513	32.1986	11	11	29.4737	25	3.3	0.002	7.89	3.66	46.35	0	0	7.14	4.22	59.06	-0.05	1.28	9.7	5.41	55.79	0.33	1.63	5.33	56.1	0.26	1.9
990	Yes	TOP PROTEIN	UniRef100_I1L3P6	Uncharacterized protein n=1 Tax=Glycine max RepID=I1L3P6_SOYBN	554	60.1957	5.87158	0.999999	0.995719	32.1945	17	17	28.1588	35	3.81	0.001	8.41	2.46	29.23	0	0	6.33	0.3	4.68	-0.71	1.74	14.84	4.7	31.64	0.9	1.77	4.03	31.26	0.51	1.84
991	Yes	TOP PROTEIN	UniRef100_I1MEK0	Uncharacterized protein n=1 Tax=Glycine max RepID=I1MEK0_SOYBN	565	64.3051	5.36377	1	0.999873	31.7178	12	11	25.4867	32	3.96	0	10.54	1.55	14.73	0	0	8.89	1.81	20.31	-0.26	0.86	11.2	3.15	28.17	-0.21	1.75	1.23	10.46	-0.03	1.42
992	Yes	TOP PROTEIN	UniRef100_B7FMQ3	Uncharacterized protein n=5 Tax=rosids RepID=B7FMQ3_MEDTR	153	17.177	7.29834	0.999998	0.999982	31.8724	12	9	77.1242	42	5.17	0	11.36	3.54	31.14	0	0	10.19	2.63	25.81	-0.3	1.07	15.26	3.35	21.93	0.34	1.65	4.97	28.56	0.6	1.6
993	Yes	TOP PROTEIN	UniRef100_I1JTW7	Uncharacterized protein n=1 Tax=Glycine max RepID=I1JTW7_SOYBN	1031	111.895	6.96143	1	1	32.1239	10	9	13.0941	20	11.19	0	9.17	5.03	54.84	0	0	7.19	4.11	57.21	-0.45	1.1	6.46	3.21	49.76	-0.65	1.41	3.26	68.45	-2.25	2.88
994	Yes	TOP PROTEIN	UniRef100_I1N2R6	Uncharacterized protein n=1 Tax=Glycine max RepID=I1N2R6_SOYBN	410	44.6014	5.12256	0.999999	1	32.115	9	9	25.8537	37	26.81	0	19.16	7.09	37	0	0	14.66	5.25	35.83	-0.49	1.04	10.98	3.3	30.08	-1.17	1.71	3.79	40.79	-1.31	1.41
995	Yes	TOP PROTEIN	UniRef100_K7KS01	Uncharacterized protein n=1 Tax=Glycine max RepID=K7KS01_SOYBN	375	41.7529	8.63135	0.999289	0.998868	32.0784	12	10	28	48	14.82	0	10.94	1.76	16.1	0	0	11.61	2.4	20.68	-0.15	1.38	21.55	7.2	33.39	0.94	1.51	5.1	22.96	1.01	1.44
996	Yes	TOP PROTEIN	UniRef100_C6TB90	Putative uncharacterized protein n=1 Tax=Glycine max RepID=C6TB90_SOYBN	310	34.2722	5.68115	1	0.996708	31.4324	13	12	41.6129	50	4.25	0	15.2	6.1	40.16	0	0	13.3	5.06	38.06	-0.16	2.01	19.58	10.47	53.46	0.45	2.15	8.19	37.99	0.65	2.15
997	Yes	TOP PROTEIN	UniRef100_C6SWV2	Uncharacterized protein n=1 Tax=Glycine max RepID=C6SWV2_SOYBN	110	12.1764	7.75244	1	0.981651	32.0676	12	8	66.3636	68	4.33	0	18.73	3.09	16.47	0	0	22.36	1.64	7.33	0.41	1.92	23.05	6.24	27.07	0.53	2	6.27	24.92	0.37	2.53
998	Yes	TOP PROTEIN	UniRef100_I1KMS8	Dihydrolipoyl dehydrogenase n=1 Tax=Glycine max RepID=I1KMS8_SOYBN	629	67.0391	8.48486	0.963177	0.9643	32.0622	11	11	26.2321	24	3.89	0.001	7.64	4.2	54.96	0	0	7.53	4.94	65.64	0.16	1.06	9.61	5.29	55.1	0.51	1.28	5.43	61.1	0.2	1.95
999	Yes	TOP PROTEIN	UniRef100_I1LEV4	Uncharacterized protein n=1 Tax=Glycine max RepID=I1LEV4_SOYBN	794	90.1662	6.01123	1	0.983795	31.693	12	12	16.1209	24	8.52	0	7.65	2.9	37.91	0	0	7.5	2.62	34.87	0.04	0.77	10.46	1.94	18.51	0.38	1.45	2.39	24.48	0.07	2.06
1000	Yes	TOP PROTEIN	UniRef100_Q8W171	Peptidyl-prolyl cis-trans isomerase 1 n=1 Tax=Glycine max RepID=CYP1_SOYBN	172	18.149	8.60205	0.995074	0.993092	31.5958	13	8	44.7674	83	7.82	0	21.56	3.66	16.98	0	0	23.28	0.21	0.91	0.18	1.71	36.92	5.9	15.99	0.97	1.81	4.42	14.82	0.35	2.14
1001	Yes	TOP PROTEIN	UniRef100_C6SZ14	Putative uncharacterized protein (Fragment) n=1 Tax=Glycine max RepID=C6SZ14_SOYBN	223	26.5332	5.22412	0.99545	0.27834	29.7087	9	8	41.704	26	5.08	0	6.02	1.97	32.78	0	0	6.87	0.65	9.5	0.42	2.4	11.16	1.34	11.99	1.52	1.92	2.05	21.15	0.96	2.21
1002	Yes	TOP PROTEIN	UniRef100_I1KTY9	Sulfurtransferase n=1 Tax=Glycine max RepID=I1KTY9_SOYBN	379	41.8222	6.40479	0.99999	0.999972	28.8222	10	9	31.9261	27	1.23	0.287	9.55	5.66	59.22	0	0	7.79	3.69	47.38	-0.06	1.98	9.6	4.44	46.29	0.03	2.52	5.9	57.97	0.13	2.21
1003	Yes	TOP PROTEIN	UniRef100_C6TBS7	Putative uncharacterized protein n=1 Tax=Glycine max RepID=C6TBS7_SOYBN	218	24.1646	4.97021	1	0.985885	31.2187	13	11	48.1651	47	11.92	0	10.79	3.59	33.28	0	0	11.66	2.15	18.42	0.17	1.67	16.66	1.44	8.64	0.73	1.73	0.8	3.95	1.03	1.61
1004	Yes	TOP PROTEIN	UniRef100_C6TFS4	Putative uncharacterized protein n=1 Tax=Glycine max RepID=C6TFS4_SOYBN	88	9.65555	4.10693	1	0.969594	31.9039	10	5	80.6818	20	2.65	0.013	6.15	1.79	29.08	0	0	5.67	2.19	38.55	-0.38	1.25	4.82	1.68	34.9	-1.02	1.96	1.34	20.93	-0.65	2.54
1005	Yes	TOP PROTEIN	UniRef100_K7K2V9	Uncharacterized protein n=1 Tax=Glycine max RepID=K7K2V9_SOYBN	1822	196.523	6.97607	1	1	31.9021	16	15	9.65971	24	2.54	0.016	7.8	3.62	46.36	0	0	6.91	4.92	71.19	-0.31	2.07	6.85	5.75	83.95	-0.52	2.49	7.56	100.02	-0.88	3.07
1006	Yes	TOP PROTEIN	UniRef100_I1MQS6	Uncharacterized protein n=2 Tax=Glycine max RepID=I1MQS6_SOYBN	420	47.6945	6.07471	1	1	31.8788	13	12	32.1429	40	8.03	0	12.73	3.18	24.95	0	0	11.64	2.1	18.01	-0.31	0.99	19.05	3.32	17.44	0.56	0.59	2.91	23.77	-0.76	2.25
1007	Yes	TOP PROTEIN	UniRef100_I1MXZ6	Thioredoxin n=1 Tax=Glycine max RepID=I1MXZ6_SOYBN	123	13.3499	4.61475	1	1	31.3047	13	8	64.2276	43	2.7	0.01	13.41	1.23	9.18	0	0	13.16	0.21	1.63	0.04	1.62	14.54	3.59	24.67	0.17	1.73	1.01	7.53	-0.42	2.49
1008	Yes	TOP PROTEIN	UniRef100_A9CPA7	Protein disulfide isomerase family n=1 Tax=Glycine max RepID=A9CPA7_SOYBN	438	47.6027	5.2876	1	0.882334	31.4319	10	9	28.0822	35	3.41	0.002	8.58	4.17	48.64	0	0	8.42	4.68	55.6	0.17	1.64	14.23	5.65	39.7	1.04	1.41	6.76	44.84	1.02	1.74
1009	Yes	TOP PROTEIN	UniRef100_I1JXD6	Uncharacterized protein n=1 Tax=Glycine max RepID=I1JXD6_SOYBN	322	35.7837	4.71631	0.987895	0.987895	31.75	10	8	30.4348	40	22.14	0	16.1	2.84	17.67	0	0	17.46	1.82	10.44	0.17	1.3	9.35	1	10.67	-0.88	1.68	3.67	52.42	-1.68	1.71
1010	Yes	TOP PROTEIN	UniRef100_K7MJN5	Lysine--tRNA ligase n=1 Tax=Glycine max RepID=K7MJN5_SOYBN	602	68.5535	6.06201	0.995148	0.923701	31.7463	13	11	19.9336	35	7.6	0	11.64	6.58	56.56	0	0	8.71	3.21	36.85	-0.29	1.36	14.72	2.59	17.57	0.42	0.95	4.74	31.1	0.42	1.7
1011	Yes	TOP PROTEIN	UniRef100_I1LIT1	Uncharacterized protein n=1 Tax=Glycine max RepID=I1LIT1_SOYBN	392	41.2524	9.12939	1	0.99263	31.6284	12	11	28.5714	27	3.28	0.003	8.4	1.51	17.92	0	0	8.42	1.46	17.3	0.03	1.02	9.07	3.41	37.59	-0.09	1.42	1.51	15.38	0.23	1.36
1012	Yes	TOP PROTEIN	UniRef100_I1MS56	Uncharacterized protein n=2 Tax=Glycine max RepID=I1MS56_SOYBN	197	20.716	5.64307	0.999312	0.999304	30.8612	11	11	55.8376	80	23.93	0	35.41	13.67	38.6	0	0	31.28	7.03	22.47	-0.41	2.13	16.78	5.55	33.09	-1.6	2.35	5.65	32.85	-1.51	2.2
1013	Yes	TOP PROTEIN	UniRef100_I1NIY6	Uncharacterized protein n=1 Tax=Glycine max RepID=I1NIY6_SOYBN	447	51.348	6.01123	0.999997	0.999997	31.5653	13	11	27.9642	29	5.42	0	10.03	7.45	74.21	0	0	8.45	6.18	73.16	-0.39	0.81	11.35	6.47	56.97	0.07	1.19	6.78	61.32	-0.11	1.72
1014	Yes	TOP PROTEIN	UniRef100_K7LYT3	Uncharacterized protein n=1 Tax=Glycine max RepID=K7LYT3_SOYBN	468	54.9579	5.04639	0.961388	0.860298	31.2209	12	12	24.7863	24	6.54	0	7.71	3.76	48.84	0	0	5.99	3.02	50.36	-0.69	1.45	10.27	1.59	15.45	0.1	2.1	2.38	24.84	0.03	1.82
1015	Yes	TOP PROTEIN	UniRef100_I1JM24	Uncharacterized protein n=1 Tax=Glycine max RepID=I1JM24_SOYBN	313	34.7772	6.3667	0.971201	0.972097	31.5903	13	12	38.9776	35	7.05	0	9.19	3.32	36.08	0	0	8.6	2.98	34.59	-0.31	1.42	15.24	4	26.22	0.77	1.38	5.11	31.43	0.74	1.84
1016	Yes	TOP PROTEIN	UniRef100_I1KW20	Uncharacterized protein n=1 Tax=Glycine max RepID=I1KW20_SOYBN	280	30.4441	9.0415	1	1	31.5775	13	10	38.2143	36	4.99	0	12.92	6.68	51.68	0	0	10.96	4.2	38.28	-0.46	1.4	13.25	7.36	55.55	-0.13	1.78	6.47	54	-0.38	1.91
1017	Yes	TOP PROTEIN	UniRef100_I1JMY1	Uncharacterized protein n=1 Tax=Glycine max RepID=I1JMY1_SOYBN	676	73.8269	5.80811	1	1	31.5192	11	10	19.9704	29	4.11	0	8.02	2.64	32.97	0	0	8.23	2.84	34.49	0.05	1.44	12.22	3.38	27.62	0.78	1.02	3.3	28.48	0.41	1.88
1018	Yes	TOP PROTEIN	UniRef100_I1KPH2	Uncharacterized protein n=1 Tax=Glycine max RepID=I1KPH2_SOYBN	232	26.734	5.8335	0.998677	0.994632	31.5098	11	8	32.3276	37	6.74	0	18.23	5.63	30.88	0	0	10.87	1.36	12.56	-0.45	1.51	12.87	2.43	18.9	-0.37	1.98	5.71	52.82	-1.12	2.81
1019	Yes	TOP PROTEIN	UniRef100_I1K0L4	Uncharacterized protein n=1 Tax=Glycine max RepID=I1K0L4_SOYBN	645	71.6958	5.59229	0.999995	0.980995	31.281	12	12	20.4651	28	2.84	0.007	9.4	3.12	33.25	0	0	13.32	2.89	21.66	0.88	1.94	7.29	0.39	5.34	-0.15	2.43	0.73	10.88	-0.61	2.26
1020	Yes	TOP PROTEIN	UniRef100_I1KMX5	Uncharacterized protein n=2 Tax=Glycine max RepID=I1KMX5_SOYBN	784	85.9847	9.34912	1	1	31.4794	14	12	15.3061	27	10.69	0	9.06	2.33	25.68	0	0	8.39	1.92	22.94	-0.17	0.88	11.18	0.6	5.39	0.06	1.7	2.49	19.56	0.35	1.04
1021	Yes	TOP PROTEIN	UniRef100_C6SYC0	Uncharacterized protein n=1 Tax=Glycine max RepID=C6SYC0_SOYBN	256	27.5502	11.4731	1	1	30.5889	14	12	41.7969	31	20.98	0	14.96	3.11	20.78	0	0	10.75	4.68	43.56	-0.64	1.06	6.61	1.77	26.77	-1.74	2.14	3.68	56.1	-1.78	1.97
1022	Yes	TOP PROTEIN	UniRef100_C6TJB9	Putative uncharacterized protein n=1 Tax=Glycine max RepID=C6TJB9_SOYBN	243	26.3402	5.2749	1	0.95912	31.473	10	10	51.0288	41	6.28	0	9.86	1.39	14.14	0	0	8.9	1.89	21.26	-0.19	1.62	18.13	4.64	25.6	0.97	1.72	4.39	24.09	0.94	1.91
1023	Yes	TOP PROTEIN	UniRef100_K7KTH5	Uncharacterized protein n=1 Tax=Glycine max RepID=K7KTH5_SOYBN	454	50.4767	8.33838	1	1	31.3844	9	7	18.2819	47	7.23	0	16.63	6.39	38.44	0	0	23.83	8.32	34.93	0.62	1.71	9.75	3.08	31.58	-1.01	2.58	2.74	29.56	-1.19	2.44
1024	Yes	TOP PROTEIN	UniRef100_I1NI06	Uncharacterized protein n=2 Tax=Glycine max RepID=I1NI06_SOYBN	476	47.9422	6.72705	0.975526	0.965191	30.6448	11	10	23.3193	33	6.03	0	10.14	1.54	15.2	0	0	9.19	3.42	37.23	-0.19	1.22	11.5	3.08	26.77	0.04	1.67	0.73	5.86	0.1	1.2
1025	Yes	TOP PROTEIN	UniRef100_I1JIA7	Uncharacterized protein n=1 Tax=Glycine max RepID=I1JIA7_SOYBN	393	43.2229	7.2251	0.99844	0.998579	31.3655	13	12	34.0967	34	2.13	0.041	11.19	5.12	45.72	0	0	10.47	4.92	46.97	-0.1	1.33	11.54	4.46	38.68	0.1	1.33	3.2	30.39	-0.41	1.95
1026	Yes	TOP PROTEIN	UniRef100_I1JLN6	Uncharacterized protein n=1 Tax=Glycine max RepID=I1JLN6_SOYBN	364	40.1486	7.92822	0.999997	0.944399	31.3624	12	10	35.1648	28	16.02	0	11.23	3.36	29.93	0	0	10.55	3.16	29.92	-0.09	0.18	7.23	1.17	16.12	-1.19	2	2.35	31.24	-1.01	1.76
1027	Yes	TOP PROTEIN	UniRef100_I1M4U5	Uncharacterized protein n=1 Tax=Glycine max RepID=I1M4U5_SOYBN	243	25.8752	10.5063	1	1	31.3365	11	10	48.9712	25	2.33	0.027	5.06	0.8	15.79	0	0	4.53	0.57	12.58	-0.15	1.45	8.27	0.74	8.94	0.86	1.17	0.63	8.03	0.35	2.25
1028	Yes	TOP PROTEIN	UniRef100_C6SZU9	Uncharacterized protein n=1 Tax=Glycine max RepID=C6SZU9_SOYBN	110	12.2264	6.18896	0.994063	0.930203	31.3103	11	8	66.3636	68	3.93	0	19.68	4.02	20.45	0	0	23.44	0.91	3.88	0.4	1.71	21.96	4.02	18.33	0.24	2	7.57	29.8	0.25	2.29
1029	Yes	TOP PROTEIN	UniRef100_C6TB87	Putative uncharacterized protein n=1 Tax=Glycine max RepID=C6TB87_SOYBN	239	26.9644	10.0229	0.996937	0.990411	31.2581	13	11	38.9121	64	7.95	0	21.36	6.86	32.12	0	0	17	5.98	35.17	-0.45	1.41	26.86	8.59	31.97	0.15	1.92	4.22	18.89	-0.28	2.27
1030	Yes	TOP PROTEIN	UniRef100_K7MBR4	Uncharacterized protein n=1 Tax=Glycine max RepID=K7MBR4_SOYBN	963	107.698	5.89697	0.969746	0.944566	30.6445	14	13	13.4995	31	4.6	0	9.15	3.39	37.02	0	0	6.91	1.51	21.83	-0.8	2.16	11.78	0.75	6.33	0.26	1.92	0.64	4.64	0.47	1.95
1031	Yes	TOP PROTEIN	UniRef100_I1K622	Uncharacterized protein n=1 Tax=Glycine max RepID=I1K622_SOYBN	567	63.2466	5.8335	0.999996	0.999993	29.8955	12	12	21.164	34	4.55	0	9.72	2.87	29.54	0	0	8.23	1.54	18.77	-0.33	1.49	14.37	2.25	15.65	0.64	0.94	0.95	6.9	0.4	1.61
1032	Yes	TOP PROTEIN	UniRef100_C6SVE5	Proteasome subunit beta type n=1 Tax=Glycine max RepID=C6SVE5_SOYBN	233	25.0946	5.19873	1	0.999086	30.9709	12	10	44.6352	45	7.73	0	10.29	1.79	17.38	0	0	8.52	2.75	32.31	-0.61	1.9	17.08	1.35	7.92	0.76	1.85	1.19	8.33	0.06	2.25
1033	Yes	TOP PROTEIN	UniRef100_I1M5Y7	Uncharacterized protein n=1 Tax=Glycine max RepID=I1M5Y7_SOYBN	290	31.4285	5.19873	1	1	31.1893	11	9	38.6207	43	29	0	18.1	5.37	29.69	0	0	24.28	4.58	18.88	0.49	0.79	10.06	4	39.76	-1.37	2.09	3.19	36.41	-1.76	2.04
1034	Yes	TOP PROTEIN	UniRef100_I1KJB0	Uncharacterized protein n=1 Tax=Glycine max RepID=I1KJB0_SOYBN	498	53.5908	5.92236	1	1	31.0617	12	12	25.502	30	6.81	0	9.12	3.17	34.72	0	0	9.16	4.18	45.69	0.33	1.49	13.07	4.06	31.03	0.73	1.31	5.19	43.05	0.46	2.15
1035	Yes	TOP PROTEIN	UniRef100_C6THQ0	Putative uncharacterized protein n=1 Tax=Glycine max RepID=C6THQ0_SOYBN	325	35.441	8.85107	1	1	30.6365	10	7	30.4615	58	8.82	0	13.78	0.56	4.04	0	0	11.64	1.17	10.05	-0.42	1.78	24.86	2.53	10.18	1.02	2.13	4.55	16.46	0.89	2.54
1036	Yes	TOP PROTEIN	UniRef100_K7KU59	Glucose-6-phosphate isomerase n=1 Tax=Glycine max RepID=K7KU59_SOYBN	592	64.8732	5.33838	0.998133	0.984244	30.9416	13	12	22.2973	25	4.87	0	7.16	0.98	13.69	0	0	7.13	0.94	13.13	0	0.18	10.01	3.4	34	0.41	1.01	3.33	39.06	-0.55	2.44
1037	Yes	TOP PROTEIN	UniRef100_I1JMX7	Uncharacterized protein n=1 Tax=Glycine max RepID=I1JMX7_SOYBN	424	49.0141	8.30908	1	0.996358	30.9349	11	10	27.8302	23	4.4	0	10.53	2.13	20.23	0	0	8.12	3.5	43.11	-0.16	2.08	6.11	2.96	48.4	-0.89	2.64	2.04	45.32	-1.82	2.85
1038	Yes	TOP PROTEIN	UniRef100_C6TL04	Putative uncharacterized protein n=1 Tax=Glycine max RepID=C6TL04_SOYBN	298	34.0539	9.78857	0.999534	0.99964	30.3643	12	11	27.5168	42	9.66	0	16.09	6.01	37.36	0	0	11.7	4.62	39.5	-0.57	1.02	13.33	2.51	18.82	-0.41	1.16	2.35	18.93	-0.64	1.53
1039	Yes	TOP PROTEIN	UniRef100_K7MPZ2	Uncharacterized protein n=1 Tax=Glycine max RepID=K7MPZ2_SOYBN	432	47.3124	6.03662	1	1	30.1703	10	8	23.1481	24	1.51	0.167	6.98	3.22	46.17	0	0	7.86	3.84	48.84	0.41	1.27	7.44	3.31	44.5	0.03	2.03	3.04	37.57	0.02	1.76
1040	Yes	TOP PROTEIN	UniRef100_I1N933	Adenylosuccinate synthetase, chloroplastic n=1 Tax=Glycine max RepID=I1N933_SOYBN	485	52.6255	7.45947	1	1	30.9073	11	11	24.5361	32	6.76	0	11.43	5.11	44.69	0	0	9.86	3.14	31.87	-0.2	1.2	12.03	4.43	36.83	-0.01	1.47	3.91	31.44	-0.21	1.99
1041	Yes	TOP PROTEIN	UniRef100_I1KPW6	Uncharacterized protein n=1 Tax=Glycine max RepID=I1KPW6_SOYBN	498	53.5598	5.59229	0.966812	0.968034	30.9006	11	11	24.2972	28	8.07	0	10.02	4.72	47.15	0	0	8.36	3.33	39.78	-0.33	0.88	10.38	3.37	32.51	-0.25	1.49	4.2	42.38	-0.21	1.26
1042	Yes	TOP PROTEIN	UniRef100_C6SWP1	Uncharacterized protein n=1 Tax=Glycine max RepID=C6SWP1_SOYBN	222	23.279	7.95752	1	0.974074	30.875	10	8	50.9009	36	6.73	0	14.23	6.93	48.67	0	0	15.72	1.13	7.2	0.35	1.64	5.5	1.1	20.05	-1.69	3.23	1.63	29.42	-1.92	2.84
1043	Yes	TOP PROTEIN	UniRef100_I1LQ64	Uncharacterized protein n=2 Tax=Glycine max RepID=I1LQ64_SOYBN	462	52.0601	5.21143	0.999882	0.93248	29.9738	13	12	29.0043	36	10.37	0	13.3	5.65	42.49	0	0	14.16	4.87	34.38	0.09	1.4	9.89	3.03	30.6	-0.54	1.4	2.19	24.03	-1.19	2.57
1044	Yes	TOP PROTEIN	UniRef100_C6TCW7	GrpE protein homolog n=1 Tax=Glycine max RepID=C6TCW7_SOYBN	290	32.3934	5.31299	1	1	29.3763	11	10	44.8276	22	2.18	0.038	6.34	2.62	41.26	0	0	6.09	0.73	11.97	-0.21	1.68	7.7	2.19	28.42	0.18	1.71	4.85	54.71	0.26	2.11
1045	Yes	TOP PROTEIN	UniRef100_I1K5L7	Uncharacterized protein n=1 Tax=Glycine max RepID=I1K5L7_SOYBN	191	21.9719	10.1108	0.999762	0.968759	30.8366	14	12	52.356	53	3.58	0.001	14.21	6.88	48.46	0	0	12.96	5.27	40.66	-0.21	2.1	19.24	6.87	35.7	0.42	2.06	9.01	47.24	0.34	2.11
1046	Yes	TOP PROTEIN	UniRef100_I1JLN8	Uncharacterized protein n=1 Tax=Glycine max RepID=I1JLN8_SOYBN	279	30.2969	8.67529	0.998644	0.997131	30.8328	13	10	44.086	29	13.13	0	11.8	3.3	27.98	0	0	10.7	3.4	31.8	-0.26	0.86	8.52	1.11	13.03	-1.05	2.02	1.42	17.31	-1.03	1.91
1047	Yes	TOP PROTEIN	UniRef100_Q9FQF3	Glutathione S-transferase GST 5 n=1 Tax=Glycine max RepID=Q9FQF3_SOYBN	234	26.4287	4.95752	1	0.999996	29.844	11	11	41.453	31	26.42	0	14.93	1.83	12.24	0	0	11.29	1.98	17.55	-0.42	0.38	7.28	1.47	20.17	-1.44	1.76	1.96	33.91	-2.5	2.75
1048	Yes	TOP PROTEIN	UniRef100_I1M4Y9	Uncharacterized protein n=1 Tax=Glycine max RepID=I1M4Y9_SOYBN	800	87.436	7.31299	0.999998	0.999998	28.0178	9	8	13.625	21	6.87	0	8.24	3.59	43.57	0	0	6.7	4.13	61.7	-0.55	1.27	7.46	4.91	65.88	-0.47	1.56	3.87	52.23	-0.4	1.38
1049	Yes	TOP PROTEIN	UniRef100_I1N627	Uncharacterized protein n=1 Tax=Glycine max RepID=I1N627_SOYBN	286	31.512	4.97021	0.995703	0.667629	30.7571	13	8	24.8252	23	2.88	0.007	4.84	3.41	70.55	0	0	4.47	3.63	81.07	-0.15	2.32	10.26	7.9	76.99	1.37	1.89	6.27	68.36	1	2.4
1050	Yes	TOP PROTEIN	UniRef100_C6TKA3	Uncharacterized protein n=1 Tax=Glycine max RepID=C6TKA3_SOYBN	319	35.0392	8.90967	0.999922	0.999946	29.8102	14	12	42.9467	21	4.07	0	5.9	2.67	45.25	0	0	5.78	2.69	46.62	-0.11	0.83	8.7	4.18	48.01	0.66	0.56	3.3	38.21	0.34	1.91
1051	Yes	TOP PROTEIN	UniRef100_K7MS03	Proteasome subunit beta type n=1 Tax=Glycine max RepID=K7MS03_SOYBN	223	24.5151	6.34131	1	0.994202	30.2654	10	9	54.2601	24	3.87	0.001	5.82	1.69	28.95	0	0	6.01	1.92	32.02	-0.08	0.97	10.44	4.68	44.79	0.8	1.1	2.8	33.79	0.08	2.09
1052	Yes	TOP PROTEIN	UniRef100_C6SXL2	Uncharacterized protein n=1 Tax=Glycine max RepID=C6SXL2_SOYBN	203	21.736	6.53662	1	0.954506	28.4616	13	9	53.202	49	7.39	0	9.33	1.74	18.63	0	0	10.56	3.74	35.38	0.5	2.09	17.7	9.17	51.81	1.06	2.82	3.46	22.62	0.67	2.98
1053	Yes	TOP PROTEIN	UniRef100_I1J5T5	Uncharacterized protein n=1 Tax=Glycine max RepID=I1J5T5_SOYBN	1442	161.228	8.98291	1	1	30.2256	19	17	12.2746	29	4.67	0	8.89	2.18	24.5	0	0	8.03	2.2	27.41	-0.32	1.38	11.21	2.06	18.36	0.43	1.48	2.19	19.18	0.44	1.59
1054	Yes	TOP PROTEIN	UniRef100_C6TFG0	Uncharacterized protein n=1 Tax=Glycine max RepID=C6TFG0_SOYBN	197	23.0164	10.77	0.999999	0.999974	30.6373	12	10	45.6853	36	18.92	0	14.14	8.96	63.38	0	0	10.16	7.76	76.43	-0.69	1.03	12.7	4.54	35.78	-0.14	0.74	5.61	57.6	-0.85	1.75
1055	Yes	TOP PROTEIN	UniRef100_I1JV38	Glucose-6-phosphate isomerase n=1 Tax=Glycine max RepID=I1JV38_SOYBN	648	71.0394	5.80811	0.992296	0.936094	30.6323	12	11	19.2901	24	5.73	0	7.23	0.85	11.74	0	0	7.05	0.96	13.69	-0.02	0.2	9.99	2.67	26.78	0.4	1.01	2.12	23.77	-0.44	2.41
1056	Yes	TOP PROTEIN	UniRef100_I1KX26	Uncharacterized protein n=1 Tax=Glycine max RepID=I1KX26_SOYBN	401	43.1025	9.30518	0.998033	0.997147	30.5883	11	10	33.1671	41	3.77	0.001	12.39	3.34	26.99	0	0	10.84	3.59	33.16	-0.1	1.27	15.22	2.5	16.4	0.31	1.86	3.6	20.82	0.54	1.92
1057	Yes	TOP PROTEIN	UniRef100_I1MUX8	Uncharacterized protein n=1 Tax=Glycine max RepID=I1MUX8_SOYBN	645	71.9297	5.05908	0.99988	0.985823	30.363	12	12	20.6202	30	2.31	0.027	9.9	4.16	41.99	0	0	14.23	3.48	24.46	0.96	1.96	7.96	1.08	13.55	-0.03	2.45	1.28	17.58	-0.47	2.31
1058	Yes	TOP PROTEIN	UniRef100_C6T530	Uncharacterized protein n=1 Tax=Glycine max RepID=C6T530_SOYBN	191	21.9679	10.2134	0.999754	0.999769	30.566	14	12	57.0681	52	2.85	0.007	13.54	7.49	55.31	0	0	12.45	5.77	46.32	-0.2	2.12	18.45	7.17	38.83	0.35	2.19	9.87	52.68	0.37	2.11
1059	Yes	TOP PROTEIN	UniRef100_I1MDC4	Uncharacterized protein n=1 Tax=Glycine max RepID=I1MDC4_SOYBN	794	86.7395	7.06396	0.999998	0.999998	27.7986	9	8	13.728	21	5.39	0	7.96	2.53	31.83	0	0	6.63	2.98	44.98	-0.51	1.28	7.6	2.95	38.88	-0.27	1.32	3.17	46.05	-0.47	1.39
1060	Yes	TOP PROTEIN	UniRef100_K7KF32	Uncharacterized protein n=1 Tax=Glycine max RepID=K7KF32_SOYBN	341	38.0336	5.8208	0.999948	0.999862	30.387	14	11	34.8974	37	2.39	0.022	11.48	1.31	11.43	0	0	10.96	1.84	16.76	0.19	1.62	13.39	3.73	27.84	0.35	2.13	2.28	16.88	-0.09	2.91
1061	Yes	TOP PROTEIN	UniRef100_C6T129	Uncharacterized protein n=2 Tax=Glycine max RepID=C6T129_SOYBN	153	17.1629	6.16357	0.999998	0.999985	30.2785	12	9	71.2418	38	6.31	0	9.84	2.7	27.5	0	0	9.69	2.89	29.82	-0.2	0.92	14.43	3.51	24.31	0.47	1.54	4.82	29.51	0.73	1.47
1062	Yes	TOP PROTEIN	UniRef100_B3TDK5	Lipoxygenase n=1 Tax=Glycine max RepID=B3TDK5_SOYBN	862	96.6477	6.18896	1	0	30.5328	15	11	13.4571	49	3.3	0.002	13.84	0.99	7.17	0	0	13.8	3.77	27.33	0.01	1.26	17.04	5.41	31.73	0.2	1.49	6.38	36.68	0.32	1.69
1063	Yes	TOP PROTEIN	UniRef100_K7MS62	Uncharacterized protein n=1 Tax=Glycine max RepID=K7MS62_SOYBN	217	23.1512	9.68604	0.991972	0.928611	30.5026	11	9	55.2995	53	10.78	0	22.07	5.46	24.72	0	0	26.25	4.1	15.6	0.35	1.81	11.54	1.46	12.69	-0.97	2.12	1.65	14.09	-1.14	2.34
1064	Yes	TOP PROTEIN	UniRef100_C6TFM3	Putative uncharacterized protein n=1 Tax=Glycine max RepID=C6TFM3_SOYBN	408	44.4744	5.12256	1	0.978729	30.4785	8	8	25.4902	37	31.81	0	19.96	10.64	53.29	0	0	15.01	8.96	59.67	-0.52	1.03	10.24	4.41	43.03	-1.42	1.81	4.11	47.39	-1.46	1.32
1065	Yes	TOP PROTEIN	UniRef100_Q9ZS21	Lactoylglutathione lyase n=2 Tax=Glycine max RepID=LGUL_SOYBN	185	20.9283	5.5415	0.999983	0.999911	30.066	14	11	62.7027	18	1.04	0.408	6.45	1.15	17.88	0	0	4.93	1.22	24.82	0.22	2	6.17	1.03	16.75	0.27	3.02	2.72	45.62	-0.29	3.2
1066	Yes	TOP PROTEIN	UniRef100_I1LAI0	Uncharacterized protein n=1 Tax=Glycine max RepID=I1LAI0_SOYBN	276	31.4115	5.021	0.999026	0.965014	30.4166	10	10	48.1884	36	2.41	0.021	10.58	5.19	49.02	0	0	9.72	4.48	46.08	0.05	1.62	13.72	3.27	23.87	0.6	1.73	3.61	24.25	0.57	2.07
1067	Yes	TOP PROTEIN	UniRef100_I1LBD0	Uncharacterized protein n=1 Tax=Glycine max RepID=I1LBD0_SOYBN	447	51.315	6.01123	0.999978	0.999978	30.2634	12	11	27.9642	28	3.38	0.002	9.45	6.99	73.98	0	0	8.34	6.24	74.82	-0.13	1.18	10.97	6.6	60.15	0.23	1.54	6.85	61.13	0.19	1.86
1068	Yes	TOP PROTEIN	UniRef100_I1K778	Coatomer subunit gamma n=1 Tax=Glycine max RepID=I1K778_SOYBN	882	98.1447	4.93213	0.98336	0.952985	29.6279	14	14	17.6871	31	7.18	0	11.02	5.66	51.31	0	0	8.79	4.51	51.28	-0.38	0.39	11.06	3.94	35.64	-0.46	2.18	4.31	40.3	-0.25	1.58
1069	Yes	TOP PROTEIN	UniRef100_I1JMF7	Uncharacterized protein n=1 Tax=Glycine max RepID=I1JMF7_SOYBN	342	37.7945	7.29834	1	1	29.4191	10	9	34.2105	23	1.31	0.25	7.9	1.31	16.53	0	0	6.98	1.23	17.62	-0.21	1.25	7.47	0.67	9.01	-0.12	1.33	1.88	22.11	-0.15	2.1
1070	Yes	TOP PROTEIN	UniRef100_K7KZJ7	Uncharacterized protein n=2 Tax=Glycine max RepID=K7KZJ7_SOYBN	817	86.2293	6.15088	1	1	30.3083	14	13	20.1958	29	1.92	0.068	8.27	3.11	37.58	0	0	8.26	2.16	26.1	-0.26	2.18	9.14	3.35	36.65	0.08	1.88	6.49	67.63	-0.09	2.33
1071	Yes	TOP PROTEIN	UniRef100_I1LM14	Uncharacterized protein n=1 Tax=Glycine max RepID=I1LM14_SOYBN	429	47.0743	6.37939	0.999999	0.967743	30.2955	13	10	24.2424	27	1.04	0.402	7.53	3.49	46.31	0	0	8.73	5.09	58.29	0.42	1.21	7.45	4.31	57.8	-0.19	2.14	4.45	51.03	0.15	1.42
1072	Yes	TOP PROTEIN	UniRef100_C6SWY6	Uncharacterized protein n=2 Tax=Glycine max RepID=C6SWY6_SOYBN	158	16.5045	4.52588	1	1	30.2668	13	10	68.9873	64	13.22	0	13.1	2.94	22.42	0	0	12.77	2.94	23.04	-0.14	1.96	23.84	3.7	15.52	0.86	2.48	7.56	27.09	1.18	2.68
1073	Yes	TOP PROTEIN	UniRef100_K7LR00	Uncharacterized protein n=2 Tax=Glycine max RepID=K7LR00_SOYBN	1094	121.798	5.07178	0.999669	0.999669	30.2014	16	16	16.4534	24	2.71	0.011	7.11	2.06	29	0	0	5.96	0.26	4.41	-0.17	1.37	9.42	1.42	15.03	0.18	2.19	1.92	18.14	0.71	1.55
1074	Yes	TOP PROTEIN	UniRef100_I1M0B2	Uncharacterized protein n=1 Tax=Glycine max RepID=I1M0B2_SOYBN	742	81.565	5.60498	0.996707	0.998286	30.2263	11	10	19.407	21	6.17	0	6.37	3.12	48.92	0	0	5.55	1.49	26.78	-0.65	2	9.65	3.64	37.75	0.59	1.51	3.8	46.7	0.15	1.42
1075	Yes	TOP PROTEIN	UniRef100_G3E7N0	Xaa-Pro aminopeptidase 2 n=1 Tax=Glycine max RepID=G3E7N0_SOYBN	657	73.0623	5.42725	1	0.950054	30.2128	11	11	21.0046	24	2.07	0.049	7.24	2.56	35.33	0	0	7.49	3.19	42.58	0.29	1.19	8.73	3.7	42.41	0.13	2.23	2.75	30.86	0.15	2.28
1076	Yes	TOP PROTEIN	UniRef100_I1MBN8	Uncharacterized protein n=1 Tax=Glycine max RepID=I1MBN8_SOYBN	566	60.6104	6.07471	0.999988	0.999988	30.1909	11	11	24.3816	28	2.91	0.006	7.15	1.76	24.59	0	0	8.04	0.52	6.43	0.07	1.87	10.97	3.6	32.84	0.69	1.82	3.52	30.46	0.71	1.94
1077	Yes	TOP PROTEIN	UniRef100_C6TGC6	Glucose-6-phosphate isomerase n=1 Tax=Glycine max RepID=C6TGC6_SOYBN	568	62.6154	5.88428	1	0.957995	28.7293	12	11	20.5986	42	10.62	0	11.37	1.56	13.76	0	0	10.76	1.2	11.13	-0.4	1.35	18.3	4.32	23.63	0.57	1.05	5.39	29.74	0.38	1.64
1078	Yes	TOP PROTEIN	UniRef100_K7KN32	L-lactate dehydrogenase n=2 Tax=Glycine max RepID=K7KN32_SOYBN	413	44.9295	7.44482	1	1	30.1676	11	10	25.4237	49	5.06	0	13.59	1.95	14.32	0	0	13.46	2.16	16.08	-0.1	1.65	18.67	1.21	6.49	0.63	1.77	3.34	18.29	0.28	2.47
1079	Yes	TOP PROTEIN	UniRef100_I1N5V6	Uncharacterized protein n=1 Tax=Glycine max RepID=I1N5V6_SOYBN	643	73.4262	7.59131	1	1	29.5901	13	12	19.9067	17	7.09	0	3.18	2.8	87.89	0	0	3.59	2.59	72.03	0.31	2	9.5	7.07	74.43	2.33	2.17	6.78	80.17	2.16	2.24
1080	Yes	TOP PROTEIN	UniRef100_I1MDF2	Triosephosphate isomerase n=1 Tax=Glycine max RepID=I1MDF2_SOYBN	191	20.7278	5.69385	1	0.950838	30.1151	9	7	50.7853	68	4.59	0	20.09	4.4	21.88	0	0	21.78	2.87	13.17	0.05	1.16	26.79	4.67	17.41	0.3	1.47	7.62	32.47	-0.15	2.14
1081	Yes	TOP PROTEIN	UniRef100_I1N7Z4	Uncharacterized protein n=1 Tax=Glycine max RepID=I1N7Z4_SOYBN	377	42.7527	5.70654	0.999703	0.999703	30.0681	12	12	36.87	28	4.03	0	8.33	2.4	28.82	0	0	6.98	1.45	20.73	0.06	1.86	11.38	2.81	24.72	0.83	1.91	4.6	38.15	0.9	1.82
1082	Yes	TOP PROTEIN	UniRef100_I1J991	Uncharacterized protein n=1 Tax=Glycine max RepID=I1J991_SOYBN	228	25.1433	9.18799	1	0.990542	30.0882	10	6	30.7018	27	9.34	0	10.47	5.28	50.44	0	0	9.88	3.35	33.93	-0.17	0.98	7.26	3.75	51.66	-0.85	1.92	3.61	47.6	-0.71	1.78
1083	Yes	TOP PROTEIN	UniRef100_C6TK63	Putative uncharacterized protein n=1 Tax=Glycine max RepID=C6TK63_SOYBN	315	35.0758	6.39209	1	0.976762	29.1561	10	10	37.4603	19	8.67	0	8.12	2.75	33.94	0	0	8.33	3.18	38.19	0.05	0.27	4.32	1.47	34.06	-1.25	1.74	2.67	67.59	-2.02	2.57
1084	Yes	TOP PROTEIN	UniRef100_I1KWP9	Uncharacterized protein n=1 Tax=Glycine max RepID=I1KWP9_SOYBN	1191	136.037	4.93213	0.99999	0.991317	30.0233	22	21	15.5332	29	12.47	0	9.29	3.37	36.26	0	0	7.95	2.63	33.09	-0.34	1.19	12.59	4.49	35.62	0.37	1.16	2.6	22.01	0.13	1.5
1085	Yes	TOP PROTEIN	UniRef100_C6TBN2	Probable aldo-keto reductase 1 n=1 Tax=Glycine max RepID=AKR1_SOYBN	346	38.2109	6.13818	1	0.953027	30.0137	11	11	36.4162	22	5.18	0	4.5	2.11	46.85	0	0	4.68	2.57	54.86	0.26	1.62	9.24	4.96	53.72	1.32	2.04	3.3	33.48	1.48	2
1086	Yes	TOP PROTEIN	UniRef100_I1J9T7	Acyl-coenzyme A oxidase n=2 Tax=Glycine max RepID=I1J9T7_SOYBN	729	81.9466	8.08936	0.999992	0.999992	28.9536	16	14	20.3018	26	6.69	0	7.79	3.52	45.17	0	0	6.9	2.12	30.68	-0.43	1.91	11.2	1.28	11.44	0.45	1.75	2.64	23.43	0.52	1.25
1087	Yes	TOP PROTEIN	UniRef100_I1L6A0	Uncharacterized protein n=1 Tax=Glycine max RepID=I1L6A0_SOYBN	434	49.8509	7.1665	0.987886	0.909925	30.0069	11	10	24.8848	29	4.13	0	9.26	1.56	16.85	0	0	7.79	0.86	11.07	-0.4	0.96	11.72	1.58	13.47	0.34	1.14	1.06	9.57	-0.24	2.09
1088	Yes	TOP PROTEIN	UniRef100_P10538	Beta-amylase n=1 Tax=Glycine max RepID=AMYB_SOYBN	496	56.0891	5.30029	0.977242	0	30.0055	10	10	22.9839	24	11.79	0	10.8	4.17	38.62	0	0	9.13	2.78	30.5	-0.38	1.07	6.94	2.86	41.19	-0.78	0.99	1.48	26.27	-1.49	1.76
1089	Yes	TOP PROTEIN	UniRef100_C6TNE6	Uncharacterized protein n=1 Tax=Glycine max RepID=C6TNE6_SOYBN	263	27.8841	5.16064	0.999977	0.875284	29.4604	8	7	46.0076	58	33.63	0	25.37	8.89	35.03	0	0	27.63	12.98	46.96	-0.12	1.43	10.68	1.14	10.68	-2.11	2.35	4.53	36.68	-1.75	2.1
1090	Yes	TOP PROTEIN	UniRef100_I1LN13	Uncharacterized protein n=1 Tax=Glycine max RepID=I1LN13_SOYBN	604	65.9609	8.33838	1	0.999779	29.9465	12	10	19.3709	27	5.72	0	8.71	2.99	34.38	0	0	7.8	4.17	53.51	-0.18	1.57	10.91	4.51	41.36	0.3	1.7	5.1	50.47	0.01	2.07
1091	Yes	TOP PROTEIN	UniRef100_K7KWT9	Uncharacterized protein n=1 Tax=Glycine max RepID=K7KWT9_SOYBN	444	44.8911	8.36768	1	1	29.9229	10	10	24.5495	28	4.09	0	6.95	0.42	5.97	0	0	6.75	0.99	14.62	-0.25	1.73	11.49	1.03	8.98	0.74	1.15	0.11	1.01	0.58	1.51
1092	Yes	TOP PROTEIN	UniRef100_I1KID4	Uncharacterized protein n=1 Tax=Glycine max RepID=I1KID4_SOYBN	198	21.6226	8.98291	1	1	29.8644	16	15	66.1616	33	2.43	0.02	7.63	3.63	47.55	0	0	10.38	5.76	55.5	0.7	1.85	10.01	5.3	52.89	0.25	2.64	1.17	9.85	0.48	2.35
1093	Yes	TOP PROTEIN	UniRef100_I1MMX7	Uncharacterized protein n=1 Tax=Glycine max RepID=I1MMX7_SOYBN	541	57.6609	4.75439	1	0.849395	29.847	10	8	21.6266	29	2.3	0.028	6.5	1.98	30.52	0	0	9.32	1.92	20.64	0.79	2.1	9.12	1.54	16.84	0.71	2.22	2.96	44.12	-0.49	2.83
1094	Yes	TOP PROTEIN	UniRef100_I1NFH4	Uncharacterized protein n=1 Tax=Glycine max RepID=I1NFH4_SOYBN	506	52.6483	8.22119	1	0.984929	29.807	11	9	20.1581	30	3.07	0.004	9.75	3.11	31.9	0	0	11.4	1.54	13.51	0.46	1.56	11.07	1.69	15.23	0.36	1.72	1.46	13.49	0.3	1.78
1095	Yes	TOP PROTEIN	UniRef100_K7KI00	Uncharacterized protein n=1 Tax=Glycine max RepID=K7KI00_SOYBN	624	67.8342	6.15088	1	0.941695	25.0408	10	7	15.5449	15	0.65	0.712	4.85	1.69	34.84	0	0	4.83	2.91	60.27	0.04	1.6	4.72	1.52	32.17	-0.18	1.98	1.16	22.41	0	1.09
1096	Yes	TOP PROTEIN	UniRef100_I1MK16	Uncharacterized protein n=1 Tax=Glycine max RepID=I1MK16_SOYBN	773	81.8861	6.25244	1	1	29.7807	13	12	20.4398	30	0.93	0.486	8.25	1.99	24.13	0	0	8.85	0.9	10.12	0.09	2.11	9.99	2.41	24.15	0.42	1.79	5.61	53.1	0.23	2.54
1097	Yes	TOP PROTEIN	UniRef100_I1L4H0	Uncharacterized protein n=1 Tax=Glycine max RepID=I1L4H0_SOYBN	501	54.5092	6.52197	0.999998	0.999998	28.7766	14	13	24.9501	24	6.46	0	7.27	2.48	34.08	0	0	6.22	1.94	31.26	-0.49	1.38	10.23	3.27	31.92	0.35	0.99	5.23	50.31	0.24	1.4
1098	Yes	TOP PROTEIN	UniRef100_I1NCB1	Uncharacterized protein n=1 Tax=Glycine max RepID=I1NCB1_SOYBN	446	46.9836	5.38916	1	1	29.7003	8	7	22.4215	37	2.45	0.019	10.37	2.78	26.79	0	0	10.02	1.51	15.12	-0.33	1.69	13.32	1.83	13.75	0.21	1.97	2.87	20.41	0.15	1.94
1099	Yes	TOP PROTEIN	UniRef100_C6TGR0	Putative uncharacterized protein n=1 Tax=Glycine max RepID=C6TGR0_SOYBN	365	39.8753	5.66846	1	0.999999	29.6157	11	8	29.589	28	5.22	0	6.99	4.06	58.08	0	0	5.95	3.02	50.76	-0.36	0.98	11.57	7.18	62	0.54	1.25	7.19	54.25	0.68	1.94
1100	Yes	TOP PROTEIN	UniRef100_C6T8L7	Uncharacterized protein n=1 Tax=Glycine max RepID=C6T8L7_SOYBN	320	35.1574	9.67139	1	0.681817	29.6946	11	11	46.875	26	1.22	0.294	7.29	2.47	33.84	0	0	6.43	4.13	64.21	-0.46	1.7	9.71	4.8	49.43	0.2	2.03	3.6	39.24	0.13	1.61
1101	Yes	TOP PROTEIN	UniRef100_C6T4P6	Uncharacterized protein n=1 Tax=Glycine max RepID=C6T4P6_SOYBN	188	20.0803	7.78174	0.999403	0.985127	29.6795	9	8	53.7234	20	2.93	0.007	5.95	1.38	23.23	0	0	5.51	1.29	23.41	-0.17	0.28	6.81	2.39	35.11	0.14	1.36	2.1	24.6	0.59	0.94
1102	Yes	TOP PROTEIN	UniRef100_I1MU70	Uncharacterized protein n=1 Tax=Glycine max RepID=I1MU70_SOYBN	721	80.0105	5.69385	1	1	29.6259	17	14	21.2205	29	6.76	0	8.51	1.86	21.81	0	0	8.78	1.92	21.82	0.16	0.93	11.09	0.81	7.29	0.38	1.34	0.77	7.41	0.07	1.96
1103	Yes	TOP PROTEIN	UniRef100_C6TDF0	Putative uncharacterized protein n=1 Tax=Glycine max RepID=C6TDF0_SOYBN	260	28.2437	9.14404	1	0.945506	29.5907	10	7	33.0769	50	15.59	0	20.07	6.32	31.5	0	0	16.66	3.88	23.28	-0.58	1.53	14.2	6.87	48.4	-1.01	1.85	3.37	25.5	-0.87	1.39
1104	Yes	TOP PROTEIN	UniRef100_I1MUR0	Uncharacterized protein n=1 Tax=Glycine max RepID=I1MUR0_SOYBN	597	65.494	4.4751	0.999998	0.999998	28.7637	10	10	23.9531	31	2.28	0.029	8.7	2.78	31.97	0	0	9.04	3.58	39.57	-0.07	1.95	11.13	1.52	13.61	0.4	1.71	1.97	17.74	0.12	2.45
1105	Yes	TOP PROTEIN	UniRef100_C6T8C4	Uncharacterized protein n=1 Tax=Glycine max RepID=C6T8C4_SOYBN	247	28.0292	5.8208	1	1	29.5526	11	10	44.9393	32	1.33	0.236	9.99	1.96	19.64	0	0	8.9	2.31	25.98	-0.15	1.58	10.24	2.23	21.74	-0.16	2.15	0.75	8.05	-0.57	2.34
1106	Yes	TOP PROTEIN	UniRef100_K7KHU1	Uncharacterized protein n=1 Tax=Glycine max RepID=K7KHU1_SOYBN	358	39.9574	8.54346	1	0.996673	28.0468	11	9	27.933	23	5.02	0	7.11	1.17	16.47	0	0	7.06	1.21	17.2	-0.03	0.24	8.8	0.58	6.65	0.22	1.04	1.61	17.89	0.26	0.89
1107	Yes	TOP PROTEIN	UniRef100_I1JW21	Uncharacterized protein n=1 Tax=Glycine max RepID=I1JW21_SOYBN	143	15.9764	10.6235	1	0.966077	29.5135	11	9	62.2378	38	5.86	0	12.22	3.35	27.38	0	0	10.73	2.86	26.64	-0.28	1.45	15.21	2.52	16.55	0.39	1.28	2.67	17.24	0.3	1.59
1108	Yes	TOP PROTEIN	UniRef100_I1LPE4	Uncharacterized protein n=1 Tax=Glycine max RepID=I1LPE4_SOYBN	513	56.178	8.29443	0.999835	0.930277	27.968	12	11	25.3411	21	7.5	0	6.31	1.28	20.22	0	0	6	1.33	22.11	-0.48	1.53	9.27	3.71	40	0.13	1.8	2.66	27.87	0.35	1.53
1109	Yes	TOP PROTEIN	UniRef100_I1NJE8	Peptidyl-prolyl cis-trans isomerase n=2 Tax=Glycine max RepID=I1NJE8_SOYBN	253	27.0687	9.90576	1	0.983074	29.4505	9	7	31.2253	39	7.15	0	15.07	1.69	11.25	0	0	16.27	2.3	14.12	0.25	1.14	9.67	1.83	18.93	-0.78	1.77	0.95	9.03	-0.82	2.06
1110	Yes	TOP PROTEIN	UniRef100_I1MID7	Uncharacterized protein n=1 Tax=Glycine max RepID=I1MID7_SOYBN	243	27.0785	10.6382	1	1	26.7187	10	9	35.3909	17	9.3	0	8.22	1.67	20.27	0	0	6.02	1.35	22.37	-0.76	1.74	3.22	1.4	43.46	-2.17	2.25	1.48	33.79	-1.41	1.87
1111	Yes	TOP PROTEIN	UniRef100_I1LP75	Uncharacterized protein n=1 Tax=Glycine max RepID=I1LP75_SOYBN	617	68.4144	9.68604	0.999998	0.999998	29.4226	16	16	27.8768	27	1.35	0.23	6.33	2.91	45.97	0	0	8.03	4.55	56.66	0.38	1.44	7.39	3.58	48.48	-0.17	2.48	3.21	40.98	-0.2	2.23
1112	Yes	TOP PROTEIN	UniRef100_I1MW74	Uncharacterized protein n=1 Tax=Glycine max RepID=I1MW74_SOYBN	421	47.0168	5.64307	1	1	29.4024	13	12	31.829	36	5.87	0	10.37	4.88	47.07	0	0	8.68	3.59	41.33	-0.49	2.36	16.79	5.18	30.82	0.94	1.62	6.44	43.6	0.29	2.32
1113	Yes	TOP PROTEIN	UniRef100_I1L3Z2	Uncharacterized protein n=1 Tax=Glycine max RepID=I1L3Z2_SOYBN	498	55.9458	5.49072	0.997821	0.996788	29.3881	14	12	26.506	34	2.01	0.054	11.67	3.27	28.04	0	0	10.2	2.91	28.57	-0.11	1.75	10.52	3.8	36.12	-0.32	2.31	1.35	11.38	0.15	1.73
1114	Yes	TOP PROTEIN	UniRef100_I1M057	Uncharacterized protein n=1 Tax=Glycine max RepID=I1M057_SOYBN	1060	120.265	7.88428	1	0.990284	29.3866	17	16	14.0566	22	5.93	0	6.45	0.92	14.2	0	0	7.12	1.57	22.04	0.09	0.35	7.68	2.1	27.33	-0.12	1.78	2.43	29.75	0.02	1.72
1115	Yes	TOP PROTEIN	UniRef100_I1K6B7	Uncharacterized protein n=1 Tax=Glycine max RepID=I1K6B7_SOYBN	239	27.6314	6.34131	1	0.999946	29.3836	12	9	27.6151	37	9.01	0	12.06	1.38	11.43	0	0	11.41	0.31	2.69	-0.09	0.41	14.94	0.97	6.5	0.16	1.45	3.4	25.28	-0.35	2.17
1116	Yes	TOP PROTEIN	UniRef100_I1MFA1	Uncharacterized protein n=2 Tax=Glycine max RepID=I1MFA1_SOYBN	332	36.4884	5.8208	1	1	29.0828	10	10	38.5542	22	2.07	0.05	8.91	0.64	7.15	0	0	9.34	1.54	16.48	-0.01	2.04	4.74	2.89	60.93	-1.1	2.8	1.94	36.48	-1.08	2.86
1117	Yes	TOP PROTEIN	UniRef100_I1LV12	Uncharacterized protein n=1 Tax=Glycine max RepID=I1LV12_SOYBN	607	68.3062	9.49561	1	1	28.8523	18	17	24.3822	27	6.08	0	6.8	1.03	15.22	0	0	7.46	0.8	10.67	0.29	1.72	12.48	2.86	22.93	1.09	1.87	4.37	33.69	1.02	2.2
1118	Yes	TOP PROTEIN	UniRef100_I1M6D5	Fructose-bisphosphate aldolase n=1 Tax=Glycine max RepID=I1M6D5_SOYBN	357	38.379	6.26514	1	1	29.3643	8	7	27.451	46	2.89	0.006	15.9	5.62	35.31	0	0	15.81	3.05	19.3	0.16	2.04	16.37	1.29	7.89	-0.19	2.81	5.46	40.31	-0.46	2.18
1119	Yes	TOP PROTEIN	UniRef100_I1J8K2	Uncharacterized protein n=2 Tax=Glycine max RepID=I1J8K2_SOYBN	405	42.8061	4.43701	0.999922	0.999831	28.6024	10	7	20.4938	24	4.12	0	4.81	0.72	15.03	0	0	4.5	0.81	18.03	-0.05	0.23	8.77	3.2	36.51	0.54	1.54	2.49	25.82	0.66	1.63
1120	Yes	TOP PROTEIN	UniRef100_Q6X0N7	Beta-galactosidase n=1 Tax=Glycine max RepID=Q6X0N7_SOYBN	909	102.405	6.11279	1	1	28.9596	11	11	15.5116	19	5.74	0	4.76	1.18	24.71	0	0	5.47	0.54	9.87	0.52	1.56	8.47	0.57	6.78	1.19	1.55	0.89	9.21	1.39	1.61
1121	Yes	TOP PROTEIN	UniRef100_C6TD06	Putative uncharacterized protein n=1 Tax=Glycine max RepID=C6TD06_SOYBN	273	28.8504	9.05615	1	0.952449	29.2858	9	8	33.6996	21	18.67	0	10.88	5.72	52.57	0	0	9.91	4.4	44.42	-0.25	0.74	4.08	1.71	41.97	-1.98	2.01	0.88	22.32	-2.29	2.35
1122	Yes	TOP PROTEIN	UniRef100_I1N6H7	Uncharacterized protein n=1 Tax=Glycine max RepID=I1N6H7_SOYBN	552	61.6177	7.92822	0.999889	0.999932	28.6827	17	16	27.8986	31	5.27	0	12.08	2.12	17.54	0	0	10.59	1.08	10.17	-0.4	1.88	8	1.44	17.98	-1.04	2.45	1.84	21.93	-1.05	2.62
1123	Yes	TOP PROTEIN	UniRef100_I1LDV5	Uncharacterized protein n=1 Tax=Glycine max RepID=I1LDV5_SOYBN	1050	120.208	6.03662	1	1	27.7947	12	12	12.7619	17	6	0	5.92	3.34	56.37	0	0	6.19	3.3	53.23	0.01	0.4	6.61	2.46	37.19	-0.07	1.73	1.77	29.19	-0.45	2.17
1124	Yes	TOP PROTEIN	UniRef100_C6TLX4	Uncharacterized protein n=1 Tax=Glycine max RepID=C6TLX4_SOYBN	322	35.0384	5.45264	1	1	25.5473	10	9	32.6087	23	2.21	0.036	6.5	6.09	93.71	0	0	4.44	1.48	33.43	-0.59	2.61	9.62	4.6	47.86	1.02	2.05	2.57	32.56	0.13	3.32
1125	Yes	TOP PROTEIN	UniRef100_I1LQN8	Uncharacterized protein n=1 Tax=Glycine max RepID=I1LQN8_SOYBN	810	89.2431	7.94287	1	0.999999	29.2307	10	9	13.2099	22	6.54	0	7.45	1.52	20.42	0	0	7.91	1.33	16.8	0.14	0.74	9.39	1.2	12.81	0.47	1.09	1.29	18.24	-0.53	2.39
1126	Yes	TOP PROTEIN	UniRef100_K7KZN7	Pectinesterase n=2 Tax=Glycine max RepID=K7KZN7_SOYBN	1185	129.874	7.84033	1	1	27.7441	11	11	10.211	26	5.79	0	6.63	0.7	10.6	0	0	6.32	1.22	19.27	-0.46	2.5	10.75	1.93	17.94	0.68	1.42	2.68	26.97	0.45	2.23
1127	Yes	TOP PROTEIN	UniRef100_I1JW22	Uncharacterized protein n=1 Tax=Glycine max RepID=I1JW22_SOYBN	605	65.4242	6.22705	1	1	27.3538	9	9	19.0083	18	8.2	0	6.3	2.36	37.52	0	0	5.22	2.5	47.77	-0.58	1.43	7.8	2.66	34.12	0.3	0.45	1.7	24.08	-0.17	1.58
1128	Yes	TOP PROTEIN	UniRef100_C6TCH6	Putative uncharacterized protein n=1 Tax=Glycine max RepID=C6TCH6_SOYBN	287	30.8481	6.40479	1	0.903076	28.9913	8	6	28.5714	41	13.96	0	16.55	2.17	13.13	0	0	17.55	3.42	19.46	0.03	1.77	8.24	1.78	21.6	-1.32	2	1.38	18.49	-1.52	1.87
1129	Yes	TOP PROTEIN	UniRef100_I1JJT8	Uncharacterized protein n=1 Tax=Glycine max RepID=I1JJT8_SOYBN	407	41.5396	6.15088	0.985717	0.948644	29.1876	9	8	22.113	36	10.08	0	8.16	4.85	59.45	0	0	6.86	3.74	54.53	-0.29	1.91	17.08	6.99	40.91	1.31	1.63	6.91	39.93	1.27	1.85
1130	Yes	TOP PROTEIN	UniRef100_C6T533	Putative uncharacterized protein n=1 Tax=Glycine max RepID=C6T533_SOYBN	155	17.4217	4.43701	0.999997	0.999988	28.5882	9	8	60	46	3.65	0.001	11.82	4.49	37.96	0	0	13.03	2.92	22.4	0.02	1.9	13.48	4.17	30.92	-0.25	2.62	8.13	37.82	0.98	1.84
1131	Yes	TOP PROTEIN	UniRef100_C6TLM4	Uncharacterized protein n=1 Tax=Glycine max RepID=C6TLM4_SOYBN	263	27.87	5.16064	0.999988	0.747165	28.644	8	7	46.0076	59	31.48	0	28.63	11.53	40.29	0	0	26.2	10.73	40.93	-0.4	1.79	10.91	1.69	15.51	-2.2	2.57	4.92	37.89	-1.78	2.22
1132	Yes	TOP PROTEIN	UniRef100_I1MGI7	Importin subunit alpha n=1 Tax=Glycine max RepID=I1MGI7_SOYBN	531	58.5752	5.021	0.957506	0.838165	29.1339	11	11	24.6704	31	3.12	0.004	8.42	2.83	33.56	0	0	7.37	1.36	18.47	-0.28	1.71	12.66	3.72	29.37	0.68	1.72	2.78	21.02	0.64	2.04
1133	Yes	TOP PROTEIN	UniRef100_A3RM06	Cysteine synthase n=1 Tax=Glycine max RepID=A3RM06_SOYBN	324	34.6662	5.13525	1	0.990391	29.1135	11	11	37.6543	23	2.28	0.03	7.09	6.19	87.35	0	0	5.76	4	69.42	-0.56	1.65	10.3	8	77.66	0.34	1.82	7.29	82.7	0.03	2.04
1134	Yes	TOP PROTEIN	UniRef100_I1JFS9	Uncharacterized protein n=2 Tax=Glycine max RepID=I1JFS9_SOYBN	479	51.9725	6.49365	0.989371	0.984677	26.4388	8	8	22.9645	23	5.89	0	9.31	2.87	30.84	0	0	6.62	1.92	28.98	-0.56	1.3	7.8	0.78	9.96	-0.38	1.66	0.63	7.63	-0.25	1.32
1135	Yes	TOP PROTEIN	UniRef100_Q1W376	Phosphomannomutase n=1 Tax=Glycine max RepID=PMM_SOYBN	247	27.9832	5.80811	1	0.982219	29.0724	10	9	42.1053	32	0.8	0.59	9.6	1.8	18.79	0	0	9.06	2.35	25.98	0.01	1.77	10.53	3.32	31.5	0.03	2.31	1.64	16.7	-0.26	2.4
1136	Yes	TOP PROTEIN	UniRef100_C6TN43	Putative uncharacterized protein n=1 Tax=Glycine max RepID=C6TN43_SOYBN	324	35.298	7.18115	0.999999	0.947114	24.5723	12	12	37.963	31	9.61	0	5.86	1.77	30.12	0	0	5.64	2.28	40.41	-0.43	2.36	16.39	2.86	17.45	2.09	2.18	2.71	19.27	1.3	3.61
1137	Yes	TOP PROTEIN	UniRef100_I1JMI9	Malic enzyme n=1 Tax=Glycine max RepID=I1JMI9_SOYBN	622	68.9214	5.64307	1	1	29.0622	10	10	21.7042	18	5.13	0	6.07	1.05	17.35	0	0	6.13	0.71	11.6	-0.16	1.09	6.4	2.95	46.05	-0.19	1.51	4.66	69.34	-0.33	1.92
1138	Yes	TOP PROTEIN	UniRef100_Q9BBU5	Cu/Zn-superoxide dismutase copper chaperone n=1 Tax=Glycine max RepID=Q9BBU5_SOYBN	304	32.4405	5.45264	1	1	29.0472	11	10	38.8158	24	1.17	0.321	7.1	0.4	5.65	0	0	6.9	2.94	42.6	-0.05	1.58	8.24	1.07	12.98	0.27	1.04	1.37	18.31	-0.38	2.17
1139	Yes	TOP PROTEIN	UniRef100_I1M4E6	Uncharacterized protein n=1 Tax=Glycine max RepID=I1M4E6_SOYBN	387	43.2661	7.35693	0.999705	0.951273	27.2771	10	9	23.5142	28	9.66	0	11.03	1.52	13.83	0	0	11.93	1.47	12.33	0.2	0.81	7.88	1.1	13.96	-0.64	1	2.54	36.58	-1.34	2.19
1140	Yes	TOP PROTEIN	UniRef100_C6TC08	Putative uncharacterized protein n=1 Tax=Glycine max RepID=C6TC08_SOYBN	320	33.6955	9.48096	1	0.932026	29.033	10	9	40.9375	20	6.51	0	8.41	2.59	30.8	0	0	6.61	0.82	12.47	-0.55	1.34	6.01	1.73	28.73	-0.96	2.01	0.35	5.73	-1.05	2.11
1141	Yes	TOP PROTEIN	UniRef100_I1KAV5	Uncharacterized protein n=1 Tax=Glycine max RepID=I1KAV5_SOYBN	239	25.5437	7.45947	1	1	29.0287	10	9	43.9331	27	13.3	0	11.8	5.16	43.71	0	0	12.68	4.71	37.1	0.12	1.24	6.32	4.03	63.8	-1.37	2.1	2.84	45.88	-1.52	2.17
1142	Yes	TOP PROTEIN	UniRef100_C6TET4	Putative uncharacterized protein n=1 Tax=Glycine max RepID=C6TET4_SOYBN	310	33.9288	5.70654	0.999893	0.962498	29.0109	11	11	37.4194	52	1.76	0.095	15.26	5.69	37.3	0	0	13.58	5.02	36.92	-0.12	2.06	16.85	11.28	66.93	0.04	2.2	8.24	45.37	0.34	2.11
1143	Yes	TOP PROTEIN	UniRef100_C6SXW5	Cytochrome b6-f complex iron-sulfur subunit n=1 Tax=Glycine max RepID=C6SXW5_SOYBN	227	24.1252	8.36768	0.999999	0.969301	28.4702	12	10	37.0044	88	36.34	0	38.47	3.43	8.93	0	0	45.62	2.29	5.02	0.25	1.21	20.34	4.55	22.38	-1.21	1.8	3.77	18.16	-1.3	2.09
1144	Yes	TOP PROTEIN	UniRef100_I1J6C3	Uncharacterized protein n=1 Tax=Glycine max RepID=I1J6C3_SOYBN	403	43.1345	9.33447	0.999992	0.96875	28.9669	11	9	26.5509	44	5.7	0	11.76	2.08	17.67	0	0	11.16	2.51	22.52	-0.1	1.29	14.45	2.56	17.7	0.1	1.54	4.58	26.79	0.51	1.69
1145	Yes	TOP PROTEIN	UniRef100_I1JBS3	Uncharacterized protein n=1 Tax=Glycine max RepID=I1JBS3_SOYBN	445	48.5687	5.021	1	1	27.0579	7	6	22.0225	16	0.97	0.458	3.87	1.11	28.73	0	0	3.28	0.31	9.37	-0.52	1.74	6.76	2.77	40.98	1.01	1.15	3.5	59.94	0.2	2.55
1146	Yes	TOP PROTEIN	UniRef100_I1KXJ9	Eukaryotic translation initiation factor 3 subunit G n=1 Tax=Glycine max RepID=I1KXJ9_SOYBN	290	32.0623	8.39697	1	0.999588	27.3847	12	12	49.3103	40	4.72	0	12.99	4.01	30.85	0	0	11.29	3.96	35.1	-0.33	1.23	15.02	3.81	25.35	0.09	1.64	5.41	38.23	-0.3	2.17
1147	Yes	TOP PROTEIN	UniRef100_I1MFL2	Uncharacterized protein n=1 Tax=Glycine max RepID=I1MFL2_SOYBN	562	61.2074	6.0874	1	0.986457	28.9293	12	10	20.2847	30	2.97	0.005	7.48	3.95	52.82	0	0	7.39	4.16	56.22	-0.07	1.15	13.64	6.41	46.95	0.96	0.97	4.47	39.72	0.14	2.4
1148	Yes	TOP PROTEIN	UniRef100_I1KQS0	Uncharacterized protein n=1 Tax=Glycine max RepID=I1KQS0_SOYBN	172	18.1381	5.88428	0.956061	0.9458	28.8978	9	6	47.6744	45	2.2	0.034	11.07	3.69	33.34	0	0	11.59	3.5	30.24	0.17	1.04	14.49	9.26	63.93	0.09	1.94	3.42	23.81	0.19	1.95
1149	Yes	TOP PROTEIN	UniRef100_C6T4F9	Nucleoside diphosphate kinase n=1 Tax=Glycine max RepID=C6T4F9_SOYBN	235	25.178	9.51025	1	1	27.577	11	9	38.7234	37	4.38	0	14.01	4.55	32.48	0	0	12.24	3.85	31.48	-0.18	1.63	10.79	3	27.83	-0.52	2.02	2.32	19.31	-0.48	2.2
1150	Yes	TOP PROTEIN	UniRef100_I1M322	Uncharacterized protein n=2 Tax=Glycine max RepID=I1M322_SOYBN	437	46.7318	6.52197	1	1	28.0256	11	11	29.9771	24	12.16	0	10.22	1.71	16.73	0	0	8.67	0.97	11.15	-0.44	1.08	7.61	1.41	18.53	-0.72	1.48	1.16	13.36	-0.57	1.46
1151	Yes	TOP PROTEIN	UniRef100_I1JRP0	Uncharacterized protein n=2 Tax=Glycine max RepID=I1JRP0_SOYBN	443	46.4894	5.56689	0.999961	0.999961	28.8449	8	7	22.5734	30	1.1	0.361	8.33	2.68	32.2	0	0	8.07	1.87	23.18	-0.29	2.04	10.72	1.85	17.23	0.38	2.11	1.77	15.86	0.26	2.22
1152	Yes	TOP PROTEIN	UniRef100_I1KRS9	Uncharacterized protein n=1 Tax=Glycine max RepID=I1KRS9_SOYBN	599	66.0485	9.37842	0.999998	0.969144	28.835	14	13	23.5392	32	4.02	0	11.08	2.16	19.49	0	0	9.17	4.09	44.57	-0.7	1.53	12.49	2.86	22.88	-0.08	2.42	2.63	22.81	-0.22	2.34
1153	Yes	TOP PROTEIN	UniRef100_K7L7R7	Glucose-6-phosphate 1-dehydrogenase n=1 Tax=Glycine max RepID=K7L7R7_SOYBN	588	66.2532	8.68994	0.999964	0.999965	28.828	11	10	16.1565	31	4.93	0	9.27	3.38	36.47	0	0	7.47	1.31	17.6	-0.43	1.13	13.34	2.97	22.25	0.41	1.53	1.21	10.1	-0.07	2.14
1154	Yes	TOP PROTEIN	UniRef100_C6TA16	Alpha-SNAP protein n=2 Tax=Glycine max RepID=C6TA16_SOYBN	290	32.7425	5.23682	0.999979	0.93665	28.3565	11	11	41.7241	30	5.85	0	8.03	1.71	21.28	0	0	6.69	2.46	36.79	-0.39	1.1	11.91	1.64	13.74	0.52	1.08	0.39	2.69	0.88	1.13
1155	Yes	TOP PROTEIN	UniRef100_I1JQ15	Uncharacterized protein n=1 Tax=Glycine max RepID=I1JQ15_SOYBN	475	49.9846	7.12256	1	0.999628	28.7944	8	8	26.3158	19	1.7	0.113	6.3	1.45	22.98	0	0	6.61	1.56	23.63	0.23	1.04	5.3	1.7	32.1	-0.53	2.26	2.47	42.73	-0.22	1.98
1156	Yes	TOP PROTEIN	UniRef100_C6SXX0	Putative uncharacterized protein n=1 Tax=Glycine max RepID=C6SXX0_SOYBN	262	28.0669	8.6167	1	0.994354	28.0403	10	10	47.3282	47	15.05	0	19.15	5.6	29.25	0	0	19.8	5.21	26.3	0.05	1.34	11.33	3.58	31.64	-1.08	1.89	3.17	27.18	-0.98	1.67
1157	Yes	TOP PROTEIN	UniRef100_I1N0T6	Uncharacterized protein n=1 Tax=Glycine max RepID=I1N0T6_SOYBN	471	51.1592	6.46826	0.996122	0.993713	26.0634	9	9	23.9915	23	5.51	0	7.97	0.9	11.24	0	0	7.08	1.4	19.78	-0.18	0.28	7.69	1.02	13.27	-0.42	1.82	1.04	12.92	-0.13	1.06
1158	Yes	TOP PROTEIN	UniRef100_I1L0U6	Importin subunit alpha n=1 Tax=Glycine max RepID=I1L0U6_SOYBN	531	58.5371	5.021	0.990038	0.971169	28.7459	11	11	24.6704	30	3.25	0.003	8.03	1.22	15.22	0	0	6.92	0.19	2.77	-0.3	1.73	12.32	2.68	21.73	0.71	1.74	0.95	7.38	0.67	2.07
1159	Yes	TOP PROTEIN	UniRef100_I1JB41	Uncharacterized protein n=1 Tax=Glycine max RepID=I1JB41_SOYBN	157	17.2078	10.0522	0.999999	0.961116	28.0515	6	4	43.3121	12	1.03	0.414	3.77	2.99	79.3	0	0	5.52	3.57	64.67	0.7	1.15	2.79	1.96	70.48	-0.38	1.43	1.91	84.52	-0.82	1.18
1160	Yes	TOP PROTEIN	UniRef100_I1JJ48	Uncharacterized protein n=1 Tax=Glycine max RepID=I1JJ48_SOYBN	313	34.8893	4.93213	1	1	28.7372	11	9	25.8786	28	2.51	0.017	7.7	1.89	24.53	0	0	7.59	1.84	24.19	-0.22	1.88	8.18	1.94	23.69	-0.22	2.12	1.68	16.46	0.25	1.83
1161	Yes	TOP PROTEIN	UniRef100_K7KYH7	Uncharacterized protein n=1 Tax=Glycine max RepID=K7KYH7_SOYBN	714	80.0334	7.56201	0.999992	0.999992	28.7274	13	12	18.9076	29	3.5	0.001	9.07	1.27	14	0	0	7.97	1.13	14.22	-0.34	1.94	10.18	1.33	13.07	0.1	1.83	2.75	24.47	0.15	2.1
1162	Yes	TOP PROTEIN	UniRef100_I1KHP5	Uncharacterized protein n=1 Tax=Glycine max RepID=I1KHP5_SOYBN	432	47.841	6.43018	1	1	25.4152	10	8	25.9259	18	3.27	0.003	6.33	3.69	58.4	0	0	6.3	3.91	61.99	0.07	1	6.42	4.02	62.69	0.1	0.96	3.61	71.62	-1	2.25
1163	Yes	TOP PROTEIN	UniRef100_C6T9Z5	Uncharacterized protein n=1 Tax=Glycine max RepID=C6T9Z5_SOYBN	388	42.779	6.30322	1	0.986498	26.9678	10	10	32.2165	32	4.14	0	7.55	1.89	25.07	0	0	7.71	2.73	35.46	0.13	1.79	13.09	3.89	29.7	0.79	2.22	4.44	30.87	1.12	2.05
1164	Yes	TOP PROTEIN	UniRef100_K7L6K7	Uncharacterized protein n=1 Tax=Glycine max RepID=K7L6K7_SOYBN	646	71.5683	5.22412	0.999989	0.96852	28.3303	12	10	17.6471	26	4.9	0	5.93	3.51	59.16	0	0	7.1	3.69	51.92	0.64	2.38	11.84	6.01	50.78	1.57	2.1	4.43	45.75	0.8	2.22
1165	Yes	TOP PROTEIN	UniRef100_I1L4B6	Uncharacterized protein n=2 Tax=Glycine max RepID=I1L4B6_SOYBN	191	22.04	10.1987	1	0.999964	27.2769	13	11	61.2565	39	5.49	0	12.2	6.83	55.99	0	0	9.53	4.3	45.12	-0.61	1.79	15	7.01	46.76	0.09	1.77	6.77	46.65	-0.1	1.97
1166	Yes	TOP PROTEIN	UniRef100_I1NGL3	Uncharacterized protein n=1 Tax=Glycine max RepID=I1NGL3_SOYBN	466	52.1338	6.85889	0.992529	0.992661	26.9029	13	10	21.03	24	5.42	0	7.91	2.93	37.1	0	0	7.8	1.68	21.59	-0.01	1.3	8.19	1.79	21.9	-0.08	1.74	3.19	34.85	0.23	1.39
1167	Yes	TOP PROTEIN	UniRef100_I1KS98	Uncharacterized protein n=1 Tax=Glycine max RepID=I1KS98_SOYBN	415	46.708	5.97314	1	0.999774	28.4579	11	10	30.1205	22	3.02	0.005	6.55	2	30.52	0	0	7.04	2.12	30.09	0.06	1.29	7.31	2.39	32.74	-0.02	1.12	1.63	21.16	-0.09	2.07
1168	Yes	TOP PROTEIN	UniRef100_I1K072	Uncharacterized protein n=1 Tax=Glycine max RepID=I1K072_SOYBN	701	77.2517	4.86865	0.999998	0.999212	28.5973	15	11	18.6876	23	9.19	0	9.11	3.48	38.22	0	0	8.49	4.19	49.38	-0.18	1.42	8.5	1.02	12.05	-0.33	1.91	3.41	35.79	0.02	0.63
1169	Yes	TOP PROTEIN	UniRef100_I1NJA3	Uncharacterized protein n=1 Tax=Glycine max RepID=I1NJA3_SOYBN	632	68.6573	6.354	0.999055	0.942954	28.5778	10	10	22.3101	16	6.5	0	5.5	2.4	43.53	0	0	4.51	1.64	36.46	-0.28	0.32	6.36	1.97	30.89	0.22	0.35	1.99	35.14	-0.2	1.58
1170	Yes	TOP PROTEIN	UniRef100_I1MPC6	Pyruvate kinase n=1 Tax=Glycine max RepID=I1MPC6_SOYBN	577	63.6183	6.53662	1	0.998022	28.5576	9	9	17.6776	17	8.38	0	5.7	2.09	36.66	0	0	5.68	1.12	19.73	0.18	1.18	7.67	1.5	19.56	0.65	1.32	2.13	33.97	-0.2	1.87
1171	Yes	TOP PROTEIN	UniRef100_I1K089	Malate synthase n=1 Tax=Glycine max RepID=I1K089_SOYBN	556	62.7047	5.85889	0.999999	0.999998	28.5427	11	11	21.5827	21	3.26	0.003	5.58	1.28	22.98	0	0	5.29	1.99	37.71	0.17	1.63	9.72	3.15	32.35	1.14	1.64	1.86	21.08	0.8	2.2
1172	Yes	TOP PROTEIN	UniRef100_I1L0T1	Uncharacterized protein n=1 Tax=Glycine max RepID=I1L0T1_SOYBN	193	22.0675	6.62451	1	0.778517	28.502	10	9	45.5959	22	6.82	0	7.37	4.1	55.61	0	0	6.11	1.86	30.47	-0.4	1.17	8.35	2.62	31.37	0.09	1.03	3.08	29.19	0.62	1.27
1173	Yes	TOP PROTEIN	UniRef100_I1NAI6	Uncharacterized protein n=1 Tax=Glycine max RepID=I1NAI6_SOYBN	215	22.9512	8.19189	1	0.999836	28.4923	8	8	54.4186	48	11.99	0	19.32	0.68	3.54	0	0	19.83	4.63	23.34	0.1	0.86	13.46	2.57	19.13	-0.6	1.57	0.95	7.82	-0.99	1.54
1174	Yes	TOP PROTEIN	UniRef100_I1KGZ1	Uncharacterized protein n=2 Tax=Glycine max RepID=I1KGZ1_SOYBN	374	41.5141	9.11475	1	0.999985	28.4879	10	9	32.6203	16	4.51	0	8.79	6.63	75.42	0	0	6.01	1.91	31.88	-0.6	2.27	3.36	1.8	53.66	-1.65	1.91	1.63	35.07	-1.28	2.72
1175	Yes	TOP PROTEIN	UniRef100_C6TJP4	Putative uncharacterized protein n=1 Tax=Glycine max RepID=C6TJP4_SOYBN	390	42.9031	6.25244	1	1	28.4821	12	10	27.4359	31	3.62	0.001	9.65	2.38	24.69	0	0	8.46	2.37	28.07	-0.27	1.83	12.66	4.16	32.82	0.41	1.91	3.72	31.97	0.14	2.23
1176	Yes	TOP PROTEIN	UniRef100_C6TGU2	Proteasome subunit alpha type n=1 Tax=Glycine max RepID=C6TGU2_SOYBN	237	25.9619	4.55127	1	0	28.4769	10	10	46.8354	36	4.39	0	10.84	4.93	45.52	0	0	9.66	2.33	24.12	-0.18	1.13	14.95	1.4	9.36	0.59	1.25	2.71	18.42	0.42	1.76
1177	Yes	TOP PROTEIN	UniRef100_I1L4J2	Uncharacterized protein n=1 Tax=Glycine max RepID=I1L4J2_SOYBN	724	78.0741	9.56885	1	0.985479	28.4582	11	11	16.8508	30	4.23	0	8.51	7.72	90.64	0	0	7.19	5.67	78.84	-0.21	1.34	14.2	7.44	52.38	0.92	1.27	6.79	56.03	0.44	2
1178	Yes	TOP PROTEIN	UniRef100_I1LMI2	Uncharacterized protein n=1 Tax=Glycine max RepID=I1LMI2_SOYBN	251	26.6197	8.57275	1	0.611422	28.4499	8	8	43.4263	22	3.71	0.001	10.36	5.88	56.71	0	0	11.77	0.54	4.59	0.5	1.8	4.71	2.38	50.48	-1.18	2.95	1.34	32.12	-1.75	2.54
1179	Yes	TOP PROTEIN	UniRef100_K7KHY4	Uncharacterized protein n=1 Tax=Glycine max RepID=K7KHY4_SOYBN	973	106.67	4.65283	0.99996	0.999959	28.3657	16	16	18.0884	24	2.59	0.014	6.54	1.24	18.91	0	0	5.87	2.15	36.59	-0.21	2.22	10.28	0.92	8.91	0.95	2.31	0.39	4.11	0.41	2.96
1180	Yes	TOP PROTEIN	UniRef100_I1KU63	Uncharacterized protein n=1 Tax=Glycine max RepID=I1KU63_SOYBN	2183	247.223	5.51611	0.999998	0.999998	28.4117	17	17	7.92487	22	7.19	0	10.25	0.68	6.65	0	0	7.45	2.89	38.76	-0.49	2.06	7.16	2.37	33.07	-0.51	1.58	2.89	40.18	-0.96	2.43
1181	Yes	TOP PROTEIN	UniRef100_I1KPJ5	Nucleoside diphosphate kinase n=1 Tax=Glycine max RepID=I1KPJ5_SOYBN	236	25.4362	9.64209	0.999995	0.973348	27.1031	11	9	41.5254	37	3.99	0	13.76	4.12	29.92	0	0	11.78	4.08	34.66	-0.17	1.65	11.5	2.6	22.6	-0.37	1.89	2.51	19.29	-0.44	2.23
1182	Yes	TOP PROTEIN	UniRef100_I1LVP7	Uncharacterized protein n=1 Tax=Glycine max RepID=I1LVP7_SOYBN	949	104.324	6.25244	0.999996	0.963708	28.4206	12	12	14.647	24	4.73	0	6.77	2.35	34.76	0	0	6.48	3.27	50.48	-0.19	0.9	9.04	3.07	34.01	0.5	0.84	3.67	41.42	0.37	1.17
1183	Yes	TOP PROTEIN	UniRef100_I1JGY5	Glucose-6-phosphate isomerase n=1 Tax=Glycine max RepID=I1JGY5_SOYBN	613	67.1704	5.70654	0.981222	0.475316	28.4094	11	10	19.2496	23	3.9	0.001	6.71	0.75	11.23	0	0	6.57	0.58	8.76	-0.02	0.2	9.25	2.1	22.7	0.38	1.02	1.42	17.07	-0.42	2.3
1184	Yes	TOP PROTEIN	UniRef100_K7KJV0	Uncharacterized protein n=1 Tax=Glycine max RepID=K7KJV0_SOYBN	711	79.8265	7.54736	0.999983	0.999983	28.3939	12	11	17.1589	26	2.41	0.022	7.93	2.16	27.23	0	0	7.02	0.96	13.66	-0.32	2.06	8.73	1.47	16.87	-0.01	2.05	2.7	26.54	0.21	2.27
1185	Yes	TOP PROTEIN	UniRef100_C6SW41	Putative uncharacterized protein n=1 Tax=Glycine max RepID=C6SW41_SOYBN	197	23.1064	10.6821	0.999763	0.93379	28.3758	12	10	45.6853	34	17.14	0	13.6	9.74	71.62	0	0	9.62	8.05	83.62	-0.72	1.05	11.6	5.03	43.33	-0.22	0.76	5.83	66.07	-0.95	1.78
1186	Yes	TOP PROTEIN	UniRef100_I1J9U5	Uncharacterized protein n=2 Tax=Glycine max RepID=I1J9U5_SOYBN	1115	126.241	6.13818	0.999999	0.999999	27.9699	10	10	11.2108	14	5.03	0	4.26	2.22	52.2	0	0	3.65	1.88	51.52	-0.24	0.14	5.86	4.11	70.05	0.46	0.5	2.29	41.1	0.17	1.37
1187	Yes	TOP PROTEIN	UniRef100_C6TIJ7	Uncharacterized protein n=1 Tax=Glycine max RepID=C6TIJ7_SOYBN	365	39.9253	5.71924	1	1	28.2689	11	8	28.2192	28	4.71	0	6.28	2.96	47.04	0	0	5.62	1.71	30.51	-0.25	1.65	11.65	4.4	37.74	1.02	2.09	4.35	31.92	1.14	2.36
1188	Yes	TOP PROTEIN	UniRef100_I1N4K3	Uncharacterized protein n=1 Tax=Glycine max RepID=I1N4K3_SOYBN	655	73.6527	7.88428	0.999435	0.999622	28.3324	9	9	16.4885	15	1.95	0.068	3.76	3.84	102.09	0	0	3.44	2.85	82.83	-0.13	1.82	8.01	5.41	67.6	1.3	1.63	3.14	61.44	0.33	2.55
1189	Yes	TOP PROTEIN	UniRef100_I1LE08	Uncharacterized protein n=1 Tax=Glycine max RepID=I1LE08_SOYBN	200	23.3794	4.83057	0.999015	0.991631	26.0454	9	9	52	22	3.7	0.001	4.8	0.96	20.01	0	0	5.43	0.73	13.49	0.34	2.47	9.7	1.07	11.08	1.67	1.83	0.27	3.23	1.03	2.48
1190	Yes	TOP PROTEIN	UniRef100_I1JJF1	Uncharacterized protein n=1 Tax=Glycine max RepID=I1JJF1_SOYBN	418	44.004	6.16357	1	0.999894	28.3268	9	9	28.4689	15	2.88	0.008	5.97	2.03	34.01	0	0	5.06	2	39.5	-0.15	0.4	4.06	1.23	30.35	-0.68	1.32	1.8	39.18	-0.48	1.56
1191	Yes	TOP PROTEIN	UniRef100_C6TAE9	Putative uncharacterized protein n=1 Tax=Glycine max RepID=C6TAE9_SOYBN	373	41.3855	6.75635	1	0.95994	26.8935	13	8	27.3458	20	2.42	0.022	6.17	0.79	12.87	0	0	6.6	1.15	17.36	-0.05	1.1	7.41	0.54	7.32	0.12	1.14	2.18	33.08	-0.32	1.67
1192	Yes	TOP PROTEIN	UniRef100_I1MEF8	Uncharacterized protein n=1 Tax=Glycine max RepID=I1MEF8_SOYBN	322	35.3163	4.94482	0.999588	0.999585	25.986	12	10	28.5714	43	6.32	0	13.42	1.43	10.67	0	0	11.91	2.48	20.8	-0.73	1.92	16.88	1.99	11.78	-0.16	2.16	5.12	34.33	-0.37	2.1
1193	Yes	TOP PROTEIN	UniRef100_C6T3M1	Putative uncharacterized protein n=1 Tax=Glycine max RepID=C6T3M1_SOYBN	152	17.5468	6.26514	0.970663	0.971439	28.302	10	8	57.2368	81	36.83	0	14.44	1.46	10.1	0	0	13.92	0.48	3.44	-0.46	2.05	40.47	2.18	5.39	1.81	1.95	8.86	22.59	1.83	1.74
1194	Yes	TOP PROTEIN	UniRef100_I1KPR0	Uncharacterized protein n=1 Tax=Glycine max RepID=I1KPR0_SOYBN	289	31.6646	6.0874	0.993148	0.985934	27.8243	11	8	28.3737	19	6.63	0	7.4	2.75	37.21	0	0	6.67	2.1	31.5	-0.44	1.42	4.39	0.7	15.84	-1.54	2.22	1.39	26.26	-0.88	1.66
1195	Yes	TOP PROTEIN	UniRef100_K7KA83	Uncharacterized protein n=2 Tax=Glycine max RepID=K7KA83_SOYBN	1092	120.448	4.95752	0.985161	0.985161	27.8883	15	15	16.8498	19	1.4	0.208	5.43	0.92	16.93	0	0	4.88	1.57	32.15	-0.12	2.11	6.95	0.83	11.87	0.35	2.27	0.75	9.52	0.84	1.77
1196	Yes	TOP PROTEIN	UniRef100_C6T7E3	Putative uncharacterized protein n=1 Tax=Glycine max RepID=C6T7E3_SOYBN	291	32.6928	6.16357	0.997825	0.897849	27.5967	9	9	37.1134	16	1.03	0.413	4.54	3.69	81.25	0	0	6.93	4.5	64.99	0.92	1.68	3.87	1.36	35.11	-0.11	2.4	1.27	35.44	-0.31	2.23
1197	Yes	TOP PROTEIN	UniRef100_C6SX35	Putative uncharacterized protein n=1 Tax=Glycine max RepID=C6SX35_SOYBN	222	25.5837	5.32568	1	0.937891	27.331	12	10	36.9369	21	5.59	0	5.15	1.06	20.5	0	0	4.98	2	40.15	-0.32	1.21	8.6	1.8	20.95	0.74	0.48	1.17	14.64	-0.02	2.19
1198	Yes	TOP PROTEIN	UniRef100_I1K5U0	Uncharacterized protein n=2 Tax=Glycine max RepID=I1K5U0_SOYBN	538	58.4853	6.0874	0.999354	0.999339	28.2313	11	10	20.632	31	8.64	0	5.83	3	51.53	0	0	6.25	3.34	53.37	0.3	2.18	15.84	4.64	29.31	2.1	2.04	4.78	34.83	1.48	2.99
1199	Yes	TOP PROTEIN	UniRef100_I1LAV9	Peptidyl-prolyl cis-trans isomerase n=1 Tax=Glycine max RepID=I1LAV9_SOYBN	263	28.9812	8.38232	1	1	25.3046	11	9	36.8821	33	5.95	0	13.05	2.87	21.99	0	0	14.67	2.85	19.4	0.35	1.21	8.28	0.42	5.1	-0.82	2.18	1.63	24.21	-1.81	2.89
1200	Yes	TOP PROTEIN	UniRef100_I1LGM0	Uncharacterized protein n=1 Tax=Glycine max RepID=I1LGM0_SOYBN	242	27.9856	8.1626	1	0.99475	28.1942	11	9	32.2314	45	37.56	0	19.92	5.07	25.47	0	0	21.64	1.7	7.86	0.19	0.78	10.97	1.19	10.85	-1.03	1.48	3.32	38.81	-1.75	1.91
1201	Yes	TOP PROTEIN	UniRef100_I1J593	Carbonic anhydrase n=2 Tax=Glycine max RepID=I1J593_SOYBN	278	30.3122	5.99854	1	0.834769	25.405	9	8	37.7698	38	4.71	0	14.36	12.54	87.33	0	0	14.19	9.66	68.04	0.01	0.73	10.19	8.29	81.37	-0.71	1.67	6.43	57.3	-0.46	1.5
1202	Yes	TOP PROTEIN	UniRef100_I1LIH4	Uncharacterized protein n=1 Tax=Glycine max RepID=I1LIH4_SOYBN	620	68.6777	9.64209	0.986706	0.986706	28.1826	15	15	26.2903	27	1.8	0.09	5.98	2.05	34.2	0	0	8.37	4.57	54.65	0.63	1.62	7.5	4.03	53.73	0.02	2.71	2.99	38.57	-0.02	2.48
1203	Yes	TOP PROTEIN	UniRef100_C6TCN9	Putative uncharacterized protein n=1 Tax=Glycine max RepID=C6TCN9_SOYBN	407	41.6375	5.87158	0.985729	0.962322	28.1793	9	8	22.6044	33	6.59	0	7.43	4.02	54.1	0	0	6.41	3.01	47.02	-0.26	2	14.65	5.68	38.77	1.14	1.95	4.65	31.83	1.1	2.08
1204	Yes	TOP PROTEIN	UniRef100_C6TCH2	Putative uncharacterized protein n=1 Tax=Glycine max RepID=C6TCH2_SOYBN	289	32.5653	4.91943	0.999993	0.999988	27.7162	11	11	41.8685	31	4.9	0	9.06	2.18	24.06	0	0	6.73	2.41	35.87	-0.54	1.34	11.72	1.33	11.37	0.31	1.41	0.05	0.37	0.62	1.66
1205	Yes	TOP PROTEIN	UniRef100_K7L8B5	Uncharacterized protein n=1 Tax=Glycine max RepID=K7L8B5_SOYBN	137	15.2536	4.28467	0.999997	0.999997	27.7265	9	8	63.5036	30	2.43	0.02	9.02	1.65	18.32	0	0	11.55	2.93	25.38	0.21	1.58	8.4	1.29	15.39	-0.31	1.58	0.58	5.91	-0.33	1.92
1206	Yes	TOP PROTEIN	UniRef100_I1K5P1	Uncharacterized protein n=2 Tax=Glycine max RepID=I1K5P1_SOYBN	483	53.0664	6.85889	0.999984	0.99997	28.1345	13	12	25.2588	26	3.11	0.004	6.36	1	15.68	0	0	7.73	1.16	15.02	0.51	2.63	11.15	1.57	14.07	1.21	2.44	1.76	16.76	1.03	1.78
1207	Yes	TOP PROTEIN	UniRef100_C6SWG1	Putative uncharacterized protein n=1 Tax=Glycine max RepID=C6SWG1_SOYBN	146	16.5552	6.60986	0.999889	0.496506	28.1253	10	7	60.9589	31	1.16	0.328	8.31	0.74	8.91	0	0	8.31	0.8	9.6	-0.01	1.34	11.33	2.21	19.51	0.3	1.74	1.21	11.15	0.09	1.77
1208	Yes	TOP PROTEIN	UniRef100_I1KWI0	Uncharacterized protein n=1 Tax=Glycine max RepID=I1KWI0_SOYBN	353	40.1092	5.52881	1	0.999945	27.3455	10	10	27.762	29	5.66	0	9.47	1.21	12.81	0	0	8.86	1.1	12.45	-0.11	1.77	12.51	3.58	28.66	0.58	1.64	2.46	19.09	0.51	1.95
1209	Yes	TOP PROTEIN	UniRef100_K7LAF0	Uncharacterized protein n=1 Tax=Glycine max RepID=K7LAF0_SOYBN	410	44.5137	4.86865	0.969926	0.969926	26.4974	8	8	30	21	3.8	0.001	5.04	1.12	22.15	0	0	5.59	0.73	13.06	0.29	0.92	8.84	1.99	22.49	0.97	1	2.25	26.83	0.66	1.76
1210	Yes	TOP PROTEIN	UniRef100_K7M844	Uncharacterized protein n=1 Tax=Glycine max RepID=K7M844_SOYBN	561	62.3286	5.23682	0.999993	0.928347	28.052	13	9	16.934	24	5.98	0	6.25	3.09	49.46	0	0	6.32	2.91	46	0.19	0.89	9.32	3.03	32.52	0.77	1.21	2.72	23.95	1.08	1.45
1211	Yes	TOP PROTEIN	UniRef100_Q45UE7	Beta-amylase n=1 Tax=Glycine max RepID=Q45UE7_SOYBN	496	56.0171	5.38916	0.99769	0.999985	28.0426	10	10	22.7823	24	11.3	0	10.74	4.14	38.52	0	0	9.02	2.65	29.4	-0.39	1.07	6.98	2.92	41.81	-0.76	1.01	1.81	30.04	-1.29	1.66
1212	Yes	TOP PROTEIN	UniRef100_I1LTT9	Uncharacterized protein n=1 Tax=Glycine max RepID=I1LTT9_SOYBN	384	42.9991	7.84033	0.998725	0.998581	26.2506	11	10	29.4271	20	4.6	0	7.75	2.73	35.28	0	0	8.85	3.45	39.02	0.32	0.92	5.41	2	37.02	-0.58	0.7	1.37	28.46	-1.21	2.13
1213	Yes	TOP PROTEIN	UniRef100_K7LZT4	Histone H4 n=1 Tax=Glycine max RepID=K7LZT4_SOYBN	160	18.2821	11.8101	0.99817	0.998389	27.9881	10	9	49.375	64	29.99	0	27.91	11.17	40.01	0	0	20.48	11.22	54.79	-0.5	1.16	19.3	7.21	37.35	-0.71	1.49	7.28	38.97	-0.87	1.97
1214	Yes	TOP PROTEIN	UniRef100_I1LCQ1	Pyruvate kinase n=1 Tax=Glycine max RepID=I1LCQ1_SOYBN	526	57.8236	7.00537	0.999853	0.99984	27.9878	13	11	22.6236	31	2.37	0.023	9.3	2.32	24.94	0	0	9.1	2.55	28.08	0.13	1.08	11.71	2.07	17.68	0.25	1.93	1.56	13.53	0.19	1.11
1215	Yes	TOP PROTEIN	UniRef100_K7LGW1	Uncharacterized protein n=3 Tax=Glycine max RepID=K7LGW1_SOYBN	558	60.4014	9.5542	0.999936	0.91342	26.0141	9	9	27.5986	14	1.48	0.181	3.82	1.29	33.82	0	0	3.69	1.75	47.45	-0.29	1.84	6.36	2.9	45.6	0.88	1.03	4.06	82.9	-0.2	2.09
1216	Yes	TOP PROTEIN	UniRef100_C6TIT1	Putative uncharacterized protein n=1 Tax=Glycine max RepID=C6TIT1_SOYBN	386	44.5051	5.2749	1	1	27.7564	11	10	28.7565	25	3.59	0.001	6.41	2.86	44.67	0	0	6.22	2.46	39.57	-0.16	1.54	11.67	3.93	33.69	0.99	0.84	3.91	42.43	0.29	1.82
1217	Yes	TOP PROTEIN	UniRef100_K7KA53	Histone H4 (Fragment) n=1 Tax=Glycine max RepID=K7KA53_SOYBN	145	16.2422	11.3999	0.99621	0.994783	27.9454	10	9	56.5517	64	30.5	0	28.05	12.31	43.89	0	0	20.58	12.2	59.25	-0.5	1.16	19.17	8.08	42.12	-0.72	1.48	8.47	45.27	-0.88	1.97
1218	Yes	TOP PROTEIN	UniRef100_K7MQF1	Uncharacterized protein n=2 Tax=Glycine max RepID=K7MQF1_SOYBN	410	44.6087	4.86865	0.999196	0.999196	25.8901	8	8	25.6098	21	3.68	0.001	5.17	1.08	20.81	0	0	5.33	1.06	19.88	0.04	1.38	8.77	2.02	23.06	0.92	1.01	2.21	25.94	0.65	1.76
1219	Yes	TOP PROTEIN	UniRef100_K7MF41	Uncharacterized protein n=2 Tax=Glycine max RepID=K7MF41_SOYBN	492	56.9848	8.80713	1	1	25.6881	19	17	24.3902	38	7.28	0	8.13	3.52	43.32	0	0	8.21	0.59	7.19	0.04	1.51	6.91	1.43	20.62	-0.64	2.22	8.17	36.27	1.31	2.58
1220	Yes	TOP PROTEIN	UniRef100_C6TBQ4	Putative uncharacterized protein n=1 Tax=Glycine max RepID=C6TBQ4_SOYBN	325	35.4831	9.20264	1	0.975257	27.8907	9	7	27.0769	78	10.51	0	22.09	1.92	8.7	0	0	16.49	1.96	11.86	-0.64	1.65	30.84	3.44	11.16	0.58	1.87	0.69	1.83	0.75	2.18
1221	Yes	TOP PROTEIN	UniRef100_I1MPJ4	Uncharacterized protein n=1 Tax=Glycine max RepID=I1MPJ4_SOYBN	546	61.5614	6.48096	0.971928	0.971928	27.8883	10	10	21.0623	24	3.5	0.002	9.54	2.74	28.74	0	0	8.84	3.91	44.22	-0.07	1.53	6.63	2.42	36.48	-0.47	1.72	2.05	32.76	-0.77	2.1
1222	Yes	TOP PROTEIN	UniRef100_I1KIV5	Uncharacterized protein n=1 Tax=Glycine max RepID=I1KIV5_SOYBN	587	65.2591	4.77979	0.999968	0.999961	27.8804	13	11	18.3986	26	4.74	0	6.97	2.44	35.05	0	0	6.53	2.71	41.45	0.01	1.47	11.93	0.96	8.07	0.98	2.07	1.84	16.14	0.72	2.07
1223	Yes	TOP PROTEIN	UniRef100_I1NDD4	Uncharacterized protein n=2 Tax=Glycine max RepID=I1NDD4_SOYBN	357	41.2316	6.21436	1	0.999999	26.6461	10	10	35.014	19	3.76	0.001	4.48	0.17	3.76	0	0	4.74	0.93	19.59	0.28	1.47	8.73	1.49	17.02	1.27	1.51	0.95	12.42	0.99	1.27
1224	Yes	TOP PROTEIN	UniRef100_I1KNH4	Uncharacterized protein n=1 Tax=Glycine max RepID=I1KNH4_SOYBN	568	62.0457	6.26514	1	0.973186	27.8083	13	11	18.662	26	1.72	0.106	6.59	4.2	63.8	0	0	6.67	3.27	49.02	0.07	0.92	11.42	6.61	57.87	0.74	1.56	4.82	49.82	0.16	2.22
1225	Yes	TOP PROTEIN	UniRef100_C6SVR8	Uncharacterized protein n=1 Tax=Glycine max RepID=C6SVR8_SOYBN	143	15.9354	10.6235	1	1	27.8067	11	9	62.2378	40	4.83	0	13.05	4.07	31.23	0	0	10.78	3.66	33.97	-0.41	1.53	14.71	2.92	19.83	-0.03	1.86	2.97	18.13	0.23	1.71
1226	Yes	TOP PROTEIN	UniRef100_C6T5N1	Putative uncharacterized protein n=1 Tax=Glycine max RepID=C6T5N1_SOYBN	166	17.7596	9.48096	1	0.96626	27.7884	13	11	70.4819	68	9.35	0	21.41	7.39	34.53	0	0	22.51	8.94	39.72	0.05	1.18	29.45	14.83	50.37	0.46	0.99	8.55	38.71	-0.31	1.95
1227	Yes	TOP PROTEIN	UniRef100_I1LAA7	Uncharacterized protein n=1 Tax=Glycine max RepID=I1LAA7_SOYBN	969	106.955	5.52881	1	0.984946	27.7533	15	11	10.1135	24	3.14	0.004	7.64	1.24	16.17	0	0	7.32	0.81	11.1	-0.06	0.51	9.34	3.11	33.26	0.34	1.38	1.98	25.61	-0.06	1.23
1228	Yes	TOP PROTEIN	UniRef100_C6SX83	Uncharacterized protein n=1 Tax=Glycine max RepID=C6SX83_SOYBN	162	17.6662	7.73779	1	0.955723	27.7147	9	8	58.0247	63	8.99	0	20.34	6.04	29.72	0	0	20.86	6.12	29.34	-0.01	1.51	23.27	5.15	22.12	0.01	1.86	6.62	26.68	0.31	1.73
1229	Yes	TOP PROTEIN	UniRef100_C6SZ55	Uncharacterized protein n=1 Tax=Glycine max RepID=C6SZ55_SOYBN	97	10.5788	9.18799	0.999999	0.991798	26.2344	11	9	87.6289	46	3.56	0.001	13.31	2.02	15.14	0	0	11.91	3.29	27.58	-0.2	2.03	15.76	3.34	21.21	0.18	2.39	6.3	32.12	0.64	1.7
1230	Yes	TOP PROTEIN	UniRef100_K7M9Q3	Uncharacterized protein n=1 Tax=Glycine max RepID=K7M9Q3_SOYBN	260	27.6243	6.18896	1	0.999999	27.6547	11	10	47.6923	33	11.34	0	12.64	5.95	47.08	0	0	17.32	2.65	15.3	0.51	1.04	7.48	1.44	19.31	-1.16	2	2.5	32.42	-1.24	1.95
1231	Yes	TOP PROTEIN	UniRef100_I1NHF4	Chorismate synthase n=1 Tax=Glycine max RepID=I1NHF4_SOYBN	435	47.0269	7.56201	1	1	25.6163	10	9	26.6667	21	4.97	0	7.47	1.98	26.47	0	0	6.64	1.51	22.72	-0.29	0.84	7.54	2.1	27.84	-0.14	1.03	0.7	11.71	-1.08	2.23
1232	Yes	TOP PROTEIN	UniRef100_C6T3L1	Uncharacterized protein n=1 Tax=Glycine max RepID=C6T3L1_SOYBN	157	17.4172	6.3667	1	1	27.6242	10	10	64.9682	43	5.91	0	10.28	2.9	28.17	0	0	9.74	3.33	34.2	0.04	1.93	19.15	4.45	23.22	0.94	2.39	5.27	26.05	0.97	2.37
1233	Yes	TOP PROTEIN	UniRef100_I1L4D3	Uncharacterized protein n=1 Tax=Glycine max RepID=I1L4D3_SOYBN	587	65.2901	4.77979	0.999998	0.999997	27.6214	13	11	18.3986	26	7.53	0	7.76	2.79	35.96	0	0	6.57	2.77	42.25	-0.34	0.7	11.42	1.3	11.42	0.46	1.85	1.99	17.54	0.36	2.04
1234	Yes	TOP PROTEIN	UniRef100_I1M3Y7	Cytochrome b6-f complex iron-sulfur subunit n=1 Tax=Glycine max RepID=I1M3Y7_SOYBN	227	24.1432	8.36768	0.959003	0.939791	27.0549	11	9	37.0044	83	40.15	0	36.73	2.23	6.06	0	0	42.55	5.07	11.91	0.19	1.08	17.98	2.01	11.18	-1.35	1.7	1.77	9.12	-1.27	1.83
1235	Yes	TOP PROTEIN	UniRef100_C6T0C8	Putative uncharacterized protein n=1 Tax=Glycine max RepID=C6T0C8_SOYBN	113	12.6961	6.16357	0.999927	0.868851	22.4874	8	6	53.0973	41	21.7	0	6.94	3.94	56.73	0	0	6.62	3.45	52.07	-0.43	1.82	12.8	6.14	48	0.61	2.25	3.66	18.71	1.81	2.15
1236	Yes	TOP PROTEIN	UniRef100_I1JGB5	Eukaryotic translation initiation factor 3 subunit E n=1 Tax=Glycine max RepID=I1JGB5_SOYBN	437	51.1099	5.46533	1	1	27.5731	10	10	26.7735	23	3.49	0.002	7.09	6.09	85.94	0	0	6.8	6.03	88.66	0.27	2.16	10.13	7.68	75.81	0.83	2.2	11.02	114.57	0.68	2.44
1237	Yes	TOP PROTEIN	UniRef100_I1KZ09	Uncharacterized protein n=1 Tax=Glycine max RepID=I1KZ09_SOYBN	393	41.6486	8.85107	1	1	27.5094	9	9	29.0076	27	2.81	0.008	8.22	1.44	17.56	0	0	6.81	1.42	20.82	-0.2	1.38	10.98	3.29	29.95	0.38	1.88	1.42	14.51	0	2.36
1238	Yes	TOP PROTEIN	UniRef100_I1JQ73	Uncharacterized protein n=1 Tax=Glycine max RepID=I1JQ73_SOYBN	214	23.9961	5.10986	1	1	26.4514	9	6	23.3645	63	31.24	0	27.58	4.48	16.24	0	0	24.6	3.08	12.53	-0.41	1.28	13.3	4.31	32.38	-1.57	1.97	2.28	20.3	-1.97	2.09
1239	Yes	TOP PROTEIN	UniRef100_I1JZ64	Uncharacterized protein n=1 Tax=Glycine max RepID=I1JZ64_SOYBN	273	28.9824	7.28369	0.9816	0.892258	27.5373	9	8	31.1355	21	18.16	0	10.67	6.92	64.86	0	0	9.73	5.52	56.72	-0.24	0.75	4.3	1.85	42.98	-1.73	1.83	1.42	39.02	-2.45	2.36
1240	Yes	TOP PROTEIN	UniRef100_I1MXL3	Uncharacterized protein n=1 Tax=Glycine max RepID=I1MXL3_SOYBN	476	52.064	5.45264	1	0.993074	27.5342	11	11	25	44	8.82	0	11.2	3.92	34.98	0	0	13.55	1.8	13.28	0.06	1.28	17.5	6.18	35.29	0.7	1.03	9.2	47.26	0.65	1.35
1241	Yes	TOP PROTEIN	UniRef100_I1LUZ9	Uncharacterized protein n=1 Tax=Glycine max RepID=I1LUZ9_SOYBN	182	19.7043	9.05615	0.999878	0.998491	27.4979	13	8	40.1099	37	12.73	0	14.29	2.19	15.32	0	0	16.02	4.31	26.93	0.22	0.65	7.86	1.8	22.96	-1.18	2.03	3.13	36.53	-1	1.84
1242	Yes	TOP PROTEIN	UniRef100_I1M307	Uncharacterized protein n=1 Tax=Glycine max RepID=I1M307_SOYBN	435	48.79	6.20166	1	1	27.2354	11	10	24.1379	21	7.89	0	4.62	0.9	19.45	0	0	4.01	0.2	4.88	-0.66	1.82	9.11	0.51	5.56	1.14	0.89	1.75	16.07	1.39	0.91
1243	Yes	TOP PROTEIN	UniRef100_I1LQA3	Uncharacterized protein n=1 Tax=Glycine max RepID=I1LQA3_SOYBN	226	24.7438	9.23193	1	1	27.3757	10	8	29.2035	21	10.8	0	9.29	3.89	41.85	0	0	9.69	1.86	19.23	-0.2	1.4	4.08	0.94	22.97	-1.76	1.96	0.44	9.38	-1.44	1.78
1244	Yes	TOP PROTEIN	UniRef100_I1MB24	Serine hydroxymethyltransferase n=3 Tax=Glycine max RepID=I1MB24_SOYBN	385	42.7639	9.14404	0.974584	0.973921	27.3696	10	9	34.2857	37	6.03	0	14.21	5.6	39.42	0	0	15.01	3.06	20.4	0.26	1.09	9.06	1.18	12.99	-0.96	2.33	3.95	33.85	-0.64	2.5
1245	Yes	TOP PROTEIN	UniRef100_I1M375	Uncharacterized protein n=1 Tax=Glycine max RepID=I1M375_SOYBN	616	69.3306	9.43701	0.999998	0.97506	26.845	17	16	20.6169	25	4.26	0	6.73	0.76	11.32	0	0	6.69	0.67	9.95	-0.02	1.3	11.16	1.63	14.56	0.77	1.32	2.45	21.64	0.64	1.95
1246	Yes	TOP PROTEIN	UniRef100_I1LA47	Eukaryotic translation initiation factor 3 subunit E n=1 Tax=Glycine max RepID=I1LA47_SOYBN	437	51.1589	5.31299	1	0.996523	27.3662	10	10	25.1716	23	3.14	0.004	6.94	5.83	84.1	0	0	6.89	5.91	85.74	0.31	2.15	9.68	6.07	62.67	0.66	2.44	8.31	85.28	0.69	2.47
1247	Yes	TOP PROTEIN	UniRef100_C6TG81	Uncharacterized protein n=1 Tax=Glycine max RepID=C6TG81_SOYBN	313	34.541	4.88135	0.98357	0.983429	25.7473	11	9	28.115	43	7.02	0	13.46	2.5	18.6	0	0	11.62	2.79	24.04	-0.83	2.03	16.24	3.13	19.28	-0.31	2.3	4.13	28.98	-0.5	2.18
1248	Yes	TOP PROTEIN	UniRef100_K7LV16	Uncharacterized protein n=2 Tax=Glycine max RepID=K7LV16_SOYBN	237	26.1198	9.93506	1	0.999391	27.3376	11	6	21.519	36	22.63	0	15.51	4.08	26.27	0	0	15.97	4.28	26.77	-0.07	0.99	7.38	2.46	33.35	-1.4	1.52	2.35	29.02	-1.44	1.85
1249	Yes	TOP PROTEIN	UniRef100_I1L7Z5	Uncharacterized protein n=1 Tax=Glycine max RepID=I1L7Z5_SOYBN	322	35.0625	5.87158	1	1	26.0392	11	9	36.9565	26	5.13	0	4.69	1.53	32.62	0	0	4.35	1.41	32.39	-0.36	1.79	8.79	1.53	17.42	0.55	2.15	0.04	0.49	0.66	2.66
1250	Yes	TOP PROTEIN	UniRef100_I1KWA0	Uncharacterized protein n=2 Tax=Glycine max RepID=I1KWA0_SOYBN	576	65.1515	4.65283	0.998631	0.996137	25.8765	12	10	14.2361	30	6.87	0	7.01	1.08	15.48	0	0	5.64	0.65	11.47	-0.49	1.57	12.41	4.86	39.18	0.79	1.66	4.5	36.67	0.47	1.85
1251	Yes	TOP PROTEIN	UniRef100_I1KUE5	Uncharacterized protein n=2 Tax=Glycine max RepID=I1KUE5_SOYBN	261	27.6503	6.18896	1	1	27.3064	10	10	47.8927	26	20.72	0	10.58	3.15	29.79	0	0	14.38	4.29	29.87	0.38	0.49	5.47	1.79	32.65	-1.41	1.62	1.95	34.71	-1.48	1.79
1252	Yes	TOP PROTEIN	UniRef100_C6TFY7	Uncharacterized protein n=1 Tax=Glycine max RepID=C6TFY7_SOYBN	97	10.5798	9.18799	0.999999	0.999999	25.8371	11	9	87.6289	52	5.04	0	15.22	2.69	17.67	0	0	13.84	4.38	31.67	-0.2	1.85	18.56	4.12	22.2	0.21	2.2	6.33	28.78	0.53	1.73
1253	Yes	TOP PROTEIN	UniRef100_I1LWR5	UDP-glucose 6-dehydrogenase n=1 Tax=Glycine max RepID=I1LWR5_SOYBN	480	53.0083	6.04932	0.999646	0.481306	27.2749	11	11	22.9167	29	2.75	0.009	7.04	1.49	21.13	0	0	7.12	2.03	28.43	0.55	2	13.21	3.96	29.97	1.31	2.42	2.49	22.06	0.78	2.98
1254	Yes	TOP PROTEIN	UniRef100_I1LPK4	Uncharacterized protein n=1 Tax=Glycine max RepID=I1LPK4_SOYBN	942	103.61	5.57959	0.999052	0.999052	27.2103	13	13	13.5881	23	4.62	0	7.2	3.31	45.91	0	0	6.5	4.06	62.44	-0.11	1.71	9.38	5.04	53.77	0.14	2.16	2.59	26.18	0.36	2.06
1255	Yes	TOP PROTEIN	UniRef100_C6SWH0	Uncharacterized protein n=1 Tax=Glycine max RepID=C6SWH0_SOYBN	161	18.2418	10.5942	1	1	27.2261	8	7	32.9193	29	6.98	0	12.01	5.61	46.73	0	0	11.87	3.4	28.66	0.15	1.81	7.13	3.19	44.8	-0.57	1.75	4.37	57.6	-1.01	2.94
1256	Yes	TOP PROTEIN	UniRef100_C6SWN2	Putative uncharacterized protein n=1 Tax=Glycine max RepID=C6SWN2_SOYBN	195	21.0076	8.66064	0.952125	0.939447	27.2151	10	8	42.0513	38	5.08	0	13.57	2.61	19.23	0	0	15.55	4.08	26.2	0.05	1.38	9.82	2.42	24.59	-0.48	1.16	0.32	3.65	-1.15	2.11
1257	Yes	TOP PROTEIN	UniRef100_O80412	Mitochondrial phosphate transporter n=1 Tax=Glycine max RepID=O80412_SOYBN	375	39.7466	9.5542	1	1	27.2113	12	12	31.2	30	3.16	0.003	7.91	6.63	83.74	0	0	6.33	4.67	73.67	-0.32	1.77	13.44	10.56	78.54	0.86	1.59	5.97	54.6	0.25	2.32
1258	Yes	TOP PROTEIN	UniRef100_I1JKB0	Uncharacterized protein n=1 Tax=Glycine max RepID=I1JKB0_SOYBN	502	57.4846	8.52881	1	0.998927	27.2094	10	10	25.498	20	4.09	0	5.51	1.91	34.64	0	0	4.96	1.37	27.69	-0.32	0.98	8	1.85	23.16	0.54	0.45	3.18	44.26	0.11	1.48
1259	Yes	TOP PROTEIN	UniRef100_P10743	Stem 31 kDa glycoprotein n=1 Tax=Glycine max RepID=VSPB_SOYBN	254	29.2438	6.82959	1	1	27.186	9	8	35.8268	38	31.04	0	18.87	4.2	22.26	0	0	16.25	1.7	10.49	-0.29	0.65	9.72	0.76	7.84	-1.07	1.08	2.29	24.32	-1.66	2.13
1260	Yes	TOP PROTEIN	UniRef100_C6SW24	Uncharacterized protein n=1 Tax=Glycine max RepID=C6SW24_SOYBN	204	22.5665	5.84619	1	0.998811	27.1475	10	9	46.5686	44	7.73	0	10.53	0.44	4.17	0	0	9.78	1.29	13.22	-0.1	1.85	20.08	0.9	4.48	1.22	1.44	1.52	8.07	0.93	2.09
1261	Yes	TOP PROTEIN	UniRef100_G7JG11	Photosystem II CP43 chlorophyll apoprotein n=16 Tax=Eukaryota RepID=G7JG11_MEDTR	793	87.5046	5.88428	0.98816	0.985601	27.135	11	10	13.7453	25	20.03	0	10.95	2.67	24.42	0	0	12	2.16	18.01	0.11	0.33	6.06	0.82	13.6	-1.13	1.41	1.56	27.2	-1.36	1.6
1262	Yes	TOP PROTEIN	UniRef100_I1NIE7	Uncharacterized protein n=1 Tax=Glycine max RepID=I1NIE7_SOYBN	557	60.7017	5.92236	0.999893	0.999887	25.58	13	13	22.0826	30	4.17	0	7.15	1.67	23.31	0	0	5.96	1.67	28.02	-0.39	1.57	14.17	6.71	47.4	1.24	1.33	3.22	28.06	0.47	2.08
1263	Yes	TOP PROTEIN	UniRef100_I1MJE1	Uncharacterized protein n=2 Tax=Glycine max RepID=I1MJE1_SOYBN	495	52.7682	5.94775	1	1	27.1248	9	6	17.3737	19	2.93	0.007	5.93	1.69	28.55	0	0	5.69	1.12	19.63	-0.14	1.67	7.09	2.94	41.5	0.17	1.96	4.21	55.5	0.24	2.13
1264	Yes	TOP PROTEIN	UniRef100_K7N4J3	Uncharacterized protein n=1 Tax=Glycine max RepID=K7N4J3_SOYBN	350	39.8397	5.97314	1	0.990268	27.0751	11	10	31.4286	20	6.33	0	8.58	2.7	31.5	0	0	7.77	1.12	14.39	-0.47	1.68	5.04	1.42	28.24	-1.21	1.95	1.75	30.73	-1.09	2.06
1265	Yes	TOP PROTEIN	UniRef100_I1KVZ9	Uncharacterized protein n=1 Tax=Glycine max RepID=I1KVZ9_SOYBN	152	17.5907	5.31299	1	0.992612	26.8623	11	10	63.8158	57	20.69	0	10.76	1.42	13.21	0	0	10.15	0.45	4.45	-0.05	2.27	26.79	2.39	8.91	1.66	2.49	4.27	15.54	1.73	2.45
1266	Yes	TOP PROTEIN	UniRef100_C6SXJ9	Cytochrome b-c1 complex subunit 7 n=1 Tax=Glycine max RepID=C6SXJ9_SOYBN	122	14.5746	9.94971	0.999994	0.999995	27.0691	8	6	53.2787	52	3.56	0.001	15.66	7.6	48.56	0	0	14.57	6.21	42.59	-0.23	1.47	18.07	5.27	29.15	-0.19	2.29	2.54	11.52	0.26	2.14
1267	Yes	TOP PROTEIN	UniRef100_I1K609	Uncharacterized protein n=1 Tax=Glycine max RepID=I1K609_SOYBN	511	55.1032	5.60498	0.99999	0.999992	27.0531	10	9	23.6791	31	4.35	0	9.37	2.07	22.08	0	0	9.48	1.72	18.18	-0.25	1.16	9.12	1.83	20.07	-0.53	2.36	1.86	17.16	-0.22	2.22
1268	Yes	TOP PROTEIN	UniRef100_I1JNF2	Adenylosuccinate synthetase, chloroplastic n=1 Tax=Glycine max RepID=I1JNF2_SOYBN	486	52.8946	7.43018	0.999237	0.999237	27.0421	9	9	21.3992	29	7.66	0	9.65	1.77	18.29	0	0	8.96	1.57	17.58	-0.19	1.17	10.88	1.67	15.35	-0.01	1.18	2.28	18.45	0.1	1.56
1269	Yes	TOP PROTEIN	UniRef100_I1N727	Uncharacterized protein n=1 Tax=Glycine max RepID=I1N727_SOYBN	374	39.0566	6.52197	1	1	27.0275	8	7	27.2727	29	2.64	0.012	8.27	3.41	41.24	0	0	8.91	1.98	22.18	0.29	1.18	11.14	0.7	6.31	0.55	1.9	2.23	19.4	0.36	1.88
1270	Yes	TOP PROTEIN	UniRef100_I1MFP3	Uncharacterized protein n=1 Tax=Glycine max RepID=I1MFP3_SOYBN	270	29.0458	4.85596	0.999219	0.922247	23.2226	9	9	42.2222	19	2.18	0.04	6.31	0.6	9.59	0	0	6.07	0.78	12.88	0.01	0.82	6.45	0.91	14.13	-0.26	1.89	0.74	9.96	0.13	1.53
1271	Yes	TOP PROTEIN	UniRef100_C6SXA1	Putative uncharacterized protein n=1 Tax=Glycine max RepID=C6SXA1_SOYBN	174	19.4212	4.24658	1	0.997816	27.02	10	9	43.6782	45	3.01	0.004	11.24	3.9	34.75	0	0	10.35	4.85	46.83	-0.07	1.78	17.01	8.48	49.84	0.53	1.89	8.47	42.92	0.63	2.32
1272	Yes	TOP PROTEIN	UniRef100_I1J8V4	Uncharacterized protein n=1 Tax=Glycine max RepID=I1J8V4_SOYBN	481	57.3361	9.21729	0.999997	0.999994	26.9514	13	13	24.3243	25	8.32	0	6.83	3.34	48.98	0	0	5.26	3.54	67.18	-0.71	1.66	8.51	4.53	53.15	0.24	1.72	4.85	53.38	0.27	1.44
1273	Yes	TOP PROTEIN	UniRef100_I1LGR6	Uncharacterized protein n=2 Tax=Glycine max RepID=I1LGR6_SOYBN	1125	127.244	6.26514	0.984374	0.984374	26.5177	10	10	11.8222	14	4.33	0	4.28	3.09	72.12	0	0	3.5	2.46	70.23	-0.52	1.02	5.67	5.55	97.77	0.41	0.77	4.17	70.63	0.24	1.38
1274	Yes	TOP PROTEIN	UniRef100_C6TGV2	Isocitrate dehydrogenase [NADP] n=1 Tax=Glycine max RepID=C6TGV2_SOYBN	416	46.716	8.6167	1	0.569325	26.9728	11	10	21.6346	32	7.99	0	9.59	3.4	35.42	0	0	8.34	1.04	12.47	-0.43	1.8	17.13	3.8	22.2	0.96	1.61	1.01	7.37	0.39	2.11
1275	Yes	TOP PROTEIN	UniRef100_I1KH61	Uncharacterized protein n=1 Tax=Glycine max RepID=I1KH61_SOYBN	901	103.057	6.50732	1	1	26.9478	8	8	11.6537	25	7.81	0	9.84	2.91	29.62	0	0	8.87	1.45	16.38	-0.05	1.7	11.53	1.68	14.59	0.42	1.84	4.46	49.11	-0.52	2.39
1276	Yes	TOP PROTEIN	UniRef100_I1JXF1	Uncharacterized protein n=1 Tax=Glycine max RepID=I1JXF1_SOYBN	328	35.3821	6.354	0.999998	0.976483	26.9198	9	8	25	47	26.01	0	23.78	10.83	45.53	0	0	22.02	7.77	35.3	0.02	1.24	9.62	5.36	55.65	-1.55	2.07	5.79	58.55	-1.73	2.37
1277	Yes	TOP PROTEIN	UniRef100_I1MDP4	Uncharacterized protein n=1 Tax=Glycine max RepID=I1MDP4_SOYBN	245	27.6896	9.80322	1	1	25.8572	9	8	42.449	20	5.87	0	8.3	2.36	28.44	0	0	7.41	1.38	18.59	-0.42	1.29	4.97	2.05	41.33	-1	1.5	1.02	19.83	-1.06	1.9
1278	Yes	TOP PROTEIN	UniRef100_I1LEP0	Uncharacterized protein n=1 Tax=Glycine max RepID=I1LEP0_SOYBN	295	31.9416	7.43018	1	1	25.4363	7	7	38.3051	19	5.86	0	6.84	1.35	19.76	0	0	8.27	2.76	33.41	0.36	1.02	4.62	0.62	13.51	-0.69	1.44	3.44	58.69	-0.81	2.27
1279	Yes	TOP PROTEIN	UniRef100_Q90069	Genome polyprotein n=1 Tax=Soybean mosaic virus (strain G2) RepID=POLG_SBMVG	3066	349.302	7.56201	0.999905	0.999846	26.8417	26	24	7.50163	28	7.29	0	10.32	4.11	39.81	0	0	10.05	3.39	33.77	-0.2	1.59	8.92	1.91	21.37	-0.36	1.95	2.09	25.86	-0.92	2.52
1280	Yes	TOP PROTEIN	UniRef100_I1JPQ2	S-adenosylmethionine synthase n=1 Tax=Glycine max RepID=I1JPQ2_SOYBN	390	42.6817	6.12549	0.998697	0.998294	26.2199	8	7	22.0513	52	7.71	0	15.1	1.27	8.42	0	0	13.32	2.26	16.97	-0.32	1.33	22.95	5.43	23.67	0.56	1.69	7.27	33.84	0.39	1.94
1281	Yes	TOP PROTEIN	UniRef100_I1MUX7	Uncharacterized protein n=2 Tax=Glycine max RepID=I1MUX7_SOYBN	592	66.664	9.53955	1	1	26.6092	11	10	17.7365	22	5.07	0	6.72	3.66	54.49	0	0	6.37	2.66	41.66	-0.16	0.69	8.31	5.84	70.23	-0.05	1.9	2.85	30.48	0.32	1.75
1282	Yes	TOP PROTEIN	UniRef100_I1KL66	Uncharacterized protein n=1 Tax=Glycine max RepID=I1KL66_SOYBN	537	57.5605	6.56592	0.999089	0.999655	26.72	11	11	23.6499	25	5.84	0	4.5	1.95	43.34	0	0	5.07	2.82	55.67	0.51	1.39	11.12	4.55	40.86	1.59	2.42	5.45	51.02	1.59	2.12
1283	Yes	TOP PROTEIN	UniRef100_I1LPA3	Uncharacterized protein n=2 Tax=Glycine max RepID=I1LPA3_SOYBN	339	37.7387	7.95752	1	0.993529	26.7489	11	10	30.3835	33	12.8	0	5.04	2.13	42.27	0	0	5.29	0.93	17.63	-0.15	2.21	17.9	2.22	12.42	2.02	2.15	1.73	11.98	1.7	2.2
1284	Yes	TOP PROTEIN	UniRef100_C6SVM4	Uncharacterized protein n=1 Tax=Glycine max RepID=C6SVM4_SOYBN	205	22.2357	5.57959	0.999993	0.999964	24.515	10	10	44.3902	39	13.67	0	16.2	7.57	46.7	0	0	18.94	5.37	28.36	0.13	1.92	9.11	1.24	13.65	-1.05	1.87	3.79	46.93	-1.87	2.37
1285	Yes	TOP PROTEIN	UniRef100_I1KGT4	Uncharacterized protein n=1 Tax=Glycine max RepID=I1KGT4_SOYBN	258	28.8995	10.0376	1	0.999993	25.8396	10	10	32.5581	22	3.08	0.004	6.42	1.19	18.54	0	0	6.83	0.5	7.33	0.23	1.18	7.7	2.03	26.37	0.35	1.73	2.07	25.26	0.43	1.7
1286	Yes	TOP PROTEIN	UniRef100_C6T4Z6	Uncharacterized protein n=1 Tax=Glycine max RepID=C6T4Z6_SOYBN	143	15.8654	10.5649	1	1	26.6622	9	7	54.5455	47	5.79	0	15.8	4	25.34	0	0	13.6	3.09	22.73	-0.29	1.61	18.28	1.42	7.79	0.32	1.5	1.23	7.49	-0.13	2.15
1287	Yes	TOP PROTEIN	UniRef100_I1MLB7	Uncharacterized protein n=2 Tax=Glycine max RepID=I1MLB7_SOYBN	384	43.6722	5.77002	0.999966	0.999966	26.687	11	11	32.0312	29	3.66	0.001	9.26	2.96	31.97	0	0	7.1	2.43	34.23	-0.23	2.16	11.65	3.99	34.2	0.6	2.16	7.3	59.55	0.7	1.96
1288	Yes	TOP PROTEIN	UniRef100_I1JXS7	Uncharacterized protein n=1 Tax=Glycine max RepID=I1JXS7_SOYBN	579	66.0911	4.62744	0.999996	0.999998	26.0873	10	10	18.4801	36	6.72	0	9.72	1.83	18.79	0	0	8.2	1.92	23.42	-0.57	1.46	18.15	9.15	50.39	0.76	1.63	6.35	41.69	0.65	1.39
1289	Yes	TOP PROTEIN	UniRef100_Q8GV25	Nucleoside diphosphate kinase n=1 Tax=Glycine max RepID=Q8GV25_SOYBN	149	16.3265	7.44482	0.999993	0.982937	26.6788	11	9	52.349	88	16.71	0	27.24	5.89	21.63	0	0	24.57	7.35	29.93	-0.38	1.75	34.95	14.09	40.32	0.31	1.56	9.94	26.9	0.32	1.72
1290	Yes	TOP PROTEIN	UniRef100_I1JSY7	Uncharacterized protein n=1 Tax=Glycine max RepID=I1JSY7_SOYBN	165	16.5364	4.86865	1	0.944446	26.6718	7	4	37.5758	67	26.99	0	29.81	6.37	21.38	0	0	35.74	13.18	36.87	0.12	2.04	10.22	0.69	6.71	-2.02	2.09	3.21	27.62	-1.56	1.71
1291	Yes	TOP PROTEIN	UniRef100_K7K9D0	Uncharacterized protein n=2 Tax=Glycine max RepID=K7K9D0_SOYBN	973	107.407	5.65576	1	1	26.6635	15	12	11.408	22	6.49	0	7.23	1.44	19.97	0	0	6.35	1.54	24.3	-0.28	1.14	9.33	2.91	31.24	0.33	0.98	4	45.78	0.12	1.28
1292	Yes	TOP PROTEIN	UniRef100_C6SV85	Uncharacterized protein n=1 Tax=Glycine max RepID=C6SV85_SOYBN	110	12.3074	7.81104	1	1	26.6408	9	8	66.3636	42	3.68	0.001	12.18	3.45	28.35	0	0	14.11	1.86	13.21	0.25	1.84	12.38	2.47	19.92	-0.03	2.12	7.32	50.14	-0.04	2.21
1293	Yes	TOP PROTEIN	UniRef100_I1KAJ5	Uncharacterized protein n=1 Tax=Glycine max RepID=I1KAJ5_SOYBN	337	36.8734	5.73193	1	0.989083	25.8552	10	9	31.454	39	9.65	0	8.18	1.69	20.63	0	0	8.15	2.35	28.79	0.18	1.84	17.95	1.7	9.49	1.68	2.38	2	10.25	1.6	2.96
1294	Yes	TOP PROTEIN	UniRef100_C6TBY0	Uncharacterized protein n=1 Tax=Glycine max RepID=C6TBY0_SOYBN	260	29.5996	10.6382	0.999952	0.972319	24.9417	14	10	33.8462	28	3.59	0.001	10.32	7.77	75.29	0	0	9.44	7.12	75.42	-0.06	2.09	8.59	5.14	59.76	-0.17	1.99	5.98	79.14	-0.84	2.52
1295	Yes	TOP PROTEIN	UniRef100_C6TMV9	Uncharacterized protein n=1 Tax=Glycine max RepID=C6TMV9_SOYBN	294	31.4198	8.41162	1	1	23.635	10	9	43.8776	24	7.47	0	8.46	3.25	38.42	0	0	8.37	1.25	14.9	0	1.54	8.98	1.88	20.99	-0.05	1.1	1.75	21.45	-0.3	1.64
1296	Yes	TOP PROTEIN	UniRef100_I1J6K8	Uncharacterized protein n=1 Tax=Glycine max RepID=I1J6K8_SOYBN	461	47.919	9.11475	0.990386	0.949831	26.5565	9	7	22.3427	23	1.9	0.072	6.92	3.07	44.27	0	0	8.74	2.89	33.13	0.62	1.76	8.53	2.68	31.48	0.51	1.96	2.54	29.16	0.7	1.52
1297	Yes	TOP PROTEIN	UniRef100_I1N1N3	Uncharacterized protein n=1 Tax=Glycine max RepID=I1N1N3_SOYBN	489	52.1631	7.23975	1	1	26.5548	11	8	20.8589	33	4.18	0	9.2	2.16	23.53	0	0	9.23	2.16	23.36	0.11	1.33	14.03	1.98	14.13	0.81	1.78	1.7	12	0.64	2.17
1298	Yes	TOP PROTEIN	UniRef100_K7MUB6	Uncharacterized protein n=2 Tax=Glycine max RepID=K7MUB6_SOYBN	287	32.8652	5.05908	1	0.993848	25.2947	13	12	39.7213	28	20.52	0	12.61	0.97	7.7	0	0	11.61	1.49	12.85	-0.09	0.64	6.89	1.56	22.69	-0.95	1.2	1.95	26.39	-0.9	1.34
1299	Yes	TOP PROTEIN	UniRef100_I1KSR6	Uncharacterized protein n=2 Tax=Glycine max RepID=I1KSR6_SOYBN	361	38.9736	4.98291	1	1	26.5387	10	8	31.3019	25	4.34	0	6.82	2.74	40.13	0	0	4.48	0.51	11.43	-0.4	2.6	11.69	1.58	13.53	1.38	2.3	1.57	14.19	0.86	2.89
1300	Yes	TOP PROTEIN	UniRef100_I1NH59	Uncharacterized protein n=1 Tax=Glycine max RepID=I1NH59_SOYBN	223	24.7241	4.62744	1	1	25.7016	9	6	36.7713	36	9.78	0	7.62	1.62	21.28	0	0	8.07	1.04	12.89	0.12	1.45	14.13	3.26	23.11	0.96	1.76	2.97	19.14	1.16	1.66
1301	Yes	TOP PROTEIN	UniRef100_I1JHT1	Uncharacterized protein n=1 Tax=Glycine max RepID=I1JHT1_SOYBN	503	57.2181	5.14795	0.998879	0.998945	26.502	15	12	21.2724	41	2.63	0.012	12.58	5.65	44.89	0	0	11.95	6.15	51.49	0.26	1.7	14.04	5.76	41.04	0.4	2.13	4.37	29.57	0.42	2.14
1302	Yes	TOP PROTEIN	UniRef100_I1KC82	Uncharacterized protein n=1 Tax=Glycine max RepID=I1KC82_SOYBN	335	36.1584	5.99854	0.999999	0.999997	26.4956	9	8	24.4776	44	30.47	0	22.71	10.21	44.96	0	0	19.79	7.48	37.78	-0.21	1.21	8.96	5.5	61.35	-1.66	1.89	5.75	59.94	-1.75	2.19
1303	Yes	TOP PROTEIN	UniRef100_I1K925	Uncharacterized protein n=1 Tax=Glycine max RepID=I1K925_SOYBN	343	35.849	8.23584	1	1	26.4884	10	9	32.3615	27	4.23	0	9.8	4.2	42.83	0	0	9.14	3.63	39.72	-0.2	0.91	8.36	3.02	36.1	-0.62	1.76	2.84	33.09	-0.57	1.72
1304	Yes	TOP PROTEIN	UniRef100_Q41219	Dihydrolipoyl dehydrogenase n=1 Tax=Glycine max RepID=Q41219_SOYBN	523	55.751	7.02002	0.975037	0.975025	26.4802	12	10	17.9732	46	3.42	0.001	13.33	3.17	23.78	0	0	15.24	2.97	19.52	0.19	1.82	15.38	2.78	18.08	0.42	1.67	3.25	21.16	0.34	1.69
1305	Yes	TOP PROTEIN	UniRef100_I1MCM4	Uncharacterized protein n=1 Tax=Glycine max RepID=I1MCM4_SOYBN	451	48.0393	4.67822	0.999999	0.999999	26.3501	13	12	30.1552	22	2.09	0.047	6.19	1.41	22.74	0	0	6.73	1.24	18.4	0.06	1.84	7.41	2.07	27.89	0.45	1.85	1.94	23.72	0.45	1.72
1306	Yes	TOP PROTEIN	UniRef100_I1JUU8	Uncharacterized protein n=1 Tax=Glycine max RepID=I1JUU8_SOYBN	346	38.4346	5.75732	1	1	26.0712	11	10	28.9017	31	12.44	0	12.61	4.31	34.18	0	0	11.56	6.56	56.74	-0.38	1.47	8.87	3.79	42.72	-0.76	1.45	4.32	46.08	-0.81	1.67
1307	Yes	TOP PROTEIN	UniRef100_I1M0B5	Uncharacterized protein n=1 Tax=Glycine max RepID=I1M0B5_SOYBN	490	53.756	5.09717	1	1	26.2807	13	10	22.449	21	1.67	0.119	5.29	3.07	58.16	0	0	5.85	2.77	47.27	0.36	1.41	7.99	5.2	65.12	0.56	2.01	3.11	47.7	-0.01	2.45
1308	Yes	TOP PROTEIN	UniRef100_C6TH54	Putative uncharacterized protein n=1 Tax=Glycine max RepID=C6TH54_SOYBN	310	33.5842	6.91748	0.999441	0.945939	25.1094	8	8	29.0323	29	12.15	0	13.08	1.69	12.89	0	0	13.59	3.01	22.15	0.14	0.93	7.38	0.83	11.3	-0.92	1.58	0.21	3.29	-1.73	2.54
1309	Yes	TOP PROTEIN	UniRef100_I1KJI7	Nucleoside diphosphate kinase n=1 Tax=Glycine max RepID=I1KJI7_SOYBN	149	16.4835	6.3667	0.999942	0.957628	26.3908	11	9	65.7718	85	16.67	0	26.24	5.03	19.16	0	0	23.67	6.66	28.15	-0.39	1.63	33.75	12.92	38.29	0.29	1.54	8.67	24.32	0.3	1.67
1310	Yes	TOP PROTEIN	UniRef100_I1KDC1	Uncharacterized protein n=1 Tax=Glycine max RepID=I1KDC1_SOYBN	305	33.8157	4.65283	1	1	25.9268	11	11	36.7213	31	3.28	0.002	7.35	1.69	22.97	0	0	9.09	3.03	33.3	0.33	2.09	9.96	0.33	3.31	0.27	2.47	2.61	21.01	0.49	2.55
1311	Yes	TOP PROTEIN	UniRef100_I1NHP8	Pyruvate kinase n=1 Tax=Glycine max RepID=I1NHP8_SOYBN	415	45.8308	5.35107	0.965088	0.962393	26.3714	10	8	26.2651	27	2.23	0.033	6.85	2.15	31.33	0	0	7.58	2.19	28.86	0.48	1.68	11.16	1.65	14.79	0.97	1.89	1.74	19.16	0.31	1.25
1312	Yes	TOP PROTEIN	UniRef100_I1L8V8	Uncharacterized protein n=1 Tax=Glycine max RepID=I1L8V8_SOYBN	166	17.6945	9.21729	1	1	26.3633	10	9	59.0361	62	13.49	0	20.57	5.11	24.86	0	0	20.78	6.35	30.55	-0.06	1.26	27.65	13.56	49.03	0.39	1.17	6.69	32.06	-0.36	1.97
1313	Yes	TOP PROTEIN	UniRef100_C6F117	Putative ribosomal protein S15 n=1 Tax=Glycine max RepID=C6F117_SOYBN	130	14.7469	10.272	1	0.987682	25.6257	9	8	60.7692	35	7.16	0	12.46	4.92	39.54	0	0	10.02	4.45	44.39	-0.48	1.38	15.9	4.69	29.47	0.35	1.15	2.93	24.47	-0.25	1.71
1314	Yes	TOP PROTEIN	UniRef100_Q2PMT8	Photosystem II D2 protein n=2 Tax=core eudicotyledons RepID=PSBD_SOYBN	353	39.5198	5.23682	0.99988	0.999827	26.3381	6	5	20.3966	20	14.28	0	9.08	4.46	49.13	0	0	9.32	3.51	37.61	0.05	0.24	4.01	2.02	50.45	-1.38	1.19	1.93	48.11	-1.35	1.12
1315	Yes	TOP PROTEIN	UniRef100_I1ND14	Uncharacterized protein n=1 Tax=Glycine max RepID=I1ND14_SOYBN	617	67.566	6.53662	0.999993	0.999993	24.4743	11	9	16.6937	24	4.92	0	8.01	3.64	45.52	0	0	6.74	2.79	41.38	-0.35	0.82	9.62	3.99	41.44	0.06	1.69	3.74	42.46	-0.25	1.82
1316	Yes	TOP PROTEIN	UniRef100_C6SWC1	Uncharacterized protein n=1 Tax=Glycine max RepID=C6SWC1_SOYBN	127	14.5956	5.47803	1	0.99387	22.9187	10	8	66.1417	23	2.39	0.023	7.98	1.91	23.89	0	0	6.26	4.3	68.66	-0.66	2.43	7.5	1.78	23.69	-0.12	1.65	2.88	32.55	0.1	2.02
1317	Yes	TOP PROTEIN	UniRef100_C6T0B7	Uncharacterized protein n=1 Tax=Glycine max RepID=C6T0B7_SOYBN	199	21.9237	5.78271	1	1	25.7218	8	4	30.6533	53	38.16	0	25.21	9.87	39.14	0	0	30.52	9.86	32.32	0.22	1.41	10.71	3.28	30.61	-2.04	2.69	1.47	15.24	-2.21	2.4
1318	Yes	TOP PROTEIN	UniRef100_I1L4F4	Uncharacterized protein n=1 Tax=Glycine max RepID=I1L4F4_SOYBN	530	57.7386	5.40186	1	0.999506	26.2665	10	10	20.9434	21	5.92	0	9.2	3.44	37.4	0	0	8.92	4.42	49.61	0.2	1.19	5.77	3.47	60.12	-0.71	1.94	4.01	85.25	-1.32	1.93
1319	Yes	TOP PROTEIN	UniRef100_I1JSG1	Uncharacterized protein n=1 Tax=Glycine max RepID=I1JSG1_SOYBN	265	28.3087	4.29736	1	1	25.8187	7	6	32.0755	22	4.61	0	6.64	2.16	32.49	0	0	6.4	2.98	46.58	-0.08	1.37	8.5	1.85	21.77	0.19	1.62	3.29	36.72	0.27	1.72
1320	Yes	TOP PROTEIN	UniRef100_I1LJI1	Uncharacterized protein n=1 Tax=Glycine max RepID=I1LJI1_SOYBN	157	17.5701	6.53662	1	0.99979	26.2449	10	8	53.5032	37	2.23	0.032	12.25	3.29	26.85	0	0	10.65	1.78	16.71	-0.07	1.03	13.46	3.68	27.36	0.06	2.36	0.83	7.38	-0.22	2.09
1321	Yes	TOP PROTEIN	UniRef100_C6TLX7	Putative uncharacterized protein n=1 Tax=Glycine max RepID=C6TLX7_SOYBN	292	33.0909	6.07471	1	1	26.1867	9	7	25	31	15.32	0	13.22	5.71	43.17	0	0	14.13	5.88	41.6	0.11	1.02	6.49	3.02	46.51	-1.34	1.7	2.55	35.83	-1.32	2.04
1322	Yes	TOP PROTEIN	UniRef100_I1N9A4	Uncharacterized protein n=2 Tax=Glycine max RepID=I1N9A4_SOYBN	354	39.9044	5.75732	0.999986	0.999979	26.1832	12	11	34.4633	29	3.55	0.001	9.06	0.63	7.01	0	0	8.83	1.26	14.24	0.16	1.03	10.91	3.64	33.35	0.42	1.38	1.92	20.62	-0.41	2.69
1323	Yes	TOP PROTEIN	UniRef100_C6T3N5	Putative uncharacterized protein n=1 Tax=Glycine max RepID=C6T3N5_SOYBN	138	14.2448	8.83643	0.999996	0.999992	25.3782	7	5	59.4203	22	1.34	0.233	5.75	1.83	31.76	0	0	6.2	2.17	34.95	0.09	2.16	8.51	1.48	17.4	0.65	2.03	1.5	16.91	0.42	2.35
1324	Yes	TOP PROTEIN	UniRef100_I1J7T0	Pectinesterase n=1 Tax=Glycine max RepID=I1J7T0_SOYBN	515	56.4812	9.21729	0.999999	0.999999	26.1628	12	10	20.7767	34	11.09	0	4.96	2.2	44.41	0	0	5.15	2.59	50.26	-0.02	1.63	11.11	3.43	30.9	1.04	2.5	3.63	26.37	1.8	1.77
1325	Yes	TOP PROTEIN	UniRef100_C6SVR0	Uncharacterized protein n=1 Tax=Glycine max RepID=C6SVR0_SOYBN	167	16.8075	4.89404	0.999869	0.999906	26.1332	6	3	30.5389	62	21.61	0	26.72	3.63	13.58	0	0	33.4	11.94	35.74	0.31	2.18	9.69	1.93	19.92	-1.88	2.05	2.05	17.63	-1.35	1.61
1326	Yes	TOP PROTEIN	UniRef100_I1LNP4	Uncharacterized protein n=1 Tax=Glycine max RepID=I1LNP4_SOYBN	328	34.7924	8.38232	1	1	26.087	10	10	32.0122	30	16.45	0	12.45	2.34	18.81	0	0	10.95	1.87	17.06	-0.31	0.94	10.56	2.73	25.81	-0.64	1.69	2.44	23.36	-0.72	1.74
1327	Yes	TOP PROTEIN	UniRef100_I1KA75	Uncharacterized protein n=1 Tax=Glycine max RepID=I1KA75_SOYBN	439	48.4859	7.66455	1	1	25.3634	8	8	23.918	21	6.62	0	9.26	4.54	49.08	0	0	6.9	2.42	35.1	-0.42	1.32	7.66	4.04	52.69	-0.45	1.93	2.31	29.98	-0.46	1.88
1328	Yes	TOP PROTEIN	UniRef100_I1KXF0	Proteasome subunit beta type n=4 Tax=Glycine max RepID=I1KXF0_SOYBN	223	24.5191	6.21436	0.999492	0.999137	26.0529	8	7	48.4305	19	2.07	0.051	4.37	1.6	36.58	0	0	4.44	1.57	35.35	-0.13	1.09	7.94	3.7	46.62	0.81	1.25	2.45	38.38	0.16	2.1
1329	Yes	TOP PROTEIN	UniRef100_O04299	Elongation factor-1 alpha (Fragment) n=1 Tax=Glycine max RepID=O04299_SOYBN	127	14.2565	8.42627	0.999982	0.999988	26.0148	11	9	59.8425	97	17.42	0	32.42	7.47	23.05	0	0	26.7	7.04	26.36	-0.53	1.82	43.44	10.46	24.09	0.48	1.4	13.21	42.04	-0.41	2.3
1330	Yes	TOP PROTEIN	UniRef100_C6TAG0	Uncharacterized protein n=1 Tax=Glycine max RepID=C6TAG0_SOYBN	369	41.518	6.43018	1	1	25.4687	8	8	27.6423	27	1.43	0.193	9.61	2.48	25.81	0	0	8.5	1.16	13.7	0	1.89	10.17	1.34	13.18	0.28	1.91	1.09	13.96	-0.62	2.5
1331	Yes	TOP PROTEIN	UniRef100_I1K708	Uncharacterized protein n=1 Tax=Glycine max RepID=I1K708_SOYBN	266	28.5188	4.55127	1	0.942714	25.5761	8	7	30.0752	22	3.75	0.001	7.55	2.27	30.03	0	0	6.7	2.86	42.76	-0.26	1.71	9.48	2.07	21.81	0.39	1.3	0.84	11.02	-0.45	2.37
1332	Yes	TOP PROTEIN	UniRef100_C6TIY1	Putative uncharacterized protein n=1 Tax=Glycine max RepID=C6TIY1_SOYBN	200	21.8062	4.22119	0.999967	0.924072	25.0388	9	8	36	44	1.82	0.082	11.35	3.16	27.85	0	0	10.03	3.36	33.45	-0.18	1.76	15.64	6.49	41.5	0.14	1.99	5.24	28.64	0.55	2.16
1333	Yes	TOP PROTEIN	UniRef100_I1M6L0	Uncharacterized protein n=1 Tax=Glycine max RepID=I1M6L0_SOYBN	418	44.1281	6.63916	0.993839	0.995424	25.9605	8	8	26.0766	15	3.96	0.001	6.17	1.11	17.95	0	0	5.29	0.86	16.31	-0.14	0.4	4.69	0.68	14.46	-0.59	1.37	1.01	21.88	-0.54	1.54
1334	Yes	TOP PROTEIN	UniRef100_C6T1G9	Uncharacterized protein n=1 Tax=Glycine max RepID=C6T1G9_SOYBN	162	18.2279	10.5942	1	0.978098	24.3339	11	9	49.3827	26	17.36	0	11.56	1.63	14.07	0	0	9.57	1.79	18.73	-0.6	1.26	6.14	2.63	42.79	-1.44	2.06	2.73	44.25	-1.81	2.68
1335	Yes	TOP PROTEIN	UniRef100_C6TAU2	Ferritin n=2 Tax=Glycine max RepID=C6TAU2_SOYBN	259	29.1339	5.93506	1	0.743903	25.8973	7	6	23.5521	33	4.04	0	12.66	1.79	14.12	0	0	11.05	2.11	19.06	-0.27	1.53	8.2	1.05	12.74	-0.74	1.59	1.02	11.58	-0.81	2.12
1336	Yes	TOP PROTEIN	UniRef100_B3TDK6	Lipoxygenase n=1 Tax=Glycine max RepID=B3TDK6_SOYBN	857	96.6897	6.11279	0.987773	0.609668	25.8824	14	11	14.2357	49	9.75	0	15.6	1.19	7.64	0	0	15.79	2.37	14.98	-0.1	1.36	18.54	7.01	37.78	0.08	1.61	6.73	39.38	-0.09	1.89
1337	Yes	TOP PROTEIN	UniRef100_I1JU82	Uncharacterized protein n=1 Tax=Glycine max RepID=I1JU82_SOYBN	974	109.136	7.10791	0.999999	0.999999	25.0945	15	13	13.2444	28	2.86	0.007	9.87	3.77	38.22	0	0	9.32	3.42	36.75	-0.04	1.74	8.77	2.57	29.32	-0.22	2.2	0.75	8.68	-0.44	2.41
1338	Yes	TOP PROTEIN	UniRef100_C6T9Q3	Putative uncharacterized protein n=1 Tax=Glycine max RepID=C6T9Q3_SOYBN	151	17.1695	10.7261	1	0.996627	24.0742	9	8	56.2914	31	6.41	0	12.82	5.84	45.56	0	0	9.25	5.35	57.81	-0.47	1.8	11.15	5.77	51.79	-0.21	1.59	6.14	61.66	-0.68	2.07
1339	Yes	TOP PROTEIN	UniRef100_I1MWP7	Cytochrome b-c1 complex subunit 7 n=1 Tax=Glycine max RepID=I1MWP7_SOYBN	122	14.4636	9.92041	0.999435	0.931178	25.7556	8	6	53.2787	55	3.77	0.001	16.06	7.25	45.16	0	0	15.31	6.74	44.05	-0.21	1.8	20.15	6.03	29.95	0.12	2.26	3.43	14.51	0.39	2.1
1340	Yes	TOP PROTEIN	UniRef100_I1KXB5	Uncharacterized protein n=2 Tax=Glycine max RepID=I1KXB5_SOYBN	766	85.38	6.60986	1	0.999362	25.4982	9	8	15.6658	22	4.06	0	4.97	0.22	4.4	0	0	6.12	0.77	12.66	0.54	1.44	10.5	1.28	12.22	1.45	1.41	1	12.59	0.33	2.4
1341	Yes	TOP PROTEIN	UniRef100_C6TEJ6	Putative uncharacterized protein n=1 Tax=Glycine max RepID=C6TEJ6_SOYBN	313	34.288	4.97021	0.999991	0.894105	25.7469	9	6	25.2396	39	22.48	0	12.25	4.87	39.73	0	0	11.31	5.4	47.75	-0.29	1.08	16.08	7.27	45.2	0.41	1.22	6.25	37.33	0.4	1.5
1342	Yes	TOP PROTEIN	UniRef100_I1MUZ7	L-lactate dehydrogenase n=1 Tax=Glycine max RepID=I1MUZ7_SOYBN	349	37.6649	6.62451	0.999998	0.999998	25.6749	9	8	24.9284	38	6.18	0	13.61	3.02	22.16	0	0	12.11	2.87	23.69	-0.35	1.72	13.6	2.79	20.53	-0.31	1.97	5.88	49.17	-0.69	2.11
1343	Yes	TOP PROTEIN	UniRef100_P17817	Pyrroline-5-carboxylate reductase n=3 Tax=Glycine max RepID=P5CR_SOYBN	274	28.5501	9.0415	1	1	25.5316	10	7	33.9416	15	2.34	0.03	3.71	1.31	35.35	0	0	3.71	1.76	47.36	0.23	1.3	4.64	2.55	54.94	-0.04	2.5	2.7	42.58	0.93	1.71
1344	Yes	TOP PROTEIN	UniRef100_I1KSG4	Uncharacterized protein n=1 Tax=Glycine max RepID=I1KSG4_SOYBN	600	65.8421	8.51416	1	0.982437	25.6612	11	11	18.8333	38	16.6	0	15.37	1.11	7.22	0	0	15.61	1.36	8.72	0.1	0.62	9.18	0.83	9.1	-0.96	1.58	1.38	14.91	-1.04	1.82
1345	Yes	TOP PROTEIN	UniRef100_I1LJQ0	Uncharacterized protein n=1 Tax=Glycine max RepID=I1LJQ0_SOYBN	269	30.5424	8.00146	1	1	25.6497	6	6	29.368	32	24.88	0	17.59	7.27	41.34	0	0	12.54	1.77	14.1	-0.57	1.46	7.12	0.72	10.15	-1.6	2.11	2.06	37.14	-2.15	1.88
1346	Yes	TOP PROTEIN	UniRef100_K7LRK7	Uncharacterized protein n=1 Tax=Glycine max RepID=K7LRK7_SOYBN	1410	154.269	5.04639	0.99999	0.947433	25.6459	12	11	9.78723	18	5.15	0	6.32	1.73	27.36	0	0	5.82	1.35	23.22	-0.11	1.5	7.5	0.57	7.59	0	2.14	1.33	21.58	-0.52	2.03
1347	Yes	TOP PROTEIN	UniRef100_C6TED1	Uncharacterized protein n=1 Tax=Glycine max RepID=C6TED1_SOYBN	325	34.6625	6.65381	1	1	25.6196	9	9	32.9231	19	6.67	0	4.36	0.35	8.1	0	0	4.01	0.66	16.47	-0.65	1.5	8.36	1.42	16.95	1.21	1.55	1.03	9.49	1.49	2.06
1348	Yes	TOP PROTEIN	UniRef100_K7KSY8	Uncharacterized protein n=1 Tax=Glycine max RepID=K7KSY8_SOYBN	953	104.433	4.69092	0.999981	0.930017	25.5089	12	12	14.1658	19	1.13	0.346	5.65	1.16	20.44	0	0	4.88	1.71	35.02	-0.09	2.31	7.69	2.22	28.86	0.7	2.45	2.38	32.83	0.21	2.99
1349	Yes	TOP PROTEIN	UniRef100_I1MTV4	Uncharacterized protein n=1 Tax=Glycine max RepID=I1MTV4_SOYBN	280	29.8468	7.84033	1	0.999964	25.5888	9	8	32.5	37	9.04	0	15.12	4.77	31.57	0	0	14.73	3.8	25.8	-0.08	1.36	8.08	1.75	21.64	-1.2	1.97	2.16	25.42	-1.06	1.76
1350	Yes	TOP PROTEIN	UniRef100_I1NFG9	Uncharacterized protein n=1 Tax=Glycine max RepID=I1NFG9_SOYBN	585	65.444	4.80518	1	0.970664	25.4664	10	8	16.9231	12	2.46	0.025	3.53	0.45	12.82	0	0	2.99	0.34	11.47	-0.33	0.35	4.85	1.58	32.57	0.54	0.75	0.82	17.44	0.23	1.79
1351	Yes	TOP PROTEIN	UniRef100_C6T552	Ribosomal protein (Fragment) n=1 Tax=Glycine max RepID=C6T552_SOYBN	216	24.5043	10.272	0.999998	0.948767	25.4332	13	11	43.9815	25	5.12	0	7.73	2.26	29.26	0	0	7.79	1.06	13.63	-0.4	1.46	9.66	4.05	41.89	0.27	1.14	3.86	42.86	0.01	1.68
1352	Yes	TOP PROTEIN	UniRef100_C6TAN4	Uncharacterized protein n=1 Tax=Glycine max RepID=C6TAN4_SOYBN	466	50.8799	8.80713	1	0.982846	25.5033	12	10	25.1073	20	4.06	0	5.5	1.76	32	0	0	6	1.22	20.39	0.3	1.26	8.07	2.66	32.98	0.74	1.32	2.67	34.72	0.32	2.2
1353	Yes	TOP PROTEIN	UniRef100_I1LP66	Uncharacterized protein n=1 Tax=Glycine max RepID=I1LP66_SOYBN	850	96.6811	4.65283	0.999205	0.99919	25.5003	15	14	14.3529	21	3.04	0.005	5.71	1.57	27.42	0	0	7.56	2.13	28.22	0.15	2.25	7.12	1.75	24.66	0.2	1.45	3.28	46.41	-0.03	1.97
1354	Yes	TOP PROTEIN	UniRef100_I1JS35	Uncharacterized protein n=2 Tax=Glycine max RepID=I1JS35_SOYBN	595	65.5053	6.84424	0.999996	0.999996	25.4868	13	12	17.9832	30	13.01	0	4.87	1.57	32.24	0	0	4.46	0.79	17.72	-0.37	2.02	13	5.15	39.66	1.82	2.19	4.58	33.74	1.73	2.24
1355	Yes	TOP PROTEIN	UniRef100_I1L069	Uncharacterized protein n=1 Tax=Glycine max RepID=I1L069_SOYBN	1407	152.876	5.79541	0.999414	0.99795	25.4866	13	11	8.17342	20	4.32	0	5.32	2	37.53	0	0	4.98	2.99	59.98	-0.03	1.47	8.37	2.42	28.93	0.95	2.24	4.07	49.84	0.56	2.04
1356	Yes	TOP PROTEIN	UniRef100_K7LMI3	Uncharacterized protein n=2 Tax=Glycine max RepID=K7LMI3_SOYBN	794	84.203	4.79248	0.999991	0.980633	25.4861	11	11	14.1058	27	5.24	0	6.94	2.52	36.33	0	0	8.76	2.8	31.92	0.5	1.33	11.35	1.38	12.16	0.98	1.95	3.14	27.2	0.83	1.86
1357	Yes	TOP PROTEIN	UniRef100_I1MAK3	Uncharacterized protein n=1 Tax=Glycine max RepID=I1MAK3_SOYBN	2123	232.977	6.12549	0.999641	0.999641	25.4486	15	14	8.00754	19	7.46	0	6.74	3.53	52.36	0	0	6.85	2.9	42.37	0.03	0.27	7.45	1.93	25.89	0.11	2.1	2.84	40.56	-0.25	2.51
1358	Yes	TOP PROTEIN	UniRef100_I1KUQ0	Lipoxygenase n=1 Tax=Glycine max RepID=I1KUQ0_SOYBN	860	96.665	6.7417	0.994109	0.992623	25.4479	13	10	9.88372	51	5.29	0	15.12	2.26	14.93	0	0	13.33	2.26	16.93	-0.48	1.56	19.15	8.06	42.11	0.01	1.48	5.95	33.05	0.02	1.72
1359	Yes	TOP PROTEIN	UniRef100_K7M3T0	Uncharacterized protein n=1 Tax=Glycine max RepID=K7M3T0_SOYBN	989	111.949	4.61475	1	0.999866	25.0602	17	16	15.2679	22	4.42	0	5.85	0.62	10.52	0	0	5.55	0.71	12.82	-0.23	0.77	6.56	1.49	22.64	-0.06	1.58	3.14	37.17	0.46	1.13
1360	Yes	TOP PROTEIN	UniRef100_I1JTG3	Uncharacterized protein n=1 Tax=Glycine max RepID=I1JTG3_SOYBN	389	42.6853	6.12549	1	1	25.4304	9	9	24.1645	27	6.23	0	5.77	1.2	20.84	0	0	6.13	0.82	13.47	0.25	1.27	12.42	5.45	43.88	1.18	1.72	2.23	18.12	1.11	1.54
1361	Yes	TOP PROTEIN	UniRef100_I1KCH8	Uncharacterized protein n=1 Tax=Glycine max RepID=I1KCH8_SOYBN	540	58.8514	7.26904	1	1	25.3988	11	9	19.4444	27	11.92	0	13.12	3.59	27.33	0	0	10.9	1.77	16.25	-0.21	1.21	7.11	1.77	24.9	-0.99	1.76	2.46	29.28	-0.8	1.75
1362	Yes	TOP PROTEIN	UniRef100_C6TJ63	Uncharacterized protein n=1 Tax=Glycine max RepID=C6TJ63_SOYBN	324	36.9607	8.90967	1	1	25.4287	10	10	30.8642	24	3.45	0.002	7.5	3.8	50.63	0	0	7.38	2.31	31.23	0.07	0.88	9.84	5.54	56.27	0.39	1.57	5.57	56.1	0.24	1.97
1363	Yes	TOP PROTEIN	UniRef100_I1JHE4	Asparagine synthetase n=2 Tax=Glycine max RepID=I1JHE4_SOYBN	582	65.5497	5.99854	1	0.754524	24.891	10	10	19.9313	26	5.26	0	5.06	1.08	21.27	0	0	4.3	0.37	8.55	-0.59	2.59	14.22	4.07	28.61	1.68	2.39	0.66	6.62	1.12	2.49
1364	Yes	TOP PROTEIN	UniRef100_C6TI56	Putative uncharacterized protein n=1 Tax=Glycine max RepID=C6TI56_SOYBN	341	37.4017	5.17334	1	0.982535	22.7923	8	7	25.5132	23	9.15	0	6.33	2.78	43.97	0	0	5.73	2.61	45.59	-0.32	1.03	11.26	2.34	20.76	0.85	0.57	1.74	17.59	0.38	1.66
1365	Yes	TOP PROTEIN	UniRef100_C6T0F2	Uncharacterized protein n=1 Tax=Glycine max RepID=C6T0F2_SOYBN	242	27.2165	9.83252	0.97988	0.979517	24.7149	10	10	45.4545	19	4.75	0	7.56	2.5	33.06	0	0	6.63	2.17	32.67	-0.53	1.33	4.21	2.56	60.87	-1.18	1.74	1.63	34	-1.08	2.05
1366	Yes	TOP PROTEIN	UniRef100_C6TFS5	Cytochrome b6-f complex iron-sulfur subunit n=1 Tax=Glycine max RepID=C6TFS5_SOYBN	262	28.3897	8.89502	0.998554	0.995686	24.7645	11	9	32.4427	46	37.24	0	20.96	4.33	20.66	0	0	23.86	6.31	26.43	0.15	0.6	10.19	0.95	9.29	-1.28	1.39	2.8	32.52	-1.88	1.82
1367	Yes	TOP PROTEIN	UniRef100_C6TBX4	Putative uncharacterized protein n=1 Tax=Glycine max RepID=C6TBX4_SOYBN	234	25.1982	9.48096	0.998384	0.998432	24.7201	10	9	33.7607	21	7.34	0	8.61	5.29	61.41	0	0	8.5	5.89	69.33	-0.03	1.35	3.14	2.95	93.93	-2.22	2.95	2.62	54.95	-0.9	1.57
1368	Yes	TOP PROTEIN	UniRef100_K7MWZ5	Uncharacterized protein n=1 Tax=Glycine max RepID=K7MWZ5_SOYBN	1895	208.42	5.96045	0.998424	0.998424	25.2778	15	14	9.60422	17	3.4	0.002	5.44	2.17	39.91	0	0	5.51	1.23	22.39	0.04	0.26	5.42	0.14	2.54	-0.28	2.67	1.42	24.7	-0.07	2.41
1369	Yes	TOP PROTEIN	UniRef100_I1LA71	Uncharacterized protein n=1 Tax=Glycine max RepID=I1LA71_SOYBN	680	75.1229	6.22705	1	0.999999	25.2502	9	9	17.2059	14	2.27	0.035	5.47	3.85	70.32	0	0	5.23	3.52	67.31	0.33	1.58	4.01	3.12	77.94	-0.28	1.34	1.92	44.61	-0.2	2.19
1370	Yes	TOP PROTEIN	UniRef100_I1KL36	Uncharacterized protein n=1 Tax=Glycine max RepID=I1KL36_SOYBN	445	46.7092	7.97217	0.999998	0.999997	24.5534	9	9	20.4494	31	5.71	0	7.62	1.19	15.61	0	0	6.96	1.3	18.63	-0.26	1.53	14.68	1.88	12.81	0.9	1.86	2.11	14.22	0.66	2.54
1371	Yes	TOP PROTEIN	UniRef100_I1MUL3	Uncharacterized protein n=1 Tax=Glycine max RepID=I1MUL3_SOYBN	680	75.3198	4.98291	0.999887	0.999801	25.2242	12	10	17.2059	21	10.6	0	8.53	4.07	47.7	0	0	7.81	4.38	56.09	-0.31	1.17	7.92	1.25	15.74	-0.51	1.74	1.91	20.71	-0.17	1.88
1372	Yes	TOP PROTEIN	UniRef100_C6TGZ7	Uncharacterized protein n=1 Tax=Glycine max RepID=C6TGZ7_SOYBN	276	29.7534	7.82568	1	0.999999	25.2054	8	8	30.0725	43	5.94	0	10.12	2.91	28.72	0	0	11.51	2.1	18.28	0.33	1.83	20.12	6.03	29.98	1.43	1.67	4.09	24.96	0.91	2.33
1373	Yes	TOP PROTEIN	UniRef100_C6TJ17	Uncharacterized protein n=1 Tax=Glycine max RepID=C6TJ17_SOYBN	307	33.5639	6.50732	1	0	22.4969	10	7	30.6189	14	0.87	0.535	4.01	1.72	42.86	0	0	4.38	1.74	39.73	0.74	1.63	4.78	1.3	27.16	0.31	3.23	0.7	20.41	-0.43	3.67
1374	Yes	TOP PROTEIN	UniRef100_C6T8S2	Uncharacterized protein n=1 Tax=Glycine max RepID=C6T8S2_SOYBN	287	32.5191	5.021	0.994309	0.949052	25.1879	9	9	39.3728	35	2.46	0.018	10.25	4.54	44.25	0	0	9.35	4.13	44.15	0.05	1.64	13.67	3.94	28.8	0.7	1.59	3.25	22.87	0.55	2.1
1375	Yes	TOP PROTEIN	UniRef100_K7M0U6	Uncharacterized protein (Fragment) n=2 Tax=Glycine max RepID=K7M0U6_SOYBN	464	50.8696	10.1401	0.982839	0.569359	25.1671	11	9	18.1034	56	14.49	0	11.36	6.56	57.8	0	0	11.47	7.48	65.24	-0.01	1.66	29.51	17.14	58.1	1.65	1.4	7.21	30.3	1.09	1.86
1376	Yes	TOP PROTEIN	UniRef100_I1JI26	Uncharacterized protein n=1 Tax=Glycine max RepID=I1JI26_SOYBN	713	77.464	6.37939	1	0.999017	25.1258	11	10	18.9341	13	3.07	0.006	3.76	2	53.14	0	0	3.56	1.96	54.98	-0.41	1.39	5.37	1.83	34	0.51	0.79	2.85	51.64	0.59	0.55
1377	Yes	TOP PROTEIN	UniRef100_C6TCX8	Putative uncharacterized protein n=1 Tax=Glycine max RepID=C6TCX8_SOYBN	478	51.7033	6.354	1	0.992956	24.9763	12	10	23.0126	22	6.73	0	7.79	3.36	43.1	0	0	6.53	1.88	28.86	-0.32	1.4	9.82	1.1	11.22	0.37	1.24	0.8	9.02	-0.24	2.23
1378	Yes	TOP PROTEIN	UniRef100_I1J5A5	Uncharacterized protein n=1 Tax=Glycine max RepID=I1J5A5_SOYBN	538	58.4241	6.39209	0.985717	0.946083	23.1659	12	10	20.8178	24	1.52	0.165	5.81	3.38	58.31	0	0	5.39	2.36	43.72	-0.2	1.94	8.62	4.1	47.6	0.66	1.66	2.78	29.87	0.52	1.96
1379	Yes	TOP PROTEIN	UniRef100_C6SV97	Peptidyl-prolyl cis-trans isomerase n=1 Tax=Glycine max RepID=C6SV97_SOYBN	204	21.9224	9.61279	1	1	24.6749	12	11	45.5882	34	3.95	0	9.13	1.03	11.28	0	0	8.48	1.53	18.01	-0.01	1.26	12.43	1.23	9.89	0.34	2.35	3.08	22.39	0.6	2.1
1380	Yes	TOP PROTEIN	UniRef100_I1KBS7	Uncharacterized protein n=1 Tax=Glycine max RepID=I1KBS7_SOYBN	557	62.4669	4.66553	1	1	25.0795	12	12	23.3393	27	8.93	0	8.11	1.49	18.33	0	0	7.1	1.88	26.5	-0.4	1.23	13.22	0.89	6.7	0.76	0.63	4.16	44.95	-0.32	2.18
1381	Yes	TOP PROTEIN	UniRef100_I1KB78	Uncharacterized protein n=1 Tax=Glycine max RepID=I1KB78_SOYBN	186	20.7738	4.70361	1	0.916832	25.079	7	6	52.1505	29	16.24	0	4.27	0.59	13.71	0	0	4.7	1.63	34.73	0.1	1.95	15.19	2.91	19.12	2.38	2.37	1.68	15.1	1.82	2.06
1382	Yes	TOP PROTEIN	UniRef100_K7MZ77	Uncharacterized protein n=2 Tax=Glycine max RepID=K7MZ77_SOYBN	113	11.2106	4.10693	1	1	25.0778	7	7	95.5752	23	0.73	0.647	6.49	1.22	18.81	0	0	5.62	0.85	15.12	-0.22	2.47	7.78	2.11	27.17	0.41	1.89	4.51	48.41	0.65	2.21
1383	Yes	TOP PROTEIN	UniRef100_C6T030	Uncharacterized protein n=1 Tax=Glycine max RepID=C6T030_SOYBN	212	23.5648	10.5063	1	0.974183	25.0636	10	8	43.3962	22	0.42	0.887	7.33	3.19	43.53	0	0	8.45	2.91	34.45	0.46	1.95	5.3	2.83	53.28	-0.56	2.58	2.69	43.88	-0.24	2.51
1384	Yes	TOP PROTEIN	UniRef100_I1KC56	Uncharacterized protein n=1 Tax=Glycine max RepID=I1KC56_SOYBN	487	53.2379	6.32861	0.998535	0.998535	22.9607	8	8	18.0698	21	9.95	0	7.12	2.87	40.35	0	0	6.54	2.65	40.47	-0.16	0.21	8.91	2.52	28.27	0.15	1.42	4.42	48.78	0.23	1.35
1385	Yes	TOP PROTEIN	UniRef100_C6TD39	Translation initiation factor IF-3 n=1 Tax=Glycine max RepID=C6TD39_SOYBN	275	30.8168	9.53955	0.999774	0.999782	25.0292	15	13	40.3636	26	0.82	0.572	9.34	2.86	30.58	0	0	9.43	4.47	47.37	0.19	1.44	6.75	3.51	52.03	-0.34	1.79	4.32	47.24	-0.1	2.15
1386	Yes	TOP PROTEIN	UniRef100_K7KQJ6	Uncharacterized protein n=2 Tax=Glycine max RepID=K7KQJ6_SOYBN	601	66.3155	8.646	1	1	25.0228	11	11	18.802	39	16.14	0	15.87	1.68	10.57	0	0	15.79	2.2	13.94	0.02	0.88	9.33	2	21.49	-0.99	1.67	0.69	7.59	-1.16	1.86
1387	Yes	TOP PROTEIN	UniRef100_I1J919	Uncharacterized protein n=1 Tax=Glycine max RepID=I1J919_SOYBN	475	50.3232	4.22119	1	1	23.4272	9	8	17.6842	21	2.8	0.009	8.15	6.03	74	0	0	6.58	4.33	65.78	-0.4	1.43	7.05	3.37	47.87	-0.12	1.22	3.67	48.64	0.03	1.07
1388	Yes	TOP PROTEIN	UniRef100_I1JUD5	Uncharacterized protein n=3 Tax=Glycine max RepID=I1JUD5_SOYBN	427	48.2125	5.37646	1	1	25.0091	10	8	16.6276	42	11.55	0	13.19	7.69	58.32	0	0	10.49	6.03	57.47	-0.24	1.1	17.81	7.13	40.02	0.44	1.48	7.2	39.87	0.54	1.29
1389	Yes	TOP PROTEIN	UniRef100_I1LJG3	Uncharacterized protein n=1 Tax=Glycine max RepID=I1LJG3_SOYBN	256	27.3229	5.66846	1	0.999998	23.8401	9	9	49.6094	19	5.09	0	3.6	0.96	26.77	0	0	4.21	1.71	40.55	0.24	1.77	9.01	1.79	19.85	1.65	2.3	2.28	29.88	1.03	2.4
1390	Yes	TOP PROTEIN	UniRef100_I1JXQ5	Uncharacterized protein n=1 Tax=Glycine max RepID=I1JXQ5_SOYBN	1011	114.194	6.23975	0.999452	0.999542	24.9409	13	12	11.9683	19	3.46	0.002	5.05	1.27	25.14	0	0	5.88	1.89	32.15	0.28	1.89	7.32	2.15	29.3	0.44	2.29	2	27.23	0.52	1.82
1391	Yes	TOP PROTEIN	UniRef100_C6TIH7	Putative uncharacterized protein n=1 Tax=Glycine max RepID=C6TIH7_SOYBN	290	30.8038	6.62451	1	0.969137	24.7875	9	8	42.069	13	2.87	0.009	4.75	1.77	37.2	0	0	3.44	2.39	69.43	-0.75	1.46	2.9	1.75	60.51	-1.49	2.52	1.81	55.95	-1.29	2.53
1392	Yes	TOP PROTEIN	UniRef100_C6SVS9	Ribosomal protein n=1 Tax=Glycine max RepID=C6SVS9_SOYBN	216	24.5433	10.2427	0.99999	0.901812	24.5757	12	10	39.8148	25	5.56	0	7.3	0.98	13.38	0	0	7.41	0.7	9.43	-0.46	1.47	10.2	3.41	33.46	0.41	1.06	3.58	39.44	-0.05	1.86
1393	Yes	TOP PROTEIN	UniRef100_I1KN78	Uncharacterized protein n=1 Tax=Glycine max RepID=I1KN78_SOYBN	240	25.5633	5.88428	1	0.999995	24.7159	9	8	44.5833	22	4.55	0	4.71	1.24	26.3	0	0	4.07	1.03	25.35	-0.37	1.15	7.33	2.2	30.04	0.28	2.04	3.09	33.34	0.88	1.46
1394	Yes	TOP PROTEIN	UniRef100_C6T1T3	Putative uncharacterized protein n=1 Tax=Glycine max RepID=C6T1T3_SOYBN	206	22.3648	5.78271	0.964401	0.895258	24.5114	9	9	41.2621	36	10.94	0	14.55	7.22	49.6	0	0	16.85	5.29	31.37	0.11	2	8.34	2.11	25.35	-1.1	2.01	3.93	52.46	-1.7	2.2
1395	Yes	TOP PROTEIN	UniRef100_I1KKD9	T-complex protein 1 subunit delta n=1 Tax=Glycine max RepID=I1KKD9_SOYBN	511	55.1266	7.28369	0.965562	0.996392	24.679	12	11	21.5264	35	3.45	0.002	9.3	0.53	5.68	0	0	8.4	1.01	12.01	-0.44	1.62	12.26	1.52	12.42	0.25	1.33	1.71	13.88	0.26	1.49
1396	Yes	TOP PROTEIN	UniRef100_O56075	Genome polyprotein n=10 Tax=Peanut mottle virus (strain M) RepID=POLG_PEMVM	3099	350.814	7.73779	1	1	24.8279	23	22	7.13133	27	15.56	0	9.5	2.21	23.24	0	0	9.36	0.85	9.13	-0.11	1.08	8.76	0.79	8.98	-0.24	1.34	1.21	15.08	-0.9	2.33
1397	Yes	TOP PROTEIN	UniRef100_C6TFE2	Uncharacterized protein n=1 Tax=Glycine max RepID=C6TFE2_SOYBN	204	22.5608	9.43701	1	1	21.1177	9	9	44.6078	15	16.36	0	5.61	1.2	21.43	0	0	5.1	0.87	17.03	-0.13	0.23	4.17	0.86	20.63	-0.48	0.64	0.71	11.83	0.07	0.58
1398	Yes	TOP PROTEIN	UniRef100_I1LFF0	Uncharacterized protein n=1 Tax=Glycine max RepID=I1LFF0_SOYBN	682	76.8769	4.83057	0.999993	0.976349	24.8021	13	13	21.7009	21	3.26	0.003	6.59	3.97	60.28	0	0	6.92	4.62	66.81	-0.03	0.57	8	2.68	33.47	-0.09	2.56	4.15	54.52	-0.21	2.33
1399	Yes	TOP PROTEIN	UniRef100_K7MTZ4	Uncharacterized protein n=1 Tax=Glycine max RepID=K7MTZ4_SOYBN	372	40.9564	6.45557	0.999931	0.943712	20.8327	8	7	22.043	16	8.9	0	3.6	1.91	53.04	0	0	3.1	1.29	41.72	-0.92	1.96	8.48	4.41	51.93	1.31	0.93	3.63	46.1	1.23	0.75
1400	Yes	TOP PROTEIN	UniRef100_I1LE84	Uncharacterized protein n=1 Tax=Glycine max RepID=I1LE84_SOYBN	351	37.3749	5.69385	0.986015	0.983284	24.7821	8	6	23.3618	21	11.76	0	9.63	3.99	41.49	0	0	6.06	1.93	31.89	-0.82	1.29	8.11	4.18	51.5	-0.39	0.95	2.65	40.9	-0.83	1.59
1401	Yes	TOP PROTEIN	UniRef100_I1N318	Proteasome subunit alpha type n=2 Tax=Glycine max RepID=I1N318_SOYBN	250	27.3138	6.94678	0.999999	0.948142	24.4926	10	9	46	29	0.97	0.453	8.3	1.07	12.84	0	0	6.64	2.06	31.08	-0.19	2.12	9.18	3.88	42.28	0.17	2.41	1.89	17.61	0.45	2.35
1402	Yes	TOP PROTEIN	UniRef100_I1MRK1	Uncharacterized protein n=1 Tax=Glycine max RepID=I1MRK1_SOYBN	723	78.7059	9.39307	0.991671	0.954477	24.7581	11	9	11.7566	21	10.58	0	7.3	2.8	38.31	0	0	6.69	2.29	34.19	-0.21	0.98	8.3	0.75	9.04	-0.12	1.75	3.52	34.18	0.48	0.4
1403	Yes	TOP PROTEIN	UniRef100_Q94IC4	Ferritin-2, chloroplastic n=1 Tax=Glycine max RepID=FRI2_SOYBN	257	28.7341	5.74463	1	1	24.7547	7	6	26.8482	29	6.77	0	11.65	5.52	47.41	0	0	11.13	4.82	43.29	0.07	1.05	7.67	2.28	29.8	-0.6	1.32	2.41	31.87	-0.83	1.64
1404	Yes	TOP PROTEIN	UniRef100_I1K5T3	Uncharacterized protein n=1 Tax=Glycine max RepID=I1K5T3_SOYBN	408	44.551	6.29053	0.95861	0.934721	24.1576	9	9	21.0784	23	7.32	0	6.93	1.26	18.12	0	0	6.53	0.47	7.2	-0.25	1.07	9.33	2.08	22.31	0.45	0.39	3.38	41.86	0.02	1.46
1405	Yes	TOP PROTEIN	UniRef100_I1K395	Uncharacterized protein n=1 Tax=Glycine max RepID=I1K395_SOYBN	288	31.9825	5.13525	1	1	24.6789	10	9	32.6389	21	3.71	0.001	6.23	1.61	25.84	0	0	6.01	1.2	19.99	-0.19	1.03	7.2	2.89	40.05	0.08	1.03	3.54	41.44	0.33	1.04
1406	Yes	TOP PROTEIN	UniRef100_I1M0C6	Uncharacterized protein n=1 Tax=Glycine max RepID=I1M0C6_SOYBN	303	33.5208	5.08447	1	1	23.3847	14	13	35.3135	38	4.68	0	11.41	3.64	31.89	0	0	10.22	1.77	17.28	-0.59	2.45	15.37	4.16	27.09	0.3	1.91	1.11	8.23	-0.19	2.32
1407	Yes	TOP PROTEIN	UniRef100_C6TBV3	Putative uncharacterized protein n=1 Tax=Glycine max RepID=C6TBV3_SOYBN	265	30.5021	4.70361	0.964677	0.918697	24.6712	10	7	24.5283	49	7.81	0	12.13	4.93	40.65	0	0	9.72	3.42	35.16	-0.47	2.33	22.7	10.33	45.53	1.28	1.88	11.14	55.44	0.79	2.44
1408	Yes	TOP PROTEIN	UniRef100_I1KYL0	Uncharacterized protein n=1 Tax=Glycine max RepID=I1KYL0_SOYBN	653	72.5237	5.63037	0.999999	0.999999	24.6605	15	14	22.8178	19	2.01	0.058	5.97	3.02	50.59	0	0	6.22	3.6	57.81	0.06	1.52	6.84	2.93	42.78	0.22	1.51	2.42	32.66	-0.12	2.61
1409	Yes	TOP PROTEIN	UniRef100_I1KNV7	Phosphoribosylformylglycinamidine cyclo-ligase n=1 Tax=Glycine max RepID=I1KNV7_SOYBN	391	40.861	5.05908	1	0.999926	21.7618	8	8	29.4118	19	1.55	0.155	5.26	1.9	36.14	0	0	3.93	2.2	56.12	-0.37	1.99	7.21	3.2	44.35	0.67	1.58	4.06	45.97	0.83	1.42
1410	Yes	TOP PROTEIN	UniRef100_I1KRS2	Uncharacterized protein n=1 Tax=Glycine max RepID=I1KRS2_SOYBN	442	47.7557	5.88428	0.999989	0.999988	24.6485	8	8	23.7557	21	7.05	0	6.91	1.78	25.69	0	0	6.74	1.73	25.64	-0.04	0.22	9.4	1.77	18.84	0.44	0.56	1.16	13.79	-0.2	1.99
1411	Yes	TOP PROTEIN	UniRef100_I1JYY2	Uncharacterized protein n=1 Tax=Glycine max RepID=I1JYY2_SOYBN	181	19.9091	8.57275	1	0.991207	24.6467	8	6	33.7017	54	19.82	0	21.08	4.15	19.7	0	0	27.36	8.58	31.36	0.43	1.06	8.8	2.67	30.35	-1.75	2.44	2.43	31	-2	2.52
1412	Yes	TOP PROTEIN	UniRef100_I1JYP1	Uncharacterized protein n=1 Tax=Glycine max RepID=I1JYP1_SOYBN	240	25.6678	5.69385	0.998086	0.998833	24.6349	8	7	35.4167	18	4.83	0	7.67	4.59	59.8	0	0	7.93	3.6	45.41	0.06	1.53	4.66	2.77	59.43	-1.18	2.28	2.52	54.54	-1.54	2.64
1413	Yes	TOP PROTEIN	UniRef100_I1JPZ4	Uncharacterized protein n=1 Tax=Glycine max RepID=I1JPZ4_SOYBN	113	11.2786	4.04346	1	1	24.6253	7	7	95.5752	28	0.76	0.618	7.96	1.51	18.97	0	0	8.14	2.23	27.41	0.11	1.92	8.14	2.31	28.37	-0.17	2.28	3.9	35.26	0.51	2
1414	Yes	TOP PROTEIN	UniRef100_I1N5R6	Uncharacterized protein n=1 Tax=Glycine max RepID=I1N5R6_SOYBN	320	34.2902	5.43994	1	1	24.6217	10	10	34.0625	20	0.96	0.462	5.91	5.02	84.8	0	0	6.21	4.04	65.02	-0.03	1.49	7.91	7.33	92.67	0.54	1.32	7.76	121.96	-0.4	2.15
1415	Yes	TOP PROTEIN	UniRef100_C6TGI2	Uncharacterized protein n=1 Tax=Glycine max RepID=C6TGI2_SOYBN	252	27.0391	9.12939	1	1	24.5191	11	9	28.5714	32	14.34	0	12.52	1.94	15.46	0	0	12.56	3.05	24.26	0	0.43	7.39	1.93	26.09	-0.86	0.95	1.44	19.22	-1.07	1.48
1416	Yes	TOP PROTEIN	UniRef100_C6TIV2	Putative uncharacterized protein n=1 Tax=Glycine max RepID=C6TIV2_SOYBN	370	41.1077	5.21143	0.999982	0.929605	24.6102	8	8	29.7297	9	4.52	0	2.57	2.25	87.75	0	0	2.69	2.43	90.34	0.07	0.19	4.28	3.84	89.9	0.75	0.67	3.24	89.43	0.12	1.9
1417	Yes	TOP PROTEIN	UniRef100_I1NGA6	Uncharacterized protein n=1 Tax=Glycine max RepID=I1NGA6_SOYBN	351	37.2128	5.5542	0.998712	0.998315	24.5667	8	6	23.3618	21	10.56	0	9.36	4.79	51.21	0	0	5.66	2.28	40.23	-0.83	1.28	7.85	5.06	64.42	-0.37	0.97	3.72	57.67	-0.79	1.62
1418	Yes	TOP PROTEIN	UniRef100_I1JMZ5	Uncharacterized protein n=1 Tax=Glycine max RepID=I1JMZ5_SOYBN	197	21.3985	4.15771	0.999989	0.891035	24.5948	6	6	51.269	19	7.27	0	3.84	1.61	41.99	0	0	3.37	0.43	12.7	0.14	1.53	8.16	2.28	27.9	1.28	1.98	2.9	34.1	1.43	1.55
1419	Yes	TOP PROTEIN	UniRef100_K7KYV6	Lipoxygenase n=1 Tax=Glycine max RepID=K7KYV6_SOYBN	570	63.8709	5.90967	1	1	24.5688	10	9	18.2456	21	6.49	0	8.11	2.35	29.01	0	0	6.65	1.75	26.28	-0.51	1.37	7.41	5.12	69.13	-0.27	1.61	4	55.43	-0.46	1.98
1420	Yes	TOP PROTEIN	UniRef100_I1LJ28	Uncharacterized protein n=1 Tax=Glycine max RepID=I1LJ28_SOYBN	851	96.7292	4.69092	0.999368	0.999357	24.5643	14	12	13.396	20	2.03	0.055	4.96	0.87	17.57	0	0	6.93	0.85	12.27	0.36	2.14	6.26	0.84	13.35	0.2	1.52	2.11	37.87	-0.35	2.23
1421	Yes	TOP PROTEIN	UniRef100_K7L8T1	Uncharacterized protein n=2 Tax=Glycine max RepID=K7L8T1_SOYBN	4891	544.625	5.85889	0.999999	0.999999	24.5582	23	22	4.02781	28	4	0	9.01	2.87	31.82	0	0	8.95	2.98	33.32	0.09	0.92	8.81	3.46	39.3	-0.25	2.33	4.44	51.58	-0.26	2.28
1422	Yes	TOP PROTEIN	UniRef100_I1LK48	Uncharacterized protein n=1 Tax=Glycine max RepID=I1LK48_SOYBN	247	26.1463	10.4624	1	1	24.5431	8	8	42.5101	21	1.98	0.061	5.48	1.89	34.44	0	0	4.82	1.18	24.53	-0.23	0.65	8.13	2.18	26.79	0.62	0.69	0.63	7.75	0.19	2.47
1423	Yes	TOP PROTEIN	UniRef100_I1LK43	Uncharacterized protein n=1 Tax=Glycine max RepID=I1LK43_SOYBN	341	38.3928	6.21436	0.999568	0.623789	24.5365	8	6	19.0616	26	3.88	0.001	7.29	2.22	30.46	0	0	7.85	2.48	31.65	0.34	1.19	11.83	4.76	40.21	0.95	1.38	7.2	65.5	0.5	2.15
1424	Yes	TOP PROTEIN	UniRef100_I1JDS2	Uncharacterized protein n=1 Tax=Glycine max RepID=I1JDS2_SOYBN	218	24.2998	9.94971	0.999985	0.999975	23.6866	8	8	39.4495	28	19.78	0	12.82	1.91	14.93	0	0	14.59	2.42	16.6	0.16	0.48	7.84	0.88	11.24	-1.19	1.92	1.78	28.22	-1.83	2.21
1425	Yes	TOP PROTEIN	UniRef100_C6SZW0	Putative uncharacterized protein n=1 Tax=Glycine max RepID=C6SZW0_SOYBN	203	22.0979	4.27197	0.999973	0.85528	22.3461	7	6	41.8719	21	5.67	0	4.69	3.26	69.5	0	0	4.34	0.95	21.98	0.34	1.7	8.8	2.69	30.58	1.26	2.01	3.38	36.53	1.33	2.15
1426	Yes	TOP PROTEIN	UniRef100_I1KSD7	Uncharacterized protein n=2 Tax=Glycine max RepID=I1KSD7_SOYBN	301	31.9344	9.67139	1	0.999953	24.1091	9	8	30.5648	23	4.29	0	6.09	2.62	42.98	0	0	6.65	3.44	51.66	0.32	1.21	9.14	4.09	44.68	0.79	1.22	2.47	37.29	-0.32	2.16
1427	Yes	TOP PROTEIN	UniRef100_A2WN93	Calmodulin-1 n=41 Tax=Spermatophyta RepID=CALM1_ORYSI	149	16.8029	3.95459	1	0	23.7172	9	7	42.2819	62	6.88	0	15.95	2.72	17.08	0	0	17.97	4.61	25.66	0.1	1.3	23.62	3.24	13.72	0.44	1.72	1.14	4.84	0.38	1.85
1428	Yes	TOP PROTEIN	UniRef100_K7KWN5	Uncharacterized protein n=1 Tax=Glycine max RepID=K7KWN5_SOYBN	306	34.2269	4.71631	0.999988	0.999989	19.6809	8	8	30.3922	23	5.72	0	4.84	0.89	18.27	0	0	7.18	3.31	46.14	1.02	1.83	8.13	2.6	31.96	0.93	2.35	0.45	4.34	1.3	2.31
1429	Yes	TOP PROTEIN	UniRef100_I1K3E1	Uncharacterized protein n=1 Tax=Glycine max RepID=I1K3E1_SOYBN	597	65.9213	8.99756	0.995044	0.976407	24.5186	12	11	20.7705	29	4.28	0	10.31	1.53	14.85	0	0	8.94	3.65	40.8	-0.5	1.33	11.08	3.77	34.07	-0.18	2.51	1.64	15.61	-0.17	2.27
1430	Yes	TOP PROTEIN	UniRef100_I1KB25	Uncharacterized protein n=1 Tax=Glycine max RepID=I1KB25_SOYBN	223	24.2298	4.11963	1	0.999987	23.1476	7	7	52.9148	28	7.82	0	8.38	0.5	6	0	0	6.33	0.48	7.58	-0.48	0.54	10.73	0.7	6.56	0.2	0.99	2.16	18.61	0.48	0.41
1431	Yes	TOP PROTEIN	UniRef100_I1KJ84	Uncharacterized protein n=1 Tax=Glycine max RepID=I1KJ84_SOYBN	424	46.0411	5.84619	1	0.998147	24.5119	9	8	19.8113	35	9.94	0	9.34	1.23	13.15	0	0	8.99	1.58	17.57	-0.12	1.39	15.82	2.97	18.76	1	1.32	2.25	14.56	0.72	2.02
1432	Yes	TOP PROTEIN	UniRef100_C6SV84	Putative uncharacterized protein n=1 Tax=Glycine max RepID=C6SV84_SOYBN	205	21.774	6.11279	0.999829	0.999826	24.3352	8	6	42.9268	29	1.78	0.093	6	1.58	26.26	0	0	6.92	1.77	25.58	0.32	1.27	6.9	2.09	30.32	-0.26	2.28	1.79	21.98	0.18	2.2
1433	Yes	TOP PROTEIN	UniRef100_I1JAI9	Uncharacterized protein n=1 Tax=Glycine max RepID=I1JAI9_SOYBN	274	28.7241	9.87646	0.995806	0.982969	23.354	8	8	36.1314	23	22.93	0	12.54	2.47	19.71	0	0	10.57	1.88	17.8	-0.23	0.42	3.43	0.97	28.21	-2.65	2.34	0.82	25.07	-2.68	2.04
1434	Yes	TOP PROTEIN	UniRef100_I1MBZ3	Uncharacterized protein n=1 Tax=Glycine max RepID=I1MBZ3_SOYBN	936	98.3588	5.19873	0.999999	0.999998	24.4891	8	8	12.2863	11	2.38	0.029	3.7	1.21	32.63	0	0	3.28	1	30.37	-0.45	1.53	4.19	1.92	45.73	0.18	0.55	1.97	46.76	-0.02	1.36
1435	Yes	TOP PROTEIN	UniRef100_A5JVZ7	Superoxide dismutase n=1 Tax=Glycine max RepID=A5JVZ7_SOYBN	241	26.672	9.11475	1	1	24.4882	10	9	39.834	32	2.84	0.007	8.18	1.03	12.63	0	0	8.37	1.56	18.64	0.03	1.79	11.8	2.97	25.18	0.78	1.91	2.07	18.78	0.63	1.58
1436	Yes	TOP PROTEIN	UniRef100_C6T9F2	Uncharacterized protein n=1 Tax=Glycine max RepID=C6T9F2_SOYBN	306	33.7916	4.71631	1	1	23.714	12	10	33.0065	29	3.59	0.001	7.01	4.47	63.79	0	0	8.08	2.26	27.94	0.29	1.95	9.47	2.53	26.74	0.25	2.5	6	46.58	0.77	2.35
1437	Yes	TOP PROTEIN	UniRef100_I1JWD6	Uncharacterized protein n=1 Tax=Glycine max RepID=I1JWD6_SOYBN	1855	203.561	5.8208	0.993348	0.993348	24.4166	13	12	6.36119	19	2.34	0.028	6.95	8	115.09	0	0	5.67	6.52	115.07	-0.44	1.26	4.92	3.73	75.75	-0.39	0.74	2.11	48.6	-1.11	2.42
1438	Yes	TOP PROTEIN	UniRef100_I1NGN1	Uncharacterized protein n=1 Tax=Glycine max RepID=I1NGN1_SOYBN	337	37.2825	8.85107	1	1	24.4484	10	9	34.7181	24	12.5	0	4.81	2.41	50.08	0	0	5.12	3.69	72.1	0.17	1.07	8.37	4.07	48.66	1.04	1.25	3.95	45.26	0.89	1.92
1439	Yes	TOP PROTEIN	UniRef100_I1LFX6	Uncharacterized protein n=1 Tax=Glycine max RepID=I1LFX6_SOYBN	861	96.8703	4.729	0.999985	0.999986	24.3847	13	12	16.144	18	1.84	0.084	5.07	0.33	6.51	0	0	7.54	2.79	36.99	0.42	2.33	6.14	0.73	11.83	0.08	1.6	0.55	10.42	-0.5	2.26
1440	Yes	TOP PROTEIN	UniRef100_C6THA9	Uncharacterized protein n=1 Tax=Glycine max RepID=C6THA9_SOYBN	348	39.0871	8.20654	0.999542	0.705542	24.4378	8	6	19.5402	22	3.58	0.001	7.01	1.61	22.96	0	0	6.46	0.9	13.99	-0.08	1.38	10.29	1.14	11.04	0.86	1.57	3.36	39.03	0.04	2.69
1441	Yes	TOP PROTEIN	UniRef100_C6T3R7	Putative uncharacterized protein n=1 Tax=Glycine max RepID=C6T3R7_SOYBN	221	23.9476	7.29834	0.999992	0.93951	20.8003	8	8	41.1765	26	8.7	0	4.11	0.72	17.64	0	0	5.06	0.74	14.66	0.34	1.62	11.03	3.75	34.01	1.81	2.74	1.27	10.93	2.08	2.35
1442	Yes	TOP PROTEIN	UniRef100_I1KGZ5	Uncharacterized protein n=1 Tax=Glycine max RepID=I1KGZ5_SOYBN	495	54.8838	9.45166	1	1	24.4222	9	8	18.7879	15	9.09	0	5.36	0.97	18.02	0	0	4.6	1.2	26.03	-0.21	0.44	6.55	1.76	26.82	0.31	0.53	0.73	12.42	-0.3	1.91
1443	Yes	TOP PROTEIN	UniRef100_I1KZT2	Uncharacterized protein n=2 Tax=Glycine max RepID=I1KZT2_SOYBN	287	32.3716	5.66846	0.999997	0.999997	24.4206	10	10	29.9652	25	3.06	0.004	8.94	2.84	31.74	0	0	7.7	1.61	20.87	-0.34	1.71	7.96	0.63	7.96	-0.47	2.19	2.6	30.45	-0.28	2.05
1444	Yes	TOP PROTEIN	UniRef100_I1N8L6	Uncharacterized protein n=1 Tax=Glycine max RepID=I1N8L6_SOYBN	676	73.9387	5.12256	0.999957	0.999957	24.413	9	9	17.8994	26	3.46	0.002	7.04	3.76	53.38	0	0	7.65	4.22	55.23	0.14	1.53	11.12	5.34	48	0.86	1.05	5.45	53.04	0.4	1.99
1445	Yes	TOP PROTEIN	UniRef100_K7K898	Uncharacterized protein n=1 Tax=Glycine max RepID=K7K898_SOYBN	384	41.2645	6.58057	1	0.989005	24.41	9	9	28.9062	27	0.82	0.573	8	2.61	32.65	0	0	8.12	2.26	27.83	0.27	1.87	8.58	1.73	20.16	0.19	2.27	0.4	4.64	-0.26	2.87
1446	Yes	TOP PROTEIN	UniRef100_C6TED0	Putative uncharacterized protein n=1 Tax=Glycine max RepID=C6TED0_SOYBN	410	46.1109	4.69092	0.999997	0.999594	24.4008	7	7	23.1707	16	1.84	0.085	4.96	1.23	24.69	0	0	4.36	1.19	27.28	-0.46	2.1	6.84	0.32	4.7	0.68	1.23	2.1	37.92	-0.03	1.38
1447	Yes	TOP PROTEIN	UniRef100_I1KVD4	Uncharacterized protein n=1 Tax=Glycine max RepID=I1KVD4_SOYBN	426	48.1597	5.40186	1	0.916102	24.386	10	9	21.3615	36	8.02	0	10.88	4.9	45.04	0	0	8.31	4.24	51.01	-0.32	1.31	14.54	4.64	31.91	0.42	1.59	4.87	32.34	0.57	1.38
1448	Yes	TOP PROTEIN	UniRef100_I1JD21	Uncharacterized protein n=1 Tax=Glycine max RepID=I1JD21_SOYBN	437	48.9901	5.35107	0.999991	0.970231	24.371	10	10	25.1716	30	4.29	0	9.05	2.58	28.46	0	0	7.58	1.46	19.3	-0.43	1.46	10.85	1.97	18.19	0.07	1.73	3.08	23.77	0.62	0.87
1449	Yes	TOP PROTEIN	UniRef100_Q4U3W3	Beta-amylase n=1 Tax=Glycine max RepID=Q4U3W3_SOYBN	496	56.0971	5.22412	0.983488	0.998848	24.3507	9	9	20.1613	20	9.8	0	9.01	4	44.33	0	0	7.53	2.29	30.47	-0.41	1.17	5.47	1.91	34.85	-0.86	1.07	1.22	28.06	-1.63	1.69
1450	Yes	TOP PROTEIN	UniRef100_I1MFH9	Uncharacterized protein n=1 Tax=Glycine max RepID=I1MFH9_SOYBN	287	32.3357	5.66846	0.999996	0.999996	24.3329	10	10	29.6167	39	5.12	0	13.52	1.12	8.27	0	0	12.6	1.37	10.9	-0.15	1.22	13.97	0.45	3.25	-0.08	1.6	2.2	16.07	-0.24	1.93
1451	Yes	TOP PROTEIN	UniRef100_C6SXH8	Putative uncharacterized protein n=1 Tax=Glycine max RepID=C6SXH8_SOYBN	234	25.9184	7.79639	1	0.973489	24.3262	8	8	31.6239	25	23.82	0	12.13	6.92	57.11	0	0	11.92	5.99	50.22	-0.03	0.34	5.53	2.43	43.98	-1.24	0.8	1.52	31.76	-1.86	1.9
1452	Yes	TOP PROTEIN	UniRef100_C6TCQ8	Carbonic anhydrase n=1 Tax=Glycine max RepID=C6TCQ8_SOYBN	259	28.1152	6.34131	1	0.981622	24.3051	11	9	35.5212	29	5.03	0	7.57	2.43	32.07	0	0	8.27	2.09	25.3	0.16	0.99	13.05	5.25	40.22	0.69	1.85	5.75	53	0.1	2.56
1453	Yes	TOP PROTEIN	UniRef100_K7MNQ7	Uncharacterized protein (Fragment) n=1 Tax=Glycine max RepID=K7MNQ7_SOYBN	270	30.3825	8.66064	1	0.998963	24.2687	9	9	41.1111	14	4.34	0	4.02	1.28	31.94	0	0	3.85	1.45	37.59	-0.24	0.9	6.28	2.08	33.14	0.61	0.59	1.78	29.47	0.18	1.62
1454	Yes	TOP PROTEIN	UniRef100_I1MAT1	Uncharacterized protein (Fragment) n=2 Tax=Glycine max RepID=I1MAT1_SOYBN	169	19.0481	7.23975	0.998008	0.998008	23.2477	12	10	49.1124	37	5.86	0	9.84	1.42	14.45	0	0	9.56	0.91	9.51	-0.21	1.93	16.2	1.9	11.75	0.92	1.08	1.06	6.39	0.61	1.5
1455	Yes	TOP PROTEIN	UniRef100_I1N8N4	Uncharacterized protein n=1 Tax=Glycine max RepID=I1N8N4_SOYBN	260	28.3818	5.65576	0.999994	0.992146	23.4685	9	8	33.8462	38	11.18	0	13.27	4.08	30.76	0	0	13.64	3.94	28.92	0.08	1.79	6.4	2.52	39.43	-1.19	2.03	1.62	26.86	-1.41	1.53
1456	Yes	TOP PROTEIN	UniRef100_K7K8E5	Uncharacterized protein n=1 Tax=Glycine max RepID=K7K8E5_SOYBN	533	57.6973	4.53857	0.994231	0.994427	22.9533	11	11	22.3265	16	2.8	0.01	5.15	1.94	37.73	0	0	5.49	1.72	31.34	0.16	1.37	5.71	1.12	19.62	-0.08	1.15	3.49	58.97	-0.24	1.8
1457	Yes	TOP PROTEIN	UniRef100_Q945U3	Acyl-coenzyme A oxidase n=1 Tax=Glycine max RepID=Q945U3_SOYBN	665	74.4702	8.03076	1	1	24.186	13	13	21.8045	22	4.81	0	6.84	0.87	12.75	0	0	6.44	2.49	38.7	-0.19	1.31	9.98	2.7	27.04	-0.02	2.17	1.62	17.69	0.18	1.52
1458	Yes	TOP PROTEIN	UniRef100_I1JHM4	Uncharacterized protein n=2 Tax=Glycine max RepID=I1JHM4_SOYBN	268	30.2524	5.78271	1	0.974802	24.1794	9	9	39.5522	14	3.87	0.001	4.3	1.38	32.22	0	0	4.66	2.46	52.78	0.05	0.44	5.17	1.26	24.41	0.28	0.52	0.54	10.47	-0.11	1.5
1459	Yes	TOP PROTEIN	UniRef100_I1JLY5	Uncharacterized protein n=1 Tax=Glycine max RepID=I1JLY5_SOYBN	167	18.6488	5.59229	0.999997	0.581842	24.1775	8	7	42.515	50	12.18	0	15.08	0.1	0.63	0	0	13.45	0.85	6.32	-0.29	1.1	18.76	3.74	19.93	0.21	1.33	1.48	6.36	0.58	1.11
1460	Yes	TOP PROTEIN	UniRef100_I1MJB3	Sulfurtransferase n=1 Tax=Glycine max RepID=I1MJB3_SOYBN	384	42.3256	7.32764	0.980538	0.942021	23.7563	8	7	22.9167	23	0.95	0.473	8.03	4.24	52.82	0	0	5.79	2.63	45.36	-0.24	2.01	8.41	3.43	40.77	0.13	2.42	4.32	50.15	0.16	2.37
1461	Yes	TOP PROTEIN	UniRef100_C6TBI1	Putative uncharacterized protein n=1 Tax=Glycine max RepID=C6TBI1_SOYBN	280	31.6081	5.26221	1	0.920535	23.7561	11	9	32.5	29	4.31	0	7.9	1.78	22.53	0	0	7.99	1.72	21.55	-0.05	1.71	11.29	3.48	30.81	0.66	1.27	2.02	22.53	-0.06	1.9
1462	Yes	TOP PROTEIN	UniRef100_I1L3W8	Uncharacterized protein n=1 Tax=Glycine max RepID=I1L3W8_SOYBN	437	49.0168	5.31299	0.999984	0.970808	24.1488	10	10	27.0023	30	2.79	0.008	8.68	3.38	38.91	0	0	8.18	2.78	33.97	-0.04	1.52	10.67	4.38	41.05	0.13	2.09	4.41	34.61	0.73	1.06
1463	Yes	TOP PROTEIN	UniRef100_I1KZW3	Uncharacterized protein n=1 Tax=Glycine max RepID=I1KZW3_SOYBN	301	32.8254	5.5542	0.999998	0.996255	23.6814	11	9	31.8937	26	3.1	0.004	8.47	4.01	47.32	0	0	8.9	2.04	22.94	-0.16	2.02	9.36	2.35	25.13	0.31	1.9	3.69	36.05	0.24	2.19
1464	Yes	TOP PROTEIN	UniRef100_K7KY98	Uncharacterized protein n=1 Tax=Glycine max RepID=K7KY98_SOYBN	328	35.6543	7.98682	1	1	21.879	9	9	34.7561	19	5.48	0	3.94	1.69	42.85	0	0	3.61	1.56	43.39	-0.39	2.05	11.08	2.78	25.11	1.55	1.96	0.57	6.52	1.07	2.37
1465	Yes	TOP PROTEIN	UniRef100_I1M669	Uncharacterized protein n=2 Tax=Glycine max RepID=I1M669_SOYBN	381	38.9201	5.85889	0.953282	0.913495	24.1264	8	8	22.5722	34	8.93	0	8.35	3.98	47.69	0	0	6.86	3.13	45.63	-0.43	1.77	15.54	6.91	44.49	0.88	1.56	7.16	45.59	0.85	1.71
1466	Yes	TOP PROTEIN	UniRef100_I1LHR7	Uncharacterized protein n=1 Tax=Glycine max RepID=I1LHR7_SOYBN	630	69.0943	6.25244	1	0.984159	24.1257	10	10	18.8889	26	6.39	0	7.46	3.12	41.82	0	0	7.35	2.92	39.65	-0.06	0.27	11.15	3.3	29.62	0.6	0.56	2.74	29.98	-0.18	1.94
1467	Yes	TOP PROTEIN	UniRef100_I1LMW7	Uncharacterized protein n=1 Tax=Glycine max RepID=I1LMW7_SOYBN	289	32.5683	4.91943	1	1	23.6584	10	10	38.4083	25	4.82	0	6.93	2.43	35.11	0	0	6.52	2.41	36.92	-0.08	0.23	10.05	0.69	6.87	0.47	1.05	0.98	8.79	0.62	0.96
1468	Yes	TOP PROTEIN	UniRef100_I1L3S2	Proteasome subunit alpha type n=1 Tax=Glycine max RepID=I1L3S2_SOYBN	285	30.9534	4.93213	1	0.970108	24.115	11	9	31.2281	36	4.17	0	10.39	3.4	32.68	0	0	10.3	3.27	31.74	-0.16	1.65	13.48	2.12	15.71	0.02	2.16	3.37	24.29	0.03	2.01
1469	Yes	TOP PROTEIN	UniRef100_K7M088	Uncharacterized protein n=2 Tax=Glycine max RepID=K7M088_SOYBN	323	36.2604	6.90283	0.99986	0.99986	22.9416	9	9	37.1517	12	1.86	0.086	4.62	1.01	21.77	0	0	4.68	0.9	19.29	0.14	0.45	2.83	0.12	4.38	-1.11	2.09	0.61	18.95	-1.12	2.26
1470	Yes	TOP PROTEIN	UniRef100_I1NIN5	Uncharacterized protein n=1 Tax=Glycine max RepID=I1NIN5_SOYBN	963	108.334	5.14795	1	1	24.0504	12	12	10.3842	15	1.58	0.148	4.52	1.77	39.25	0	0	4.82	2.25	46.63	0.27	1.4	5.1	2.03	39.85	-0.07	1.58	1.94	34.81	0.16	2.16
1471	Yes	TOP PROTEIN	UniRef100_B0M196	Peroxisomal ascorbate peroxidase n=1 Tax=Glycine max RepID=B0M196_SOYBN	287	31.7264	6.29053	1	0.997146	24.0415	8	8	30.662	25	8.38	0	9.98	2.41	24.1	0	0	7.07	1.22	17.19	-0.7	1.3	8.57	1.08	12.55	-0.62	1.66	0.88	10.85	-0.86	2.05
1472	Yes	TOP PROTEIN	UniRef100_P21231	Genome polyprotein n=7 Tax=Soybean mosaic virus RepID=POLG_SBMVN	3066	349.604	7.63525	0.991342	0.990118	24.0319	23	22	6.71885	24	6.93	0	8.75	1.74	19.85	0	0	8.29	1.93	23.31	-0.41	1.41	7.65	1.11	14.47	-0.49	1.75	0.97	13.89	-0.77	1.8
1473	Yes	TOP PROTEIN	UniRef100_I1M393	Uncharacterized protein n=2 Tax=Glycine max RepID=I1M393_SOYBN	182	19.5372	9.24658	0.965581	0.860559	24.013	10	6	28.022	29	17.14	0	12.4	1.8	14.53	0	0	14.2	3.7	26.03	0.29	0.69	6.02	2.14	35.62	-1.42	2.11	3.57	52.3	-1.09	1.77
1474	Yes	TOP PROTEIN	UniRef100_I1KXB7	Uncharacterized protein n=1 Tax=Glycine max RepID=I1KXB7_SOYBN	582	64.022	8.20654	1	1	23.9713	9	8	18.9003	16	6.42	0	5.09	1.37	26.93	0	0	5.15	0.74	14.43	-0.06	1.77	6.85	1.9	27.76	0.47	1.66	2.09	28.87	0.29	2.23
1475	Yes	TOP PROTEIN	UniRef100_I1JVU2	60S ribosomal protein L13 n=1 Tax=Glycine max RepID=I1JVU2_SOYBN	207	23.8353	11.3999	1	0.924395	23.4249	8	7	35.7488	35	5.49	0	14.7	4.9	33.35	0	0	10.84	3.37	31.08	-0.36	1.76	9.45	2.5	26.48	-0.72	2.1	1.1	12.38	-0.89	2.32
1476	Yes	TOP PROTEIN	UniRef100_C6TGM9	Putative uncharacterized protein n=1 Tax=Glycine max RepID=C6TGM9_SOYBN	203	22.2994	5.93506	1	1	23.582	6	5	36.9458	53	27.13	0	22.59	1.86	8.23	0	0	22.24	0.83	3.75	-0.18	0.96	10.93	1.67	15.32	-1.58	2.3	1.46	14.35	-1.77	2.13
1477	Yes	TOP PROTEIN	UniRef100_I1M753	Uncharacterized protein n=1 Tax=Glycine max RepID=I1M753_SOYBN	291	32.6146	6.21436	1	0.95566	23.179	7	7	34.0206	22	8.71	0	8.08	2.23	27.57	0	0	7.82	1.17	15.01	-0.18	1.06	5.85	1.75	29.99	-0.51	0.55	2.06	35.46	-1.04	2.04
1478	Yes	TOP PROTEIN	UniRef100_K7MQT5	Uncharacterized protein n=2 Tax=Glycine max RepID=K7MQT5_SOYBN	580	62.938	5.8208	1	1	23.9195	10	10	19.8276	23	3.92	0.001	6.23	1.87	30.05	0	0	6.72	2.9	43.21	0.23	1.26	9.56	3.84	40.15	0.66	1.6	2	20.96	0.53	1.05
1479	Yes	TOP PROTEIN	UniRef100_K7KG78	Uncharacterized protein n=1 Tax=Glycine max RepID=K7KG78_SOYBN	263	28.4902	5.70654	1	1	23.0785	8	7	36.1217	28	8.51	0	4.47	1.94	43.42	0	0	4.78	2.42	50.62	-0.04	2.28	12.94	3.13	24.2	2.13	1.85	2.5	18.6	1.61	3.14
1480	Yes	TOP PROTEIN	UniRef100_Q2PMU5	30S ribosomal protein S4, chloroplastic n=1 Tax=Glycine max RepID=RR4_SOYBN	201	23.4669	10.9165	1	0.999999	23.881	8	6	30.8458	27	20.42	0	13	5.45	41.96	0	0	11.19	4.19	37.46	-0.14	0.94	7.69	1.86	24.14	-0.96	1.85	2.22	35.86	-1.75	2.18
1481	Yes	TOP PROTEIN	UniRef100_I1JZN0	Uncharacterized protein n=1 Tax=Glycine max RepID=I1JZN0_SOYBN	280	29.7717	8.104	0.999997	0.999997	23.8762	8	7	30	34	6.29	0	14.81	5.74	38.78	0	0	13.48	2.08	15.43	-0.01	1.68	7.44	2.26	30.35	-1.21	2.16	1.51	19.85	-0.95	1.94
1482	Yes	TOP PROTEIN	UniRef100_I1M137	Uncharacterized protein n=1 Tax=Glycine max RepID=I1M137_SOYBN	601	64.0562	5.70654	1	0.999994	23.6426	12	10	20.7987	20	2.7	0.012	6.28	1.99	31.6	0	0	5.65	2.56	45.25	-0.15	1.52	6.56	1.81	27.59	0.1	1.53	1.09	20.41	-1.08	2.97
1483	Yes	TOP PROTEIN	UniRef100_I1JG19	Uncharacterized protein n=1 Tax=Glycine max RepID=I1JG19_SOYBN	299	32.2887	5.59229	0.989306	0.917443	23.8717	7	7	30.1003	25	9.12	0	10.94	1.52	13.91	0	0	11.4	0.62	5.47	0.16	1.01	5.81	1.42	24.43	-1	1.64	0.49	8.32	-1.42	2.53
1484	Yes	TOP PROTEIN	UniRef100_C6TGJ3	Putative uncharacterized protein n=1 Tax=Glycine max RepID=C6TGJ3_SOYBN	405	42.8751	4.4624	0.997684	0.882151	23.108	8	6	16.5432	20	4.77	0	4.09	0.97	23.77	0	0	3.97	1.24	31.15	-0.06	0.24	7.53	2.42	32.14	0.59	1.53	2.41	30.37	0.57	1.75
1485	Yes	TOP PROTEIN	UniRef100_C6TLE7	Putative uncharacterized protein n=1 Tax=Glycine max RepID=C6TLE7_SOYBN	328	35.7175	5.5542	1	0.978557	23.8687	8	8	30.7927	21	4.07	0	4.9	1.46	29.78	0	0	5.24	2.26	43.07	-0.17	1.79	10.74	6.1	56.76	1.6	2.18	5.18	53.39	1.2	2.95
1486	Yes	TOP PROTEIN	UniRef100_I1JST7	Uncharacterized protein n=1 Tax=Glycine max RepID=I1JST7_SOYBN	1062	115.524	5.03369	0.992094	0.925044	22.675	10	10	10.3578	25	1.93	0.066	7.35	1.52	20.63	0	0	8.15	1.99	24.37	0.35	1.86	9.82	2.98	30.38	0.3	2.94	3.68	34.27	0.32	2.94
1487	Yes	TOP PROTEIN	UniRef100_C6TB22	Putative uncharacterized protein n=1 Tax=Glycine max RepID=C6TB22_SOYBN	308	34.086	6.27783	1	0.843534	23.8241	9	9	30.8442	27	9.8	0	5.28	0.82	15.43	0	0	4.56	1.54	33.66	-0.31	1.91	12.64	2.85	22.53	1.37	1.89	2.14	15.53	1.6	1.69
1488	Yes	TOP PROTEIN	UniRef100_K7LCU0	Uncharacterized protein n=1 Tax=Glycine max RepID=K7LCU0_SOYBN	597	66.7902	7.97217	0.999978	0.999985	23.5298	14	13	19.7655	25	4.74	0	8.89	2.19	24.68	0	0	9.57	1.67	17.48	0.2	0.94	7.29	1.98	27.19	-0.21	1.45	1.3	17.87	-0.72	2.56
1489	Yes	TOP PROTEIN	UniRef100_I1L053	Uncharacterized protein n=1 Tax=Glycine max RepID=I1L053_SOYBN	342	39.2071	5.38916	0.997331	0.99389	21.6503	12	12	40.9357	18	4.92	0	5.82	0.94	16.18	0	0	4.98	1.36	27.35	-0.39	1.28	8	0.67	8.42	0.2	1.41	1.8	27.06	-0.4	2.15
1490	Yes	TOP PROTEIN	UniRef100_C6TLE3	Putative uncharacterized protein n=1 Tax=Glycine max RepID=C6TLE3_SOYBN	357	39.0358	5.46533	1	1	23.7735	9	7	22.1289	24	3.78	0.001	6.82	3.81	55.85	0	0	5.69	2.59	45.55	0.21	1.7	9.73	4.76	48.96	0.97	1.73	4.4	42.94	1	1.76
1491	Yes	TOP PROTEIN	UniRef100_C6TDL5	Putative uncharacterized protein n=1 Tax=Glycine max RepID=C6TDL5_SOYBN	260	28.1239	11.1655	1	0.856851	23.7689	10	8	30.7692	43	4.82	0	12.94	3.68	28.42	0	0	13.47	2.09	15.55	0.14	1.84	16.83	4.14	24.61	0.57	1.82	0.69	5.2	-0.17	2.27
1492	Yes	TOP PROTEIN	UniRef100_K7K723	Uncharacterized protein n=1 Tax=Glycine max RepID=K7K723_SOYBN	2193	250.379	5.09717	1	1	23.2124	22	19	7.34154	29	7.27	0	10.79	0.73	6.72	0	0	9	2.62	29.1	-0.83	1.79	9.53	1.62	16.99	-0.46	1.69	0.97	10.29	-0.73	2.17
1493	Yes	TOP PROTEIN	UniRef100_I1K5F0	Uncharacterized protein n=1 Tax=Glycine max RepID=I1K5F0_SOYBN	479	53.3176	5.23682	1	0.937734	23.4127	11	11	26.3048	39	2.48	0.017	13.4	10.28	76.68	0	0	16.23	12.47	76.87	0.4	1.81	11.78	8.89	75.48	-0.42	2.76	6.94	72.58	-0.99	2.61
1494	Yes	TOP PROTEIN	UniRef100_I1KKK0	Proteasome subunit alpha type n=2 Tax=Glycine max RepID=I1KKK0_SOYBN	250	27.2978	6.94678	0.999995	0.999995	23.4454	9	8	41.6	24	1.32	0.243	6.13	1.93	31.45	0	0	5.83	1.28	21.91	0.11	2.05	8.36	1.89	22.63	0.49	2.37	2.84	29.34	0.74	2.26
1495	Yes	TOP PROTEIN	UniRef100_C6T1W7	Uncharacterized protein n=1 Tax=Glycine max RepID=C6T1W7_SOYBN	158	18.3253	9.23193	1	1	23.7207	10	9	48.1013	27	5.2	0	6.45	1.68	26.08	0	0	6.52	1.91	29.31	-0.16	1.66	10.02	2.03	20.25	0.72	2.11	3.61	28.77	1.01	2.17
1496	Yes	TOP PROTEIN	UniRef100_I1M635	Uncharacterized protein n=1 Tax=Glycine max RepID=I1M635_SOYBN	1037	112.935	4.95752	1	1	23.6957	11	11	12.2469	20	3.18	0.004	5.67	1.97	34.74	0	0	5.24	1.99	38.07	-0.19	2.13	7.75	2.72	35.05	0.45	2.22	3.32	39.83	0.55	2.4
1497	Yes	TOP PROTEIN	UniRef100_K7MDW5	Uncharacterized protein n=1 Tax=Glycine max RepID=K7MDW5_SOYBN	2183	247.369	5.52881	0.96831	0.968099	23.658	13	13	5.95511	15	4.64	0	7.34	1.73	23.51	0	0	4.96	1.76	35.4	-0.65	2.5	5.15	1.09	21.21	-0.56	1.84	2.76	45.06	-0.28	1.85
1498	Yes	TOP PROTEIN	UniRef100_I1LAZ3	Uncharacterized protein n=1 Tax=Glycine max RepID=I1LAZ3_SOYBN	516	56.8929	6.53662	1	0.961767	23.6652	9	8	18.9922	17	3.75	0.001	5.35	1.1	20.5	0	0	4.85	0.23	4.84	-0.34	2.31	7.71	0.71	9.25	0.82	1.31	1.73	21.76	0.51	2.23
1499	Yes	TOP PROTEIN	UniRef100_Q6TXD0	3-ketoacyl-CoA thiolase n=1 Tax=Glycine max RepID=Q6TXD0_SOYBN	445	46.9934	8.49951	0.999894	0.999878	22.4691	8	8	19.1011	29	3.79	0.001	7.66	1.1	14.36	0	0	6.32	0.16	2.61	-0.52	1.61	13.54	1.36	10.05	0.86	1.39	2.31	20.59	-0.41	2.76
1500	Yes	TOP PROTEIN	UniRef100_C6T5D0	Superoxide dismutase (Fragment) n=1 Tax=Glycine max RepID=C6T5D0_SOYBN	240	26.5409	9.14404	1	0.95009	23.6426	10	9	40	33	3.89	0	8.23	1.91	23.26	0	0	7.83	0.56	7.18	-0.14	1.95	13.11	3.2	24.42	1.01	1.58	0.88	7.34	0.59	1.83
1501	Yes	TOP PROTEIN	UniRef100_I1JLL2	Uncharacterized protein n=2 Tax=Glycine max RepID=I1JLL2_SOYBN	195	21.9493	6.53662	0.955359	0.955402	23.635	9	8	51.2821	22	3.38	0.002	5.52	0.57	10.3	0	0	5.63	1.66	29.46	-0.07	1.81	8	1.78	22.2	0.68	1.48	3.26	32.58	0.96	1.66
1502	Yes	TOP PROTEIN	UniRef100_I1KH77	Midasin n=1 Tax=Glycine max RepID=I1KH77_SOYBN	5435	618.768	5.32568	0.999997	0.999997	23.6118	22	22	3.75345	24	1.32	0.247	4.72	1.22	25.74	0	0	4.49	1.27	28.26	-0.38	1.36	7.37	0.76	10.29	0.44	1.58	0.5	7.47	0.04	2.13
1503	Yes	TOP PROTEIN	UniRef100_I1N388	Uncharacterized protein n=1 Tax=Glycine max RepID=I1N388_SOYBN	233	25.5532	9.30518	0.999999	0.935395	23.6227	8	7	36.4807	20	8.35	0	7.64	3.34	43.74	0	0	7.64	3.76	49.23	-0.11	1.09	5.24	2.4	45.81	-0.67	1.72	2.47	53.42	-1.05	1.84
1504	Yes	TOP PROTEIN	UniRef100_C6SYW1	Uncharacterized protein n=1 Tax=Glycine max RepID=C6SYW1_SOYBN	153	17.0106	4.84326	1	1	23.6202	9	8	54.902	24	8.72	0	10.95	1.77	16.13	0	0	8.77	1.63	18.59	-0.4	1.66	6.13	1.17	19.13	-0.96	1.56	2.17	45.02	-1.88	2.59
1505	Yes	TOP PROTEIN	UniRef100_I1K1I6	Isocitrate dehydrogenase [NADP] n=1 Tax=Glycine max RepID=I1K1I6_SOYBN	470	53.3183	8.11865	1	1	23.6182	9	8	18.2979	27	4.79	0	7.22	0.7	9.75	0	0	6.86	0.65	9.46	-0.05	1.79	12.33	1.25	10.16	1.01	1.74	0.71	6.02	0.81	2.14
1506	Yes	TOP PROTEIN	UniRef100_K7MP43	Uncharacterized protein n=1 Tax=Glycine max RepID=K7MP43_SOYBN	937	98.2784	5.24951	0.999992	0.975949	23.6167	9	9	13.2337	13	2.11	0.05	3.65	1.81	49.69	0	0	3.77	1.81	48.11	-0.23	1.5	4.38	0.23	5.33	0.2	1.89	2.29	44.39	0.51	1.81
1507	Yes	TOP PROTEIN	UniRef100_I1L3W4	Uncharacterized protein n=1 Tax=Glycine max RepID=I1L3W4_SOYBN	229	25.768	4.56396	0.99988	0.99988	23.6003	9	8	34.9345	21	1.93	0.068	5.37	1.19	22.2	0	0	5.67	0.52	9.26	-0.1	1.94	7.17	3.34	46.53	0.42	1.54	3.2	38.95	0.69	1.94
1508	Yes	TOP PROTEIN	UniRef100_I1NDI0	Uncharacterized protein n=1 Tax=Glycine max RepID=I1NDI0_SOYBN	465	50.7561	5.66846	1	0.994818	23.5549	8	7	17.4194	20	2.85	0.008	5.29	0.65	12.36	0	0	5.11	0.64	12.48	0.12	1.67	8.54	1.17	13.74	0.69	2.2	1.72	18.75	1.08	1.51
1509	Yes	TOP PROTEIN	UniRef100_I1LLH3	Uncharacterized protein n=1 Tax=Glycine max RepID=I1LLH3_SOYBN	609	65.7123	6.11279	0.999981	0.999805	23.5486	12	12	21.3465	20	7.38	0	6.69	2.95	44.02	0	0	5.66	2.79	49.36	-0.63	1.51	7.97	2.25	28.23	0.06	1.15	1.58	21.54	-0.24	1.55
1510	Yes	TOP PROTEIN	UniRef100_I1MYV2	Uncharacterized protein n=1 Tax=Glycine max RepID=I1MYV2_SOYBN	708	77.9549	4.4624	0.993535	0.936953	22.6233	12	11	16.2429	25	3.57	0.001	7.07	2.42	34.16	0	0	5.02	1.57	31.26	-1.03	2.19	10.45	2.5	23.89	0.54	1.32	1.37	16.57	-0.44	1.98
1511	Yes	TOP PROTEIN	UniRef100_C6SZA9	Uncharacterized protein n=1 Tax=Glycine max RepID=C6SZA9_SOYBN	153	17.0757	4.97021	1	1	23.5305	9	8	54.902	21	12.75	0	10.05	0.75	7.5	0	0	7.14	1.72	24.05	-0.85	1.67	5.64	0.58	10.26	-1.09	1.21	0.26	4.95	-1.4	1.78
1512	Yes	TOP PROTEIN	UniRef100_I1KUQ6	Lipoxygenase n=1 Tax=Glycine max RepID=I1KUQ6_SOYBN	868	97.0611	7.00537	0.994027	0.9935	23.5136	14	12	14.0553	33	2.61	0.013	9.86	3.82	38.71	0	0	11.29	6.09	53.97	0.3	1.73	11.37	4.21	37.06	0.13	2.15	4.27	39.36	-0.07	2.76
1513	Yes	TOP PROTEIN	UniRef100_Q2Q021	Threonine synthase n=1 Tax=Glycine max RepID=Q2Q021_SOYBN	515	56.2726	6.7124	1	1	23.5065	9	9	21.9417	15	3.28	0.003	5.45	0.51	9.4	0	0	5.74	0.29	4.98	0.34	1.52	4.8	0.89	18.62	-0.34	2.47	0.78	14.24	0.1	2.08
1514	Yes	TOP PROTEIN	UniRef100_I1N5S4	Uncharacterized protein n=1 Tax=Glycine max RepID=I1N5S4_SOYBN	290	32.4264	6.23975	0.996426	0.996426	22.1724	10	10	45.1724	11	4.28	0	4.63	1.85	40.01	0	0	4.38	1.72	39.32	-0.06	0.28	2.84	1.26	44.38	-1.29	2.02	1	31.08	-1.25	2.38
1515	Yes	TOP PROTEIN	UniRef100_C7YMS6	Elongation factor 1-alpha n=1868 Tax=leotiomyceta RepID=C7YMS6_NECH7	460	49.8252	9.5542	0.998138	0.998583	23.4957	13	11	24.1304	74	12.34	0	24.85	6.34	25.51	0	0	19.37	6.73	34.75	-0.62	2.16	33.81	9.73	28.78	0.53	1.56	8.29	33.45	-0.36	2.5
1516	Yes	TOP PROTEIN	UniRef100_I1LZ47	Uncharacterized protein n=1 Tax=Glycine max RepID=I1LZ47_SOYBN	166	17.7296	9.48096	0.999943	0.999938	23.4822	9	8	50	60	11.7	0	20.12	5.38	26.74	0	0	20.55	7.07	34.41	0	1.19	26.99	13.38	49.58	0.39	1.21	8.31	43.24	-0.4	1.98
1517	Yes	TOP PROTEIN	UniRef100_I1J414	Uncharacterized protein n=1 Tax=Glycine max RepID=I1J414_SOYBN	348	38.3457	5.5542	0.988807	0.970383	22.9151	9	9	31.3218	16	5.3	0	5.99	1.92	32.04	0	0	5.39	1.54	28.6	0.07	1.17	4.47	0.27	6.02	-0.62	2.29	0.85	16.17	-0.2	1.9
1518	Yes	TOP PROTEIN	UniRef100_I1KUL3	Uncharacterized protein n=1 Tax=Glycine max RepID=I1KUL3_SOYBN	206	23.1262	9.93506	0.964079	0.964079	22.8309	9	9	50.9709	17	5.14	0	6.74	1.33	19.71	0	0	6.57	1.88	28.56	-0.46	1.49	3.61	2.22	61.43	-1.27	1.8	0.79	20.78	-1.48	2.33
1519	Yes	TOP PROTEIN	UniRef100_I1KC25	Acetolactate synthase n=1 Tax=Glycine max RepID=I1KC25_SOYBN	656	70.9488	6.53662	0.999998	0.999998	21.8434	10	10	19.9695	14	4.69	0	4.87	3.45	70.78	0	0	4.58	2.66	58.13	-0.3	1.25	3.43	2.26	65.91	-1.34	2.05	2.47	68.61	-1.12	2.03
1520	Yes	TOP PROTEIN	UniRef100_I1K5N2	Uncharacterized protein n=1 Tax=Glycine max RepID=I1K5N2_SOYBN	665	74.0732	6.27783	1	1	23.4368	13	13	21.0526	19	6.82	0	6.94	2.5	36.07	0	0	6.53	2.44	37.38	-0.08	0.22	6.56	1.99	30.33	-0.06	0.35	1.6	24.43	-0.21	1.18
[truncated: 5,090 more rows]

## Sheet: BioRepTest-1
Protein Group	Peptide Sequence	113-1	115-1	117-1	119-1
1	AVAMSATEGLMR	44269.6	49431.9	58113.7	3280.69
1	EGNDLYMEMK	51515.6	2505.1	1445.31	1675.54
[truncated: 16,830 more rows]

## Sheet: BioRepTest-2
Protein Group	Peptide Sequence	113-2	115-2	117-2	119-2
[truncated: 12,019 more rows]

[truncated: 1 more sheets: BioRepTest-3]
