# Supplementary material for: Comparative Proteomic Analysis of Soybean Leaves and Roots by iTRAQ Provides Insights into Response Mechanisms to Short-Term Salt Stress
Source: Front Plant Sci. 2016 Apr 29;7:573. doi: 10.3389/fpls.2016.00573 (PMC4850148; doi:10.3389/fpls.2016.00573)
Supplement: Supplementary file 3 [file Table3.XLSX]

## Sheet: Final_meta
Supplemental Table S3 List of 6610 proteins identified in this study and their differential expression changes under salt stress (200 mM NaCl) treatment from biologcial triplicate iTRAQ analysis.
Protein Group	Accession NO.	Sequence Name	GO biological process	GO cellular component	GO molecular function	115/113-1	P-value 115/113-1	115/113-2	P-value 115/113-2	115/113-3	P-value 115/113-3	Mean 115/113	Meta P-value 115/113	119/117-1	P-value 119/117-1	119/117-2	P-value 119/117-2	119/117-3	P-value 119/117-3	Mean 119/117	Meta P-value 119/117
1	UniRef100_Q2PMV0	atp synthase beta subunit	ATP hydrolysis coupled proton transport; plasma membrane ATP synthesis coupled proton transport;	proton-transporting ATP synthase complex, catalytic core F(1); chloroplast thylakoid membrane;	proton-transporting ATPase activity, rotational mechanism; hydrogen-exporting ATPase activity, phosphorylative mechanism; hydrogen ion transporting ATP synthase activity, rotational mechanism; ATP binding;	1.13516	0.277887	6.19066	0.325246	3.355	0.167891	3.56027	0.0510405	5.38106	0.125447	0.75208	0.122778	3.70687	0.0988259	3.28	0.00880258
2	UniRef100_D4N5G3	ribulose bisphosphate carboxylase oxygenase activase chloroplastic-like	defense response to bacterium; response to light stimulus; response to cold; regulation of catalytic activity;	cell wall; chloroplast envelope; chloroplast thylakoid membrane; plastoglobule; nucleus; stromule; apoplast;	ribulose-1,5-bisphosphate carboxylase/oxygenase activator activity; ADP binding; ATP binding;	1.14342	0.145325	5.89574	0.326987	0.923167	0.439249	2.65411	0.064295	5.09061	0.195171	4.08501	0.0567152	5.40091	0.0970738	4.85885	0.00666969
3	UniRef100_I1JXP9	chaperone protein chloroplastic-like	chloroplast organization; proteolysis; protein import into chloroplast stroma; regulation of chlorophyll biosynthetic process;	chloroplast envelope; cell wall; chloroplast stroma; chloroplast thylakoid membrane; mitochondrion;	ATP-dependent peptidase activity; ATP binding;	0.954391	0.245947	2.24705	0.381646	1.99973	0.364206	1.73373	0.091174	15.4175	0.00290903	2.70698	0.373203	2.19441	0.35841	6.77298	0.00293021
4	UniRef100_I1KBY3	chaperone protein chloroplastic-like	chloroplast organization; proteolysis; protein import into chloroplast stroma; regulation of chlorophyll biosynthetic process;	chloroplast envelope; cell wall; chloroplast stroma; chloroplast thylakoid membrane; mitochondrion;	ATP-dependent peptidase activity; ATP binding;	0.964158	0.361107	2.24705	0.381646	2.33794	0.22454	1.84972	0.0850365	15.9332	0.00284353	2.70698	0.373203	2.14006	0.350479	6.92675	0.00282385
5	UniRef100_P27066	ribulose- -bisphosphate carboxylase oxygenase large subunit	reductive pentose-phosphate cycle; photorespiration; oxidation-reduction process;	chloroplast;	ribulose-bisphosphate carboxylase activity; monooxygenase activity; magnesium ion binding;	1.33036	0.0114204	3.97143	0.349629	7.12054	0.284198	4.14078	0.00696715	3.08819	0.170328	6.98892	0.267567	5.8623	0.217811	5.31314	0.037328
6	UniRef100_I1K6S6	chaperone protein chloroplastic-like	protein metabolic process; nucleotide-excision repair;	chloroplast;	peptidase activity; DNA binding; nuclease activity; ATP binding; nucleoside-triphosphatase activity;	0.951133	0.204011	2.01924	0.386398	2.03506	0.37987	1.66848	0.0830964	14.2326	0.0161303	0.955007	0.723143	2.3407	0.333532	5.84277	0.018347
7	UniRef100_K7MPQ4	ribulose bisphosphate carboxylase oxygenase activase chloroplastic-like	defense response to bacterium; response to light stimulus; response to cold; regulation of catalytic activity;	cell wall; chloroplast envelope; chloroplast thylakoid membrane; plastoglobule; nucleus; stromule; apoplast;	ribulose-1,5-bisphosphate carboxylase/oxygenase activator activity; ADP binding; ATP binding;	1.04217	0.310336	1.08417	0.272791	0.87929	0.293296	1.00188	0.072786	6.82228	0.123449	3.17478	0.0796679	11.5345	0.304216	7.17718	0.0149699
8	UniRef100_C0J370	ribulose- -bisphosphate carboxylase oxygenase large subunit	reductive pentose-phosphate cycle; photorespiration; oxidation-reduction process;	chloroplast;	ribulose-bisphosphate carboxylase activity; monooxygenase activity; magnesium ion binding;	1.35328	0.00985458	0.909384	0.155716	1.54987	0.329821	1.27084	0.00363171	1.77353	0.26852	7.43424	0.270004	2.14684	0.26898	3.78487	0.0612275
9	UniRef100_I1KTX8	phosphoglycerate chloroplastic-like	reductive pentose-phosphate cycle; phosphorylation; glycolysis;	chloroplast;	phosphoglycerate kinase activity; ATP binding;	0.862422	0.000188601	0.932462	0.604924	0.936192	0.304029	0.910359	0.000388456	8.95126	0.0263623	4.23382	0.186544	0.99285	0.952822	4.72598	0.0211674
10	UniRef100_I1LL25	rubisco subunit binding-protein alpha subunit	protein refolding; chloroplast organization; embryo development;	mitochondrion; chloroplast envelope; thylakoid; chloroplast stroma; cytosolic ribosome; membrane; apoplast;	ATP binding;	0.890966	0.0750911	0.958115	0.812457	14.2448	0.254281	5.36464	0.0518698	5.64571	0.0460857	4.66317	0.362164	0.780772	0.233866	3.69655	0.0183938
11	UniRef100_I1LR60	rubisco subunit binding-protein alpha subunit	protein refolding; chloroplast organization; embryo development;	mitochondrion; chloroplast envelope; thylakoid; chloroplast stroma; cytosolic ribosome; membrane; apoplast;	ATP binding;	1.98655	0.426055	1.08866	0.507219	12.7187	0.25369	5.26465	0.126084	6.3342	0.0459595	0.907832	0.600438	0.674326	0.0740364	2.63879	0.0111072
12	UniRef100_D4N5G0	ribulose bisphosphate carboxylase oxygenase activase chloroplastic-like	defense response to bacterium; response to light stimulus; response to cold; regulation of catalytic activity;	cell wall; chloroplast envelope; chloroplast thylakoid membrane; plastoglobule; nucleus; stromule; apoplast;	ribulose-1,5-bisphosphate carboxylase/oxygenase activator activity; ADP binding; ATP binding;	1.13179	0.116742	1.06267	0.431867	3.06877	0.390947	1.75441	0.0616992	8.9003	0.0586446	2.81957	0.202271	2.62317	0.169011	4.78101	0.0109431
13	UniRef100_I1KP32	chaperone protein chloroplastic-like	proteolysis;	chloroplast;	peptidase activity; ATP binding; nucleoside-triphosphatase activity;	0.940427	0.232552	2.23716	0.385666	2.07386	0.361909	1.75048	0.0879307	14.3876	0.0504263	0.92393	0.618812	2.26736	0.362166	5.85962	0.0410997
14	UniRef100_I1NFS4	atp synthase subunit mitochondrial-like	ATP hydrolysis coupled proton transport; plasma membrane ATP synthesis coupled proton transport; ATP catabolic process;	mitochondrial proton-transporting ATP synthase, catalytic core;	proton-transporting ATPase activity, rotational mechanism; hydrogen-exporting ATPase activity, phosphorylative mechanism; hydrogen ion transporting ATP synthase activity, rotational mechanism; ATP binding;	1.12882	0.117903	0.755768	0.12316	0.589233	0.0318114	0.824607	0.00337116	6.36095	0.327282	4.18984	0.333991	1.12823	0.136055	3.89301	0.0502963
15	UniRef100_I1LIN2	uro-adherence factor a	response to cadmium ion; response to abscisic acid stimulus;	cytosol; plasma membrane;		0.982665	0.77831	0.798229	0.211029	10.3056	0.0285932	4.02884	0.0212041	3.66494	0.229426	1.08231	0.554097	0.886178	0.38375	1.87781	0.116495
16	UniRef100_I1M841	ribulose bisphosphate carboxylase oxygenase activase chloroplastic-like	defense response to bacterium; response to light stimulus; response to cold; regulation of catalytic activity;	cell wall; chloroplast envelope; chloroplast thylakoid membrane; plastoglobule; nucleus; stromule; apoplast;	ribulose-1,5-bisphosphate carboxylase/oxygenase activator activity; ADP binding; ATP binding;	1.06096	0.476179	1.2174	0.235526	0.823504	0.0981493	1.03395	0.0403067	6.42554	0.119835	3.52019	0.183975	2.44562	0.172901	4.13045	0.0180604
17	UniRef100_B3TDK7	lipoxygenase l-5	oxylipin biosynthetic process; oxidation-reduction process;	cytoplasm;	iron ion binding; lipoxygenase activity;	0.838657	0.162139	0.881919	0.0519999	8.77171	0.127589	3.49743	0.00667568	5.64618	0.0522946	0.905255	0.699261	0.793389	0.0369388	2.44828	0.0080057
18	UniRef100_Q71EW8	5-methyltetrahydropteroyltriglutamate--homocysteine methyltransferase-like	methionine biosynthetic process; methylation;		zinc ion binding; 5-methyltetrahydropteroyltriglutamate-homocysteine S-methyltransferase activity;	1.01562	0.874589	6.33916	0.254163	0.749888	0.000191599	2.70155	0.000462495	0.903929	0.0879047	3.43884	0.217224	1.12129	3.08005e-05	1.82135	1.11985e-05
19	UniRef100_I1MJU7	stromal 70 kda heat shock-related chloroplastic-like	oxidation-reduction process; protein folding; response to cold; response to heat; protein targeting to chloroplast; response to cadmium ion;	mitochondrion; chloroplast envelope; thylakoid; chloroplast stroma; nucleus; apoplast;	ATP binding; 2-alkenal reductase activity; unfolded protein binding;	2.47995	0.319523	15.1909	0.356349	1.207	0.00142782	6.29261	0.00142588	3.1603	0.328117	0.710704	0.18662	1.13179	0.560585	1.6676	0.0914349
20	UniRef100_Q43438	lipoxygenase	oxylipin biosynthetic process; oxidation-reduction process;	cytoplasm;	iron ion binding; lipoxygenase activity;	0.821423	0.136467	0.858491	0.0246105	8.76939	0.127715	3.4831	0.00317326	5.84561	0.0527881	0.898392	0.705853	0.810884	0.0649708	2.5183	0.0126892
21	UniRef100_I1MJ28	ru large subunit-binding protein subunit chloroplastic-like	protein refolding; cell death; chaperone mediated protein folding requiring cofactor; response to cold; systemic acquired resistance; chloroplast organization; ovule development;	mitochondrion; nucleolus; chloroplast envelope; chloroplast stroma; cytosolic ribosome; Golgi apparatus; plasma membrane; stromule; apoplast;	ATP binding;	0.865726	0.0858237	1.01513	0.938451	0.839336	0.00602256	0.906732	0.00350818	10.6043	0.0247584	0.620153	0.0486219	2.03349	0.323702	4.41932	0.00293368
22	UniRef100_K7LWI4	atp synthase cf1 alpha subunit	ATP hydrolysis coupled proton transport; plasma membrane ATP synthesis coupled proton transport;	mitochondrial inner membrane; proton-transporting ATP synthase complex, catalytic core F(1); chloroplast thylakoid membrane;	proton-transporting ATPase activity, rotational mechanism; hydrogen ion transporting ATP synthase activity, rotational mechanism; ATP binding;	1.43895	7.88699e-07	1.29375	0.579507	2.86592	0.304424	1.86621	3.10536e-06	1.99153	0.395948	5.93394	0.402792	1.0414	0.838384	2.98896	0.224997
23	UniRef100_G3E7M5	rubisco subunit binding-protein alpha subunit	protein refolding; chloroplast organization; embryo development;	mitochondrion; chloroplast envelope; thylakoid; chloroplast stroma; cytosolic ribosome; membrane; apoplast;	ATP binding;	0.832837	0.0534159	1.10799	0.495597	14.1755	0.257034	5.37211	0.0281187	6.60242	0.0462927	0.908065	0.660854	0.634669	0.0739983	2.71505	0.0120395
24	UniRef100_I1JPC5	heat shock	response to stress; oxidation-reduction process;		2-alkenal reductase activity; ATP binding;	0.836576	0.0766448	0.941376	0.734161	0.739977	0.00708646	0.83931	0.0029895	8.27419	0.229012	0.679619	0.182824	2.79147	0.345843	3.91509	0.0493233
25	UniRef100_I1KU96	ru large subunit-binding protein subunit chloroplastic-like	protein refolding;	mitochondrion; nucleolus; chloroplast envelope; chloroplast stroma; cytosolic ribosome;	ATP binding; unfolded protein binding;	0.867547	0.142339	0.977871	0.910562	0.823346	0.0037403	0.889588	0.00350648	12.201	0.0233673	0.674845	0.0566759	2.1737	0.340382	5.01653	0.00330467
26	UniRef100_I1KU21	elongation factor 2-like	translational elongation; GTP catabolic process; response to cold;	chloroplast; nucleolus; cytosol; plasma membrane;	translation elongation factor activity; GTP binding; GTPase activity; copper ion binding;	0.744817	0.0174126	5.29119	0.224133	3.41571	0.229669	3.15057	0.00576692	0.859047	0.0756286	0.577498	0.00990127	1.00891	0.930102	0.815153	0.00470558
27	UniRef100_K7LZH1	heat shock protein 70	response to virus; oxidation-reduction process; response to cold; response to heat; response to bacterium; response to cadmium ion; response to karrikin;	cell wall; nucleolus; chloroplast envelope; vacuole; cytosolic ribosome; plasma membrane; apoplast;	ATP binding; 2-alkenal reductase activity;	0.873784	0.164106	1.08217	0.370381	0.799967	0.0806121	0.91864	0.0219039	7.8377	0.226937	0.80118	0.31714	1.09719	0.520307	3.24536	0.0971372
28	UniRef100_Q6Q2Z8	phosphoenolpyruvate carboxylase	oxaloacetate metabolic process; carbon fixation; tricarboxylic acid cycle;		magnesium ion binding; 2-alkenal reductase activity; phosphoenolpyruvate carboxylase activity;	0.88341	0.146321	0.936372	0.423977	0.918942	0.0434759	0.912908	0.0138076	0.954308	0.70264	0.923734	0.577751	0.851578	0.194671	0.909874	0.160796
29	UniRef100_Q43467	elongation factor chloroplastic-like	very long-chain fatty acid metabolic process; translational elongation; GTP catabolic process; cuticle development;	chloroplast envelope; apoplast; nucleoid; nucleolus; cytosol; chloroplast stroma; chloroplast thylakoid membrane;	protein binding; translation elongation factor activity; GTP binding; GTPase activity;	0.914814	0.586378	1.03573	0.367461	5.43767	0.348886	2.46274	0.155608	0.883736	0.433949	2.44241	0.320113	1.05925	0.209481	1.4618	0.0814382
30	UniRef100_D6C500	heat shock cognate protein 80-like	response to water deprivation; protein folding; response to salt stress; heat acclimation; flower development; defense response signaling pathway, resistance gene-dependent; protein stabilization; cellular response to calcium ion; leaf development;	cytosol; cell wall; mitochondrion; nucleolus; plasma membrane; apoplast;	ATP binding; unfolded protein binding;	0.828815	0.0637093	0.807276	0.167721	0.899115	0.406413	0.845069	0.0199677	2.25356	0.416824	3.31977	0.337317	2.00748	0.359401	2.52694	0.119317
31	UniRef100_I1LQR4	heat shock	response to virus; oxidation-reduction process; response to cold; response to heat; response to bacterium; response to cadmium ion; response to karrikin;	cell wall; nucleolus; chloroplast envelope; vacuole; cytosolic ribosome; plasma membrane; apoplast;	ATP binding; 2-alkenal reductase activity;	0.757665	0.0288248	0.993299	0.951496	0.808078	0.18882	0.853014	0.0228509	6.05626	0.323899	6.86045	0.35865	1.19243	0.249139	4.70305	0.0811264
32	UniRef100_I1KPN3	luminal binding protein	oxidation-reduction process; response to endoplasmic reticulum stress; ER-associated protein catabolic process; polar nucleus fusion; response to heat; response to cadmium ion;	cell wall; nucleolus; endoplasmic reticulum lumen; chloroplast; vacuole; plasma membrane;	ATP binding; 2-alkenal reductase activity;	0.97592	0.809821	3.33459	0.171373	3.32598	0.388038	2.5455	0.124572	0.901017	0.308762	3.7387	0.231568	1.05198	0.671799	1.89723	0.115271
33	UniRef100_I1MD22	lipoxygenase l-5	oxylipin biosynthetic process; oxidation-reduction process;	cytoplasm;	iron ion binding; lipoxygenase activity;	0.75451	0.0116954	0.889455	0.100695	7.3403	0.239331	2.99476	0.00224853	2.48162	0.377289	0.566204	0.0155655	0.779128	0.0566815	1.27565	0.00257823
34	UniRef100_I1MJC6	phosphoglycerate chloroplastic-like	reductive pentose-phosphate cycle; phosphorylation; glycolysis;	chloroplast;	phosphoglycerate kinase activity; ATP binding;	0.878625	0.00298608	0.864216	0.415505	0.971664	0.694248	0.904835	0.00558533	2.08312	0.306153	2.69555	0.307552	0.971034	0.849779	1.91657	0.162107
35	UniRef100_Q43446	lipoxygenase l-5	oxylipin biosynthetic process; oxidation-reduction process;	cytoplasm;	iron ion binding; lipoxygenase activity;	0.739011	0.0149802	0.889455	0.100695	5.49854	0.35139	2.37567	0.00377086	2.68904	0.369288	0.566204	0.0155655	0.736308	0.0379883	1.33052	0.00182132
36	UniRef100_I1KVU0	v-type proton atpase catalytic subunit a-like	ATP hydrolysis coupled proton transport; plasma membrane ATP synthesis coupled proton transport; ATP catabolic process;	proton-transporting V-type ATPase, V1 domain;	proton-transporting ATPase activity, rotational mechanism; hydrogen ion transporting ATP synthase activity, rotational mechanism; ATP binding;	0.875757	0.417924	2.05089	0.349471	0.797594	0.10409	1.24141	0.0511102	0.799125	0.0861811	4.61942	0.0863436	1.09786	0.00548517	2.17213	0.000446088
37	UniRef100_P13708	sucrose synthase	nodulation; biosynthetic process; sucrose metabolic process;		sucrose-phosphate synthase activity; sucrose synthase activity;	0.808061	0.198233	0.926822	0.412219	9.22875	0.0874786	3.65454	0.0291856	3.84256	0.385392	0.836435	0.189691	1.12065	0.162145	1.93321	0.0425758
38	UniRef100_B6EBD7	heat shock cognate protein 80-like	defense response; response to water deprivation; protein folding; response to salt stress; heat acclimation; flower development; protein stabilization; cellular response to calcium ion; leaf development;	cytosol; cell wall; mitochondrion; nucleolus; plasma membrane; apoplast;	ATP binding; unfolded protein binding;	0.837528	0.0577908	0.732813	0.0422745	0.89495	0.423994	0.821764	0.00647677	2.16126	0.416323	3.57418	0.323479	2.0665	0.369425	2.60065	0.118061
39	UniRef100_K7MJY8	sucrose synthase	nodulation; biosynthetic process; sucrose metabolic process;		sucrose synthase activity;	0.928222	0.488902	0.929938	0.473179	10.0906	0.102494	3.98293	0.0704354	0.665651	0.00948882	0.909739	0.387514	1.12191	0.220944	0.8991	0.0053283
40	UniRef100_D7EYG6	v-type proton atpase catalytic subunit a-like	response to salt stress; ATP hydrolysis coupled proton transport; Golgi organization; ATP biosynthetic process; pollen development; ATP catabolic process;	plant-type vacuole; vacuolar membrane; chloroplast envelope; proton-transporting V-type ATPase, V1 domain; cell wall; plasma membrane;	proton-transporting ATPase activity, rotational mechanism; hydrogen ion transporting ATP synthase activity, rotational mechanism; ATP binding;	0.947448	0.69221	2.05089	0.349471	0.797594	0.10409	1.26531	0.0735152	0.796945	0.0820237	4.61942	0.0863436	1.09786	0.00548517	2.17141	0.00042774
41	UniRef100_K7MVD3	heat shock cognate 70 kda protein 2-like	response to stress; oxidation-reduction process;		2-alkenal reductase activity; ATP binding;	0.847667	0.0487966	1.05685	0.674248	0.821314	0.279262	0.908611	0.0352371	8.72344	0.140224	0.708926	0.194901	1.14775	0.423159	3.52671	0.0418067
42	UniRef100_I1JN59	ferredoxin-dependent glutamate synthase 1	response to fructose stimulus; regulation of proton transport; stomatal complex morphogenesis; photosynthesis, light reaction; photorespiration; response to far red light; glutamine metabolic process; response to sucrose stimulus; carotenoid biosynthetic process; salicylic acid biosynthetic process; water transport; response to red light; chloroplast relocation; response to salt stress; defense r…	chloroplast envelope; apoplast; membrane; chloroplast stroma; mitochondrion;	protein binding; 3 iron, 4 sulfur cluster binding; metal ion binding; glutamate synthase (ferredoxin) activity;	0.584259	0.0173655	0.89945	0.499713	1.75245	0.401513	1.07872	0.0168483	0.939287	0.312722	3.83509	0.351184	2.00597	0.335104	2.26012	0.0959738
43	UniRef100_D6C4Z9	heat shock cognate protein 80-like	defense response; response to water deprivation; protein folding; response to salt stress; heat acclimation; flower development; protein stabilization; cellular response to calcium ion; leaf development;	cytosol; cell wall; mitochondrion; nucleolus; plasma membrane; apoplast;	ATP binding; unfolded protein binding;	0.828521	0.0632175	0.726443	0.0385882	0.954012	0.70974	0.836325	0.00974777	2.26266	0.413333	3.38968	0.36039	1.86641	0.398994	2.50625	0.133124
44	UniRef100_K7K7B7	heat shock protein 70	response to stress; oxidation-reduction process;		2-alkenal reductase activity; ATP binding;	0.824501	0.0823569	0.961681	0.728651	0.764211	0.230384	0.850131	0.0476797	9.24857	0.136807	0.892565	0.596284	0.953738	0.852337	3.69829	0.147795
45	UniRef100_I1N8S9	ferredoxin-dependent glutamate synthase 1	oxidation-reduction process; response to light stimulus; glutamate biosynthetic process; photorespiration; positive regulation of glycine hydroxymethyltransferase activity;	mitochondrion; chloroplast envelope; chloroplast stroma; membrane; apoplast;	glutamate synthase (ferredoxin) activity; protein binding;	0.651051	0.0492694	0.945919	0.752958	0.880683	0.00988086	0.825885	0.00279037	1.01725	0.78384	4.47351	0.355749	1.0102	0.900934	2.16699	0.32815
46	UniRef100_I1MJC7	phosphoglycerate kinase	glycolysis; phosphorylation;	cytosol; vacuolar membrane; nucleus; plasma membrane; apoplast;	phosphoglycerate kinase activity; ATP binding;	4.29621	0.354115	0.590679	0.0455982	4.49961	0.267969	3.12883	0.0199119	3.96234	0.35936	4.43706	0.279909	4.65543	0.222911	4.35161	0.0676802
47	UniRef100_I1NAI7	enolase	response to salt stress; response to light stimulus; response to cold; response to abscisic acid stimulus; glycolysis; response to cadmium ion;	phosphopyruvate hydratase complex; mitochondrial envelope; chloroplast; nucleus; plasma membrane; apoplast;	copper ion binding; acetyl-CoA C-acyltransferase activity; magnesium ion binding; hydrolase activity; phosphopyruvate hydratase activity;	1.10298	0.0671382	0.714382	0.0554395	4.7276	0.391493	2.18165	0.00850313	0.8452	0.0498312	2.68969	0.326063	0.86423	0.560618	1.46637	0.0350105
48	UniRef100_I1KG34	v-type proton atpase catalytic subunit a-like	response to salt stress; ATP hydrolysis coupled proton transport; Golgi organization; ATP biosynthetic process; pollen development; ATP catabolic process;	plant-type vacuole; vacuolar membrane; chloroplast envelope; proton-transporting V-type ATPase, V1 domain; cell wall; plasma membrane;	proton-transporting ATPase activity, rotational mechanism; hydrogen ion transporting ATP synthase activity, rotational mechanism; ATP binding;	0.947448	0.69221	2.16403	0.336833	0.797594	0.10409	1.30302	0.0716142	0.796945	0.0820237	4.80348	0.0953468	1.09786	0.00548517	2.23276	0.000465329
49	UniRef100_I1LCI1	chaperonin cpn60- mitochondrial-like isoform 1	protein refolding; response to heat; response to cadmium ion;	mitochondrial matrix; chloroplast; cytosolic ribosome; plasma membrane;	copper ion binding; ATP binding;	0.856125	0.119307	0.977189	0.814094	4.94875	0.202079	2.26069	0.0615123	3.36441	0.156788	1.1235	0.646362	1.04513	0.545093	1.84434	0.126731
50	UniRef100_I1J4J6	nadp-dependent malic enzyme-like	malate metabolic process; oxidation-reduction process;	cytoplasm;	metal ion binding; NAD binding; malate dehydrogenase (oxaloacetate-decarboxylating) (NADP+) activity;	1.05821	0.57669	3.61129	0.41472	4.96896	0.192695	3.21282	0.11206	2.40128	0.376158	3.01134	0.428353	0.928	0.464567	2.11354	0.155172
51	UniRef100_O20321	ribulose- -bisphosphate carboxylase oxygenase large subunit	reductive pentose-phosphate cycle; photorespiration; oxidation-reduction process;	chloroplast;	ribulose-bisphosphate carboxylase activity; monooxygenase activity; magnesium ion binding;	1.33551	0.00183489	1.01713	0.782417	1.64453	0.437578	1.33239	0.00432859	1.85553	0.311098	11.1385	0.363474	1.25841	0.102081	4.7508	0.0417483
52	UniRef100_I1NHW4	chaperonin cpn60- mitochondrial-like isoform 1	protein refolding; response to heat; response to cadmium ion;	mitochondrial matrix; chloroplast; cytosolic ribosome; plasma membrane;	copper ion binding; ATP binding;	0.873366	0.17842	0.887428	0.04582	4.4391	0.198175	2.06663	0.00924879	3.50197	0.157372	1.32722	0.284038	1.05756	0.379227	1.96225	0.0553255
53	UniRef100_K7LSM2	uro-adherence factor a	response to cadmium ion; response to abscisic acid stimulus;	cytosol; plasma membrane;		0.967247	0.696202	0.788228	0.509196	6.49688	0.100209	2.75079	0.0936461	1.68728	0.273955	1.34622	0.00119165	4.42206	0.3532	2.48519	0.00107059
54	UniRef100_I1JXC1	elongation factor chloroplastic-like	very long-chain fatty acid metabolic process; translational elongation; GTP catabolic process; cuticle development;	chloroplast envelope; apoplast; nucleoid; nucleolus; cytosol; chloroplast stroma; chloroplast thylakoid membrane;	protein binding; translation elongation factor activity; GTP binding; GTPase activity;	0.951133	0.758501	1.05661	0.13896	5.45084	0.347391	2.4862	0.0956357	4.9896	0.364348	1.14751	0.681214	1.08472	0.0810163	2.40728	0.0625932
55	UniRef100_P51061	phosphoenolpyruvate carboxylase	tricarboxylic acid cycle; photosynthesis; carbon fixation;	cytoplasm;	phosphoenolpyruvate carboxylase activity;	2.49964	0.385857	0.876452	0.109603	0.955757	0.445882	1.44395	0.0597608	6.86883	0.0905978	0.727096	0.173271	0.980971	0.835922	2.85897	0.0458876
56	UniRef100_I1JJL6	heat shock protein 90-2	response to water deprivation; protein folding; response to salt stress; heat acclimation; flower development; defense response signaling pathway, resistance gene-dependent; protein stabilization; cellular response to calcium ion; leaf development;	cytosol; cell wall; mitochondrion; nucleolus; plasma membrane; apoplast;	ATP binding; unfolded protein binding;	0.657587	0.0157332	0.818265	0.0961299	0.992145	0.963378	0.822666	0.00850252	2.35794	0.418784	2.88259	0.371638	0.780054	0.113813	2.00686	0.0571178
57	UniRef100_I1K7F0	atp-dependent zinc metalloprotease chloroplastic-like	pentose-phosphate shunt; cell division; PSII associated light-harvesting complex II catabolic process; photosystem II repair; proteolysis; cell cycle; photoinhibition;	thylakoid lumen; integral to membrane; chloroplast membrane; chloroplast thylakoid membrane;	protein binding; ATP-dependent peptidase activity; metal ion binding; metalloendopeptidase activity; ATP binding;	0.836161	0.00042582	0.809481	0.330871	0.869692	0.025797	0.838445	5.55407e-05	3.60721	0.188532	6.49111	0.188105	6.0697	0.173842	5.38934	0.0260941
58	UniRef100_I1JPW5	enolase	response to salt stress; response to light stimulus; response to cold; response to abscisic acid stimulus; glycolysis; response to cadmium ion;	phosphopyruvate hydratase complex; mitochondrial envelope; chloroplast; nucleus; plasma membrane; apoplast;	copper ion binding; acetyl-CoA C-acyltransferase activity; magnesium ion binding; hydrolase activity; phosphopyruvate hydratase activity;	1.09562	0.268472	0.65637	0.0581175	3.67899	0.369943	1.81033	0.0248209	0.972884	0.685822	1.06358	0.167007	0.798822	0.358281	0.945097	0.103482
59	UniRef100_I1K360	atp-dependent zinc metalloprotease ftsh chloroplastic-like	cell division; thylakoid membrane organization; proteolysis; photoinhibition; protein catabolic process;	thylakoid lumen; integral to membrane; chloroplast envelope; chloroplast thylakoid membrane;	zinc ion binding; metalloendopeptidase activity; ATP binding; microtubule-severing ATPase activity;	0.900035	0.17717	0.692216	0.106389	0.835814	0.221531	0.809355	0.0193744	1.81922	0.386674	4.35825	0.367631	3.50469	0.382586	3.22739	0.125404
60	UniRef100_I1KBV2	staphylococcal nuclease domain-containing protein 1-like	protein secretion; seed germination; gene silencing by RNA; gibberellin biosynthetic process; response to cadmium ion; response to stress;	cytosol; cell wall; RNA-induced silencing complex; nuclear envelope; chloroplast; endoplasmic reticulum; plasma membrane;	hydrolase activity, acting on ester bonds; nucleic acid binding;	0.84524	0.210488	0.681436	0.0984134	5.35079	0.202672	2.29249	0.0194554	2.42275	0.396603	1.94122	0.404762	0.854501	0.113423	1.73949	0.0582675
61	UniRef100_I1JSX4	atp-dependent zinc metalloprotease chloroplastic-like	pentose-phosphate shunt; cell division; PSII associated light-harvesting complex II catabolic process; photosystem II repair; proteolysis; cell cycle; photoinhibition;	thylakoid lumen; integral to membrane; chloroplast membrane; chloroplast thylakoid membrane;	protein binding; ATP-dependent peptidase activity; metal ion binding; metalloendopeptidase activity; ATP binding;	0.843017	0.00326859	0.862898	0.482314	0.879106	0.0182377	0.861674	0.000331056	3.95585	0.193708	6.32558	0.205133	5.31562	0.186121	5.19902	0.0299437
62	UniRef100_I1MM08	nadp-dependent malic enzyme-like	malate metabolic process; oxidation-reduction process;	cytoplasm;	metal ion binding; NAD binding; malate dehydrogenase (oxaloacetate-decarboxylating) (NADP+) activity;	0.984591	0.922225	3.59578	0.417718	2.21735	0.398908	2.2659	0.245164	2.77317	0.374856	0.740707	0.283612	0.966151	0.692928	1.49334	0.153547
63	UniRef100_I1KRI0	atp-dependent zinc metalloprotease ftsh chloroplastic-like	ATP catabolic process; cell division; proteolysis; protein catabolic process;	integral to membrane;	zinc ion binding; metalloendopeptidase activity; ATP binding; microtubule-severing ATPase activity;	0.956246	0.680763	0.855333	0.328748	0.836723	0.223975	0.882767	0.118664	1.96113	0.344416	5.28216	0.253217	0.851525	0.44176	2.69827	0.0990689
64	UniRef100_P24095	lipoxygenase	oxylipin biosynthetic process; oxidation-reduction process;	cytoplasm;	iron ion binding; lipoxygenase activity;	1.11593	0.0479481	3.00916	0.375388	1.13342	0.33952	1.75284	0.0259204	0.935336	0.0442879	0.696685	0.147562	0.748994	0.121625	0.793672	0.00523519
65	UniRef100_I1LJY2	protein tic chloroplastic-like	stomatal complex morphogenesis; photosynthesis, light reaction; pentose-phosphate shunt; response to far red light; carotenoid biosynthetic process; response to red light; chloroplast relocation; chlorophyll biosynthetic process; response to blue light; glucosinolate biosynthetic process; rRNA processing; thylakoid membrane organization; circadian rhythm;	chloroplast envelope; plastid chromosome; chloroplast thylakoid membrane;	nucleotide binding;	0.900893	0.0192688	0.941485	0.78681	24.8641	0.278115	8.90217	0.0195201	6.17945	0.226502	1.37494	0.388776	0.798513	0.361493	2.7843	0.0867396
66	UniRef100_B3TDK9	lipoxygenase l-5	oxylipin biosynthetic process; oxidation-reduction process;	cytoplasm;	iron ion binding; lipoxygenase activity;	0.651896	0.0047257	0.86237	0.045351	5.53318	0.347622	2.34915	0.00074203	3.08879	0.363825	0.622407	0.065269	0.810906	0.164971	1.50737	0.0184452
67	UniRef100_I1JXS8	staphylococcal nuclease domain-containing protein 1-like	gene silencing by RNA;	RNA-induced silencing complex;	hydrolase activity, acting on ester bonds; nucleic acid binding;	0.865037	0.37456	0.755131	0.242397	4.97305	0.203363	2.19774	0.0588584	0.734861	0.0352357	2.45655	0.366181	0.864788	0.107862	1.35207	0.00819816
68	UniRef100_I1LAL4	chaperonin cpn60- mitochondrial-like	response to stress; protein refolding;	mitochondrion;	ATP binding; unfolded protein binding;	0.899181	0.319265	0.990954	0.904059	5.16233	0.216561	2.35082	0.137691	3.82464	0.15988	1.12378	0.517995	1.07493	0.327436	2.00778	0.0774813
69	UniRef100_I1LFG4	chloroplastic-like	reductive pentose-phosphate cycle;	chloroplast thylakoid membrane;	metal ion binding; transketolase activity;	3.41489	0.35496	0.918346	0.432081	1.62691	0.405697	1.98671	0.137272	4.64832	0.179823	7.62571	0.403307	3.41954	0.349521	5.23119	0.0738642
70	UniRef100_I1KC70	glyceraldehyde-3-phosphate dehydrogenase	glycolysis; oxidation-reduction process;	cytoplasm;	NAD binding; NADP binding; glyceraldehyde-3-phosphate dehydrogenase (NAD+) (phosphorylating) activity;	1.04537	0.317259	1.00071	0.997628	3.18949	0.335483	1.74519	0.194607	0.752657	0.145662	0.988144	0.953584	0.532631	0.00146586	0.757811	0.00171882
71	UniRef100_I1LQL6	protein tic chloroplastic-like	stomatal complex morphogenesis; photosynthesis, light reaction; pentose-phosphate shunt; response to far red light; carotenoid biosynthetic process; response to red light; chloroplast relocation; chlorophyll biosynthetic process; response to blue light; glucosinolate biosynthetic process; rRNA processing; thylakoid membrane organization; circadian rhythm;	chloroplast envelope; plastid chromosome; chloroplast thylakoid membrane;	nucleotide binding;	0.955465	0.570089	0.961916	0.810479	34.3493	0.293651	12.0889	0.227051	6.13951	0.230368	6.67565	0.333737	0.67218	0.291654	4.49578	0.067682
72	UniRef100_K7KYV8	seed lipoxygenase	oxylipin biosynthetic process; oxidation-reduction process;	cytoplasm;	iron ion binding; lipoxygenase activity;	1.11758	0.0592186	0.773129	0.233544	1.05401	0.6648	0.981572	0.0352551	0.937235	0.064615	0.66778	0.21235	0.623749	0.0401403	0.742922	0.00389024
73	UniRef100_I1N6A2	chaperone protein chloroplastic-like	protein processing; chloroplast organization; response to heat;	chloroplast stroma;	ATP binding; nucleoside-triphosphatase activity;	0.931623	0.292043	0.932685	0.0799011	3.29999	0.371314	1.72143	0.0337248	5.47107	0.173008	2.23409	0.425421	1.02117	0.565643	2.90878	0.104514
74	UniRef100_K7KL44	glyceraldehyde-3-phosphate dehydrogenase	glycolysis; oxidation-reduction process;	cytoplasm;	NAD binding; glyceraldehyde-3-phosphate dehydrogenase activity; glyceraldehyde-3-phosphate dehydrogenase (NAD+) (phosphorylating) activity;	1.05234	0.317214	1.00071	0.997628	3.13477	0.348511	1.72927	0.19936	0.708911	0.131968	0.988144	0.953584	2.21486	0.480966	1.30397	0.134757
75	UniRef100_Q02909	phosphoenolpyruvate carboxylase	oxaloacetate metabolic process; carbon fixation; tricarboxylic acid cycle; photosynthesis;	cytoplasm;	magnesium ion binding; 2-alkenal reductase activity; phosphoenolpyruvate carboxylase activity;	2.7308	0.388688	0.908417	0.277945	0.972838	0.814308	1.53735	0.172438	10.1655	0.0439128	0.599329	0.0879782	1.04927	0.557995	3.93804	0.0115859
76	UniRef100_I1KDL4	phosphoenolpyruvate carboxylase	carbon fixation; tricarboxylic acid cycle; photosynthesis;	cytosol; apoplast;	2-alkenal reductase activity; phosphoenolpyruvate carboxylase activity;	2.53956	0.373021	0.980354	0.827034	0.97094	0.831093	1.49695	0.331995	8.941	0.0449761	0.878091	0.51414	1.03981	0.686119	3.61963	0.0527263
77	UniRef100_I7FST9	pdi-like 1-1 isoform 2	glycerol ether metabolic process; seed development; response to endoplasmic reticulum stress; protein folding; response to salt stress; cell redox homeostasis; regulation of programmed cell death; response to zinc ion; response to cadmium ion; embryo development;	lytic vacuole within protein storage vacuole; plant-type cell wall; thylakoid; endoplasmic reticulum lumen; chloroplast; plasma membrane;	protein disulfide isomerase activity; electron carrier activity; dolichyl-diphosphooligosaccharide-protein glycotransferase activity; protein disulfide oxidoreductase activity;	0.902809	0.374273	1.23414	0.256071	23.165	0.237453	8.434	0.0684026	0.976659	0.77003	0.99002	0.954486	0.842339	0.410179	0.936339	0.36376
78	UniRef100_K7SE25	atp-dependent zinc metalloprotease ftsh chloroplastic-like	ATP catabolic process; cell division; proteolysis; protein catabolic process;	integral to membrane;	zinc ion binding; metalloendopeptidase activity; ATP binding; microtubule-severing ATPase activity;	0.958737	0.745136	0.855333	0.328748	0.836723	0.223975	0.883597	0.126149	2.12313	0.353991	5.28216	0.253217	0.851525	0.44176	2.75227	0.100965
79	UniRef100_C6ZJZ0	serine hydroxymethyltransferase	L-serine metabolic process; methylation; glycine metabolic process;	mitochondrion;	pyridoxal phosphate binding; methyltransferase activity; glycine hydroxymethyltransferase activity;	1.10424	0.479849	0.936453	0.274524	1.48936	0.493165	1.17669	0.141278	1.11249	0.343662	0.804444	0.461149	4.43919	0.0899619	2.11871	0.0487664
80	UniRef100_I1MRV6	dihydrolipoamide dehydrogenase precursor	cell redox homeostasis; oxidation-reduction process;	mitochondrial matrix; glycine cleavage complex;	flavin adenine dinucleotide binding; leghemoglobin reductase activity; dihydrolipoyl dehydrogenase activity;	1.10689	0.315401	0.84692	0.496784	0.975923	0.713751	0.976577	0.201126	2.42748	0.34543	0.791969	0.372668	0.995487	0.956894	1.40498	0.213762
81	UniRef100_I1KL72	heat shock 70 kda mitochondrial-like	protein folding; response to stress; oxidation-reduction process;	mitochondrion;	ATP binding; unfolded protein binding; 2-alkenal reductase activity;	0.730154	0.0225598	0.97404	0.781119	0.926233	0.441373	0.876809	0.031101	2.92108	0.342536	11.5312	0.338569	1.03698	0.538663	5.16307	0.137636
82	UniRef100_I1JPP3	cell division cycle protein 48 homolog	cell division;		microtubule-severing ATPase activity; ATP binding;	3.02909	0.384084	0.70658	0.0260213	3.32641	0.191841	2.35403	0.0105652	0.982346	0.747804	0.938663	0.804459	0.973604	0.827298	0.964871	0.474899
83	UniRef100_I1K0K6	elongation factor chloroplastic-like	embryo development ending in seed dormancy; ovule development; positive regulation of catalytic activity; pentose-phosphate shunt; translational elongation; rRNA processing; seed germination; thylakoid membrane organization; starch biosynthetic process; maltose metabolic process; transcription from plastid promoter; iron-sulfur cluster assembly; vegetative to reproductive phase transition of meri…	chloroplast stroma; chloroplast envelope; mitochondrion; apoplast;	GTP binding; translation elongation factor activity; ATP binding; GTPase activity;	0.989259	0.835467	0.798831	0.175777	0.845862	0.000492389	0.877984	0.000723613	0.853427	0.255844	3.51018	0.354378	3.45701	0.350108	2.60687	0.0865679
84	UniRef100_I1MUX0	elongation factor chloroplastic-like	translational elongation; GTP catabolic process; seed germination; chloroplast organization;	chloroplast envelope; apoplast; chloroplast stroma; mitochondrion;	translation elongation factor activity; GTP binding; GTPase activity; ATP binding;	1.007	0.877827	0.756927	0.25633	0.849277	0.000104086	0.871067	0.000277864	0.836779	0.199132	0.991038	0.972584	0.858265	0.211406	0.895361	0.10332
85	UniRef100_Q39830	luminal-binding protein 5-like	oxidation-reduction process; ER-associated protein catabolic process; polar nucleus fusion; response to heat;	cell wall; endoplasmic reticulum lumen; chloroplast; vacuole; plasma membrane;	ATP binding; 2-alkenal reductase activity;	0.938641	0.58529	2.22819	0.326121	0.601908	0.0355808	1.25625	0.0280784	1.04145	0.338234	4.5806	0.149213	0.988657	0.941782	2.20357	0.114447
86	UniRef100_C6TBK3	aldolase-type tim barrel family protein isoform 1	oxidation-reduction process;	cytosolic ribosome; vacuole; peroxisome; chloroplast stroma; membrane; nucleus; apoplast;	FMN binding;	1.17593	0.161466	21.7721	0.371436	0.894037	0.0833768	7.94735	0.0222474	1.53537	0.369278	11.5269	0.20614	5.58416	0.17226	6.21547	0.0458637
87	UniRef100_C6ZJY8	serine hydroxymethyltransferase	L-serine metabolic process; one-carbon metabolic process; methylation; glycine metabolic process;	mitochondrion;	pyridoxal phosphate binding; methyltransferase activity; glycine hydroxymethyltransferase activity;	1.09214	0.580221	0.950383	0.344255	0.80006	0.094192	0.947527	0.0596635	1.14017	0.291139	0.799384	0.457869	3.90888	0.178222	1.94948	0.0705344
88	UniRef100_I1KQV7	heat shock 70 kda mitochondrial-like	response to virus; oxidation-reduction process; protein folding; response to salt stress; response to heat; response to cadmium ion;	cell wall; mitochondrion; chloroplast; plasma membrane;	ATP binding; 2-alkenal reductase activity; unfolded protein binding;	0.777748	0.0612067	0.97404	0.781119	0.753365	0.243401	0.835051	0.0419993	3.18529	0.352452	11.5312	0.338569	1.02489	0.678098	5.24711	0.163302
89	UniRef100_I1M2K9	heat shock 70 kda mitochondrial-like	protein folding; response to stress; oxidation-reduction process;	mitochondrion;	ATP binding; unfolded protein binding; 2-alkenal reductase activity;	0.746363	0.0424031	0.991968	0.946244	0.977424	0.776652	0.905252	0.0854548	5.30873	0.173761	11.6834	0.331321	6.5245	0.376823	7.83887	0.0660994
90	UniRef100_I1M599	lipoxygenase l-5	oxylipin biosynthetic process; oxidation-reduction process;	cytoplasm;	iron ion binding; lipoxygenase activity;	0.653116	0.0140935	0.820168	0.0955313	0.903504	0.43827	0.792263	0.00411426	5.55717	0.18774	0.589123	0.138529	0.817648	0.168233	2.32131	0.0200829
91	UniRef100_O81413	dihydrolipoyl dehydrogenase mitochondrial-like	cell redox homeostasis; oxidation-reduction process;	mitochondrial matrix; glycine cleavage complex;	flavin adenine dinucleotide binding; leghemoglobin reductase activity; dihydrolipoyl dehydrogenase activity;	1.09355	0.378828	0.803779	0.387083	1.42868	0.459272	1.10867	0.144701	0.953169	0.350552	1.0031	0.972587	1.03601	0.713804	0.997427	0.322212
92	UniRef100_I1KEN4	phosphoenolpyruvate carboxylase	carbon fixation; tricarboxylic acid cycle;	plasma membrane; chloroplast; cytosol; apoplast;	2-alkenal reductase activity; phosphoenolpyruvate carboxylase activity;	0.832175	0.127275	1.04314	0.567934	0.932298	0.383982	0.935872	0.0787665	1.00497	0.975118	0.892974	0.57809	0.852044	0.220991	0.916662	0.215274
93	UniRef100_I1KC65	glyceraldehyde-3-phosphate dehydrogenase	glycolysis; oxidation-reduction process;	cytoplasm;	NAD binding; glyceraldehyde-3-phosphate dehydrogenase activity; glyceraldehyde-3-phosphate dehydrogenase (NAD+) (phosphorylating) activity;	1.0762	0.093015	1.00129	0.995693	3.8699	0.337655	1.98246	0.0856654	0.88466	0.524968	0.986813	0.948354	0.507662	0.00349266	0.793045	0.00978096
94	UniRef100_I1LNP0	cytosolic factor	transport; pollen tube growth;	vacuole; plasma membrane; integral to membrane; chloroplast; apoplast;	transporter activity;	0.873808	0.154389	0.797667	0.207559	3.74328	0.378958	1.80492	0.0433421	8.42952	0.16676	12.3145	0.337073	6.0953	0.188311	8.94643	0.0391531
95	UniRef100_I1MLU9	Uncharacterized protein n=2 Tax=Glycine max RepID=I1MLU9_SOYBN				3.11595	0.354752	4.0212	0.221996	3.4632	0.353648	3.53345	0.0789577	3.90336	0.315188	6.41643	0.323973	0.73008	0.0704632	3.68329	0.0293297
96	UniRef100_I1K4S0	probable atp synthase 24 kda mitochondrial-like	pollen development;	nucleolus; chloroplast; mitochondrial proton-transporting ATP synthase complex;	cobalt ion binding; copper ion binding; zinc ion binding;	0.816493	0.000931412	0.840575	0.345422	1.4192	0.143563	1.02542	0.000495435	4.05145	0.264076	1.24415	0.658371	1.10065	0.0926186	2.13208	0.0532981
97	UniRef100_I1KAB7	pdi-like 1-1 isoform 2	glycerol ether metabolic process; seed development; response to endoplasmic reticulum stress; protein folding; response to salt stress; cell redox homeostasis; regulation of programmed cell death; response to zinc ion; response to cadmium ion; embryo development;	lytic vacuole within protein storage vacuole; plant-type cell wall; thylakoid; endoplasmic reticulum lumen; chloroplast; plasma membrane;	protein disulfide isomerase activity; electron carrier activity; dolichyl-diphosphooligosaccharide-protein glycotransferase activity; protein disulfide oxidoreductase activity;	1.13525	0.644326	0.823053	0.319904	35.0452	0.394477	12.3345	0.163821	0.990306	0.879659	1.10911	0.487554	0.791638	0.475894	0.963686	0.290789
98	UniRef100_I1MBR7	udp-glucose pyrophosphorylase	pollen development; response to cadmium ion; callose deposition in cell wall; cellular response to phosphate starvation; metabolic process; response to salt stress;	cytoplasm; plasma membrane;	UTP:glucose-1-phosphate uridylyltransferase activity;	5.0178	0.349995	0.787812	0.258584	7.47714	0.347741	4.42758	0.0860493	0.926543	0.219384	1.17365	0.533061	1.64738	0.343359	1.24919	0.101942
99	UniRef100_I1JCG8	ferredoxin--nadp leaf chloroplastic-like isoform 1	electron transport chain; defense response to bacterium; defense response to fungus, incompatible interaction; photosynthesis;	chloroplast thylakoid membrane; chloroplast stroma; apoplast;	poly(U) RNA binding; NADPH dehydrogenase activity; ferredoxin-NADP+ reductase activity; protein binding; flavin adenine dinucleotide binding; NADP binding;	0.98508	0.871292	0.688442	0.451085	3.8512	0.33335	1.84157	0.222164	2.54152	0.289897	0.716744	0.489674	1.05197	0.553897	1.43675	0.160265
100	UniRef100_I1JEL6	heat shock protein 83-like	response to water deprivation; protein folding; response to salt stress; response to chlorate; response to heat; de-etiolation; embryo development ending in seed dormancy;	mitochondrion; chloroplast envelope; vacuolar membrane; chloroplast stroma;	ATP binding; unfolded protein binding;	0.843274	0.0197718	7.30759	0.429048	0.696683	0.00156463	2.94918	0.000170683	5.50177	0.350833	0.616325	0.546799	1.15783	0.0362512	2.42531	0.0285853
101	UniRef100_I1LDR2	tubulin beta-8 chain	cytoskeleton organization; gluconeogenesis; response to salt stress; proteasomal protein catabolic process; GTP catabolic process; protein polymerization; microtubule-based movement;	membrane; tubulin complex; Golgi apparatus; microtubule;	protein binding; GTP binding; GTPase activity; structural constituent of cytoskeleton;	0.680744	0.0135769	0.705969	0.159584	11.3109	0.38434	4.23254	0.00543535	1.61925	0.523275	0.908217	0.194172	1.1576	0.00770552	1.22835	0.0051718
102	UniRef100_I1JT28	tubulin beta-1 chain-like	GTP catabolic process; unidimensional cell growth; protein polymerization; response to light stimulus; response to cadmium ion; microtubule-based movement;	vacuole; chloroplast; cell wall; microtubule; plasma membrane;	structural molecule activity; GTP binding; GTPase activity;	0.692003	0.0215211	0.881943	0.230742	0.76532	0.000443134	0.779755	3.58151e-05	1.74102	0.522252	0.87339	0.104765	0.938567	0.748379	1.18433	0.103325
103	UniRef100_I1M5L7	97 kda heat shock	protein folding; response to cadmium ion; response to heat; oxidation-reduction process;	plasmodesma; plasma membrane; cell wall; nucleus; cytosol;	ATP binding; 2-alkenal reductase activity;	0.844315	0.272614	0.861526	0.0535352	2.68818	0.397106	1.46467	0.0248972	0.918175	0.124383	0.630584	0.104804	2.21176	0.337886	1.25351	0.0201861
104	UniRef100_I1LMN5	sedoheptulose- - chloroplastic-like	sucrose biosynthetic process; reductive pentose-phosphate cycle; defense response to bacterium; starch biosynthetic process;	chloroplast envelope; thylakoid; chloroplast stroma; apoplast;	sedoheptulose-bisphosphatase activity; metal ion binding; fructose 1,6-bisphosphate 1-phosphatase activity;	0.896778	0.167469	1.02405	0.596208	0.957286	0.599867	0.95937	0.133814	4.24793	0.185986	0.55734	0.221888	5.19143	0.349633	3.33223	0.0491953
105	UniRef100_I1KUG6	actin		cytoskeleton; cytoplasm;	ATP binding;	0.941493	0.350749	5.47145	0.334342	1.04078	0.833583	2.48457	0.18458	3.88863	0.327933	0.631969	0.267189	3.27419	0.372048	2.59826	0.0881963
106	UniRef100_G7IL85	actin		cytoskeleton; cytoplasm;	ATP binding;	0.944861	0.330238	1.30883	0.438256	1.02758	0.898882	1.09376	0.221189	3.61471	0.327674	1.20789	0.696056	3.52267	0.376186	2.78176	0.16966
107	UniRef100_C6T7Y1	actin	root hair elongation;	cell wall; cytoskeleton; cytoplasm; nucleus; plasma membrane;	ATP binding;	0.981652	0.571572	1.06245	0.917297	3.9829	0.374242	2.009	0.284085	1.05155	0.515003	0.667069	0.281046	3.25475	0.325583	1.65779	0.113779
108	UniRef100_I1L655	v-type proton atpase subunit b 1-like	ATP metabolic process; ATP hydrolysis coupled proton transport;	chloroplast envelope; vacuole; proton-transporting V-type ATPase, V1 domain; plasma membrane;	ATP binding; hydrolase activity, acting on acid anhydrides, catalyzing transmembrane movement of substances;	0.964213	0.740279			2.84375	0.23245	1.90398	0.178363	4.00119	0.187854			8.87206	0.202229	6.43662	0.0537242
109	UniRef100_I1JNK9	actin	root hair elongation;	cell wall; cytoskeleton; cytoplasm; nucleus; plasma membrane;	ATP binding;	0.975042	0.469318	1.06245	0.917297	0.79114	0.0604929	0.942878	0.0752933	1.05206	0.510608	0.667069	0.281046	3.41043	0.342505	1.70985	0.11709
110	UniRef100_C6TGW2	14-3-3-like protein			protein domain specific binding;	0.705359	0.0223688	2.69153	0.433376	0.841568	0.320676	1.41282	0.015422	4.81644	0.364308	1.14996	0.00580487	0.967685	0.745491	2.31136	0.00905112
111	UniRef100_C6TK14	sedoheptulose- - chloroplastic-like	sucrose biosynthetic process; reductive pentose-phosphate cycle; defense response to bacterium; starch biosynthetic process;	chloroplast envelope; thylakoid; chloroplast stroma; apoplast;	sedoheptulose-bisphosphatase activity; metal ion binding; fructose 1,6-bisphosphate 1-phosphatase activity;	1.01195	0.875074	1.07046	0.30866	0.946378	0.438069	1.0096	0.208422	2.36557	0.360903	0.816975	0.52507	4.57634	0.357659	2.5863	0.145313
112	UniRef100_I1N843	glyceraldehyde-3-phosphate dehydrogenase chloroplastic-like	reductive pentose-phosphate cycle; oxidation-reduction process; response to sucrose stimulus; response to light stimulus; response to cold; glucose metabolic process;	chloroplast envelope; chloroplast thylakoid membrane; chloroplast stroma; stromule; apoplast;	NAD binding; glyceraldehyde-3-phosphate dehydrogenase (NADP+) (phosphorylating) activity; NADP binding;	1.2132	0.0145326	0.950673	0.730205	0.86049	0.125723	1.00812	0.00792724	0.775217	0.31787	4.49926	0.346974	0.973074	0.84971	2.08252	0.179637
113	UniRef100_I1MNK0	oxygen-evolving enhancer protein chloroplastic-like	defense response to bacterium; photoinhibition; photosystem II assembly; regulation of protein dephosphorylation; photosystem II stabilization;	extrinsic to membrane; chloroplast thylakoid membrane; plastoglobule; oxygen evolving complex; chloroplast thylakoid lumen; apoplast;	poly(U) RNA binding; oxygen evolving activity; calcium ion binding;	1.16547	0.176702	0.923549	0.680037	1.88545	0.00443821	1.32482	0.00378973	1.61309	0.416525	6.21511	0.185644	0.610041	0.116627	2.81275	0.0347495
114	UniRef100_I1ME25	heat shock 70 kda mitochondrial-like	protein folding; response to stress; oxidation-reduction process;	mitochondrion;	ATP binding; unfolded protein binding; 2-alkenal reductase activity;	0.755989	0.104644	0.991968	0.946244	1.04584	0.676266	0.931266	0.144153	7.42275	0.181784	11.6834	0.331321	5.16109	0.361766	8.08907	0.0663062
115	UniRef100_I1K4W1	actin	root hair elongation; seed germination; response to light stimulus; response to wounding; cell division; response to auxin stimulus;	cell wall; cytoskeleton; mitochondrion; nucleolus; plasma membrane;	ATP binding;	1.01296	0.707895	1.2985	0.552365	0.889472	0.474309	1.06698	0.274704	1.04535	0.444856	0.693856	0.341253	3.4041	0.343838	1.71444	0.121969
116	UniRef100_K7L4F4	peptidase m1 family protein	drug transmembrane transport; methylglyoxal catabolic process to D-lactate; proteolysis; response to cadmium ion;	cytosol; mitochondrion; chloroplast envelope; cytoplasmic membrane-bounded vesicle; chloroplast stroma; vacuole; plasma membrane; apoplast;	zinc ion binding; drug transmembrane transporter activity; aminopeptidase activity; metalloendopeptidase activity; antiporter activity;	1.174	0.00459118	0.866184	0.347159	0.8426	0.00228325	0.960927	5.56024e-05	0.627242	0.0266122	0.93888	0.653997	1.17987	0.000484281	0.915331	0.000115343
117	UniRef100_I1N8P5	tubulin beta chain	root hair elongation; water transport; polysaccharide biosynthetic process; anthocyanin accumulation in tissues in response to UV light; multidimensional cell growth; microtubule-based movement; cytoskeleton organization; cysteine biosynthetic process; sterol biosynthetic process; glycolysis; response to salt stress; gibberellic acid mediated signaling pathway; proteasomal protein catabolic proce…	plasma membrane; cytoplasm; microtubule;	GTP binding; structural constituent of cytoskeleton; GTPase activity;	0.740226	0.0191689	0.705969	0.159584	0.746196	0.00280456	0.730797	0.000117125	1.62645	0.518268	0.908217	0.194172	1.14003	0.0263013	1.2249	0.013606
118	UniRef100_K7M592	cucumisin-like	metabolic process;		serine-type peptidase activity;	1.0428	0.38671	4.06625	0.401969	9.44845	0.207034	4.8525	0.087406	5.29832	0.369617	0.951111	0.797781	4.776	0.152337	3.67514	0.110113
119	UniRef100_Q01915	atpase subunit 1	ATP hydrolysis coupled proton transport; plasma membrane ATP synthesis coupled proton transport;	mitochondrial proton-transporting ATP synthase complex, catalytic core F(1);	proton-transporting ATPase activity, rotational mechanism; hydrogen ion transporting ATP synthase activity, rotational mechanism; ATP binding;	1.03706	0.782249	0.633745	0.622867	2.54322	0.337043	1.40468	0.255289	5.04238	0.18107	0.556393	0.547655	4.07824	0.349349	3.22567	0.0920215
120	UniRef100_I1K9V8	14-3-3 protein			protein domain specific binding;	0.840793	0.154392	3.02998	0.426266	0.908038	0.544309	1.59294	0.0941908	5.24651	0.361121	1.18202	0.00394392	0.989889	0.946868	2.47281	0.00799531
121	UniRef100_I1KM00	nitrite reductase	nitrate assimilation; response to nitrate; electron transport chain;	chloroplast stroma; membrane; apoplast; mitochondrion;	metal ion binding; ferredoxin-nitrite reductase activity; heme binding; 4 iron, 4 sulfur cluster binding;	1.01046	0.890411	0.82437	0.0694264	2.84342	0.359692	1.55942	0.0672766	0.878853	0.119728	2.98557	0.368324	1.08374	0.506719	1.64939	0.0675148
122	UniRef100_C6TC92	oxygen-evolving enhancer protein chloroplastic-like	defense response to bacterium; photoinhibition; photosystem II assembly; regulation of protein dephosphorylation; photosystem II stabilization;	extrinsic to membrane; chloroplast thylakoid membrane; plastoglobule; oxygen evolving complex; chloroplast thylakoid lumen; apoplast;	poly(U) RNA binding; oxygen evolving activity; calcium ion binding;	1.17671	0.190493	0.953527	0.768243	1.88545	0.00443821	1.33856	0.00444711	1.55246	0.513742	5.43701	0.186697	0.610041	0.116627	2.53317	0.0407896
123	UniRef100_I1M442	aconitate cytoplasmic-like	glyoxylate cycle;	cytoplasm;	metal ion binding; 4 iron, 4 sulfur cluster binding; citrate hydro-lyase (cis-aconitate-forming) activity; isocitrate hydro-lyase (cis-aconitate-forming) activity;	1.04778	0.218377	0.966086	0.776448	0.834977	0.105668	0.949614	0.0575923	1.98487	0.415158	0.877982	0.481388	4.30521	0.380701	2.38935	0.156843
124	UniRef100_I1J675	heat shock protein 83-like	response to water deprivation; protein folding; response to salt stress; response to chlorate; response to heat; chloroplast organization; ovule development; de-etiolation; embryo development ending in seed dormancy;	cytosol; mitochondrion; chloroplast envelope; vacuolar membrane; chloroplast stroma; plasma membrane;	ATP binding; unfolded protein binding;	0.833523	0.0320461	5.67664	0.403422	0.693425	0.00154894	2.4012	0.000242994	0.830441	0.0749042	0.747583	0.572365	1.17105	0.0224123	0.916358	0.00609812
125	UniRef100_C6TKL8	oxygen-evolving enhancer protein chloroplastic-like	defense response to bacterium; photoinhibition; photosystem II assembly; regulation of protein dephosphorylation; photosystem II stabilization;	extrinsic to membrane; chloroplast thylakoid membrane; plastoglobule; oxygen evolving complex; chloroplast thylakoid lumen; apoplast;	poly(U) RNA binding; oxygen evolving activity; calcium ion binding;	1.16704	0.217054	0.942322	0.712948	1.88545	0.00443821	1.3316	0.00465266	1.66202	0.428169	5.27007	0.207272	0.610041	0.116627	2.51404	0.0385066
126	UniRef100_I1MC31	endoplasmin homolog	N-terminal protein myristoylation; gluconeogenesis; regulation of meristem structural organization; protein folding; response to hydrogen peroxide; water transport; response to water deprivation; protein secretion; regulation of meristem growth; response to salt stress; hyperosmotic response; Golgi organization; glycolysis; response to endoplasmic reticulum stress; response to high light intensit…	vacuolar membrane; apoplast; endoplasmic reticulum lumen; chloroplast; Golgi apparatus; cytosol; plasmodesma; plasma membrane; nucleus; mitochondrion;	unfolded protein binding; ATP binding;	0.919858	0.34783	0.9273	0.165367	1.99901	0.41185	1.28206	0.0703901	1.59047	0.468105	3.40153	0.355001	0.800287	0.111663	1.93077	0.0590704
127	UniRef100_I1MWX6	aspartate aminotransferase	glutamate metabolic process; biosynthetic process; 2-oxoglutarate metabolic process; aspartate metabolic process;	mitochondrial matrix; chloroplast;	pyridoxal phosphate binding; L-aspartate:2-oxoglutarate aminotransferase activity;	1.02964	0.275995	0.905453	0.290712	0.858514	0.0164958	0.931202	0.00787703	5.6234	0.346038	0.635196	0.189622	0.92561	0.608699	2.39473	0.101568
128	UniRef100_I1KPA1	tubulin beta-1 chain-like	protein polymerization; GTP catabolic process; microtubule-based movement;	microtubule; cytoplasm;	GTPase activity; structural molecule activity; GTP binding;	0.802763	0.098321	0.816118	0.214373	0.821242	0.00786245	0.813374	0.00144878	0.705903	0.00126778	0.807358	0.195419	0.905112	0.680429	0.806124	0.00146951
129	UniRef100_I1J752	tubulin beta-2 beta-3 chain	response to salt stress; GTP catabolic process; protein polymerization; response to cadmium ion; microtubule-based movement;	vacuole; tubulin complex; cell wall; Golgi apparatus; nucleolus; microtubule; plasmodesma; plasma membrane;	structural molecule activity; GTP binding; GTPase activity;	0.80113	0.0525224	0.668195	0.219729	8.28241	0.371893	3.25058	0.0197881	1.79847	0.489256	0.937976	0.414298	1.1417	0.00121799	1.29272	0.00201584
130	UniRef100_I1JY56	actin		cytoskeleton; cytoplasm;	ATP binding;	1.0162	0.668806	1.21136	0.686974	0.789847	0.0883974	1.0058	0.102747	1.04865	0.454952	5.13039	0.437652	3.66631	0.347936	3.28178	0.14744
131	UniRef100_I1ML66	glyceraldehyde-3-phosphate dehydrogenase chloroplastic-like	reductive pentose-phosphate cycle; oxidation-reduction process; response to sucrose stimulus; response to light stimulus; response to cold; glucose metabolic process;	chloroplast thylakoid membrane; stromule; apoplast;	NAD binding; glyceraldehyde-3-phosphate dehydrogenase (NADP+) (phosphorylating) activity; NADP binding;	1.25238	0.0101655	0.954625	0.717971	0.861387	0.185337	1.0228	0.00801478	0.678798	0.24376	4.08392	0.347387	1.10079	0.127703	1.9545	0.0397791
132	UniRef100_K7KAG8	udp-glucose pyrophosphorylase	pollen development; response to cadmium ion; callose deposition in cell wall; cellular response to phosphate starvation; metabolic process; response to salt stress;	cytoplasm; plasma membrane;	UTP:glucose-1-phosphate uridylyltransferase activity;	1.04957	0.351553	0.800292	0.289941	1.00094	0.993347	0.950266	0.188786	0.954125	0.162874	1.17778	0.523598	1.81945	0.360723	1.31712	0.0846845
133	UniRef100_I1L1U4	sucrose synthase	nodulation; biosynthetic process; sucrose metabolic process;		sucrose synthase activity;	1.05827	0.619893	3.49811	0.322612	5.12484	0.194106	3.22707	0.0995869	0.882147	0.0896295	0.911017	0.489746	0.842098	0.453055	0.878421	0.0620973
134	UniRef100_C6T7N2	oxygen-evolving enhancer protein chloroplastic-like	photosystem II stabilization;	extrinsic to membrane; chloroplast thylakoid membrane; oxygen evolving complex;	calcium ion binding;	1.17909	0.141159	0.877564	0.682083	1.83761	0.00583219	1.29809	0.00395194	1.60769	0.420457	8.74081	0.201352	0.680712	0.146756	3.67641	0.0440786
135	UniRef100_Q43440	lipoxygenase	oxylipin biosynthetic process; oxidation-reduction process;	cytoplasm;	iron ion binding; lipoxygenase activity;	1.06943	0.54754	1.20671	0.218723	0.88938	0.201082	1.05517	0.0712185	1.0161	0.827968	0.401469	0.0509109	0.832326	0.169132	0.749964	0.0291271
136	UniRef100_I1L1K7	dead box rna helicase	translational initiation; response to cadmium ion;	cytosol; nucleolus; plant-type cell wall; plasma membrane;	translation initiation factor activity; ATP-dependent helicase activity; ATP binding;	0.95661	0.606842	1.03196	0.858052	0.747507	0.0833897	0.912027	0.107581	0.913926	0.633037	0.786146	0.151041	2.76744	0.389328	1.48917	0.0967382
137	UniRef100_I1JR38	chloroplast stem-loop binding protein of 41 kda chloroplastic-like	seed germination; seed maturation; cellular response to abscisic acid stimulus; defense response to bacterium; rRNA processing; response to cold; circadian rhythm; chloroplast organization;	ribosome; peroxisome; chloroplast envelope; plastoglobule; endomembrane system; vacuole; membrane; stromule; apoplast;	nutrient reservoir activity; coenzyme binding; catalytic activity;	0.88726	0.340301	0.862532	0.00295264	0.767531	0.0587022	0.839108	0.000609345	0.731924	0.161367	0.848856	0.321408	0.772732	0.280314	0.784504	0.0494686
138	UniRef100_C6T7U2	udp-glucose pyrophosphorylase	pollen development; response to cadmium ion; callose deposition in cell wall; cellular response to phosphate starvation; metabolic process; response to salt stress;	cytoplasm; plasma membrane;	UTP:glucose-1-phosphate uridylyltransferase activity;	1.04957	0.351553	0.836088	0.374332	1.02903	0.822896	0.971561	0.197057	0.954125	0.162874	1.35851	0.0438553	1.94758	0.372714	1.42007	0.0136681
139	UniRef100_I1MCN3	97 kda heat shock	protein folding; response to cadmium ion; response to heat; oxidation-reduction process;	plasmodesma; plasma membrane; cell wall; nucleus; cytosol;	ATP binding; 2-alkenal reductase activity;	0.897871	0.382305	0.851037	0.145502	2.55202	0.393421	1.43364	0.0665148	1.0082	0.798819	0.661828	0.208328	2.11422	0.334249	1.26141	0.127324
140	UniRef100_C6T8X3	eukaryotic initiation factor 4a-8-like	translational initiation; response to cadmium ion;	cytosol; nucleolus; plant-type cell wall; plasma membrane;	translation initiation factor activity; ATP-dependent helicase activity; ATP binding;	0.948519	0.484182	1.05009	0.817225	0.747507	0.0833897	0.915371	0.0889464	0.910982	0.567228	0.704087	0.0938915	2.76744	0.389328	1.46084	0.0639893
141	UniRef100_I1MR41	mitochondrial-like	glycine catabolic process; methylation;	glycine cleavage complex; mitochondrion;	aminomethyltransferase activity; transaminase activity;	1.33479	0.0124301	0.868368	0.360577	0.835468	0.241819	1.01287	0.00671586	1.09766	0.698736	3.08787	0.315606	7.4376	0.381477	3.87437	0.167498
142	UniRef100_C6TGZ9	actin 4	root hair elongation;	cell wall; cytoskeleton; mitochondrion; nucleus; plasma membrane;	ATP binding;	0.972124	0.469879	1.02732	0.940984	0.779753	0.235969	0.926399	0.192439	3.36469	0.340008	1.11229	0.791432	5.05508	0.35679	3.17735	0.182456
143	UniRef100_C6T920	phosphoglycerate cytosolic-like	phosphorylation; glycolysis;	cytoplasm;	phosphoglycerate kinase activity; ATP binding;	7.24159	0.363464	0.774705	0.221087	5.50989	0.363429	4.50873	0.0816443	6.56694	0.372696	5.5236	0.297412	3.05113	0.406532	5.04722	0.110351
144	UniRef100_Q84SM7	hydroxypyruvate reductase	response to far red light; regulation of protein dephosphorylation; response to red light; photosystem II assembly; cellular response to water deprivation; oxidative photosynthetic carbon pathway; photosynthetic electron transport in photosystem I; cellular response to light stimulus; PSII associated light-harvesting complex II catabolic process; response to blue light; cysteine biosynthetic proc…	apoplast; chloroplast; peroxisome;	NAD binding; glycerate dehydrogenase activity; hydroxypyruvate reductase activity; poly(U) RNA binding;	1.13952	0.268816	0.780821	0.0298819	0.759635	0.0805786	0.893324	0.00443467	0.774903	0.257893	0.692441	0.438451	1.09132	0.127437	0.852887	0.0491481
145	UniRef100_K7MP24	endoplasmin homolog	protein secretion; response to water deprivation; protein folding; response to salt stress; regulation of meristem growth; response to cold; regulation of meristem structural organization; response to cadmium ion;	mitochondrion; endoplasmic reticulum lumen; chloroplast; vacuole; nucleus; plasma membrane;	ATP binding; unfolded protein binding;	0.920633	0.392465	0.923914	0.0989721	1.71733	0.441268	1.18729	0.0557721	1.6574	0.457418	3.48951	0.269761	0.753476	0.0873735	1.9668	0.0396905
146	UniRef100_I1JE12	polyadenylate-binding protein 2-like			nucleotide binding; RNA binding;	1.10072	0.204538	1.04451	0.624541	3.25075	0.404887	1.79866	0.121214	0.990791	0.827713	5.0485	0.322957	1.25954	0.0105076	2.43294	0.0142516
147	UniRef100_C6TJG0	20 kda chloroplastic-like	protein folding;	cytoplasm;	ATP binding;	0.919237	0.613827	1.08424	0.794325	2.20154	0.060355	1.40167	0.082084	1.21399	0.0633543	0.91484	0.680916	0.64529	0.234081	0.924708	0.0378066
148	UniRef100_I1KAB1	l-ascorbate peroxidase chloroplastic-like isoform 1	response to oxidative stress; oxidation-reduction process;	chloroplast stromal thylakoid; chloroplast thylakoid membrane; mitochondrion;	heme binding; L-ascorbate peroxidase activity;	1.08249	0.433442	0.918463	0.293042	1.37278	0.01384	1.12458	0.00986565	5.44747	0.332441	0.754082	0.372866	5.56259	0.378842	3.92138	0.113507
149	UniRef100_I1MXB1	glycine dehydrogenase	pentose-phosphate shunt; unsaturated fatty acid biosynthetic process; positive regulation of catalytic activity; starch biosynthetic process; isopentenyl diphosphate biosynthetic process, mevalonate-independent pathway; vitamin metabolic process; maltose metabolic process; secondary metabolic process; lipoate metabolic process; chlorophyll biosynthetic process; coenzyme biosynthetic process; leaf…	glycine cleavage complex; chloroplast envelope; apoplast; chloroplast stroma; chloroplast thylakoid; mitochondrion;	protein binding; glycine dehydrogenase (decarboxylating) activity; 2-alkenal reductase activity; pyridoxal phosphate binding; ATP binding;	0.812854	0.402253	0.727064	0.199874	0.675354	0.0151711	0.738424	0.0073807	0.930851	0.666411	1.18473	0.0955028	2.58249	0.392682	1.56602	0.0731241
150	UniRef100_I1J9Y0	heat shock protein sti-like	protein folding; response to high light intensity; response to endoplasmic reticulum stress; response to cadmium ion; heat acclimation; response to hydrogen peroxide;	plasma membrane; nucleus; cytosol;		0.715897	0.0630542	1.13364	0.458237	2.82357	0.333413	1.5577	0.0365042	4.3328	0.316462	6.75122	0.387715	1.24788	0.000235384	4.11063	0.000332327
151	UniRef100_I1J8H1	aconitate hydratase 1-like	citrate metabolic process; cellular response to nitric oxide; water transport; cell wall macromolecule metabolic process; ethylene biosynthetic process; isocitrate metabolic process; glyoxylate cycle; response to salt stress; photosynthesis; vacuole organization; hyperosmotic response; Golgi organization; glycolysis; iron ion homeostasis; cellular response to fatty acid; response to cadmium ion; …	apoplast; vacuole; cytosol; plasmodesma; plasma membrane; mitochondrion;	mRNA 5'-UTR binding; citrate hydro-lyase (cis-aconitate-forming) activity; 4 iron, 4 sulfur cluster binding; isocitrate hydro-lyase (cis-aconitate-forming) activity; oxidoreductase activity, acting on paired donors, with incorporation or reduction of molecular oxygen, 2-oxoglutarate as one donor, and incorporation of one atom each of oxygen into both donors; 1-aminocyclopropane-1-carboxylate oxid…	0.862766	0.318146	1.03147	0.650788	5.13491	0.395495	2.34305	0.164576	3.86676	0.173598	2.52264	0.412935	3.49073	0.397394	3.29338	0.0802262
152	UniRef100_I1KXC2	alpha-glucan water chloroplastic-like	carbohydrate metabolic process; phosphorylation;	chloroplast; mitochondrion;	ligase activity; metal ion binding; alpha-glucan, water dikinase activity; protein histidine kinase activity; ATP binding;	1.05587	0.803111			1.93549	0.392035	1.49568	0.278795	1.04133	0.480367			0.920671	0.44906	0.981001	0.211405
153	UniRef100_I1KM25	polyadenylate-binding protein 2-like	response to cadmium ion; response to salt stress;		RNA binding; nucleotide binding;	1.03883	0.75156	1.04272	0.693016	2.71465	0.440404	1.59873	0.311371	1.0642	0.245243	5.66867	0.335981	1.25632	0.00276578	2.66306	0.00188681
154	UniRef100_F8SMB9	s-adenosyl-l-homocysteine hydrolase	one-carbon metabolic process; posttranscriptional gene silencing; methylation-dependent chromatin silencing; response to stress;	vacuole; plasma membrane;	copper ion binding; adenosylhomocysteinase activity; nucleotide binding;	0.530103	0.0440884	0.918272	0.54413	7.0444	0.174149	2.83092	0.0193822	0.853004	0.0202766	5.02594	0.421749	6.33412	0.367667	4.07102	0.0155586
155	UniRef100_Q41199	aspartate aminotransferase	glutamate metabolic process; biosynthetic process; 2-oxoglutarate metabolic process; aspartate metabolic process;	mitochondrial matrix; chloroplast;	pyridoxal phosphate binding; L-aspartate:2-oxoglutarate aminotransferase activity;	1.06099	0.0884661	0.905453	0.290712	0.865344	0.0500601	0.943928	0.00770549	9.01321	0.173388	0.635196	0.189622	0.859376	0.402268	3.50259	0.0461536
156	UniRef100_K7MH04	ferredoxin--nadp leaf chloroplastic-like isoform 1	transport; photosynthesis; electron transport chain;	chloroplast stroma; chloroplast thylakoid membrane;	flavin adenine dinucleotide binding; NADP binding; protein binding; ferredoxin-NADP+ reductase activity;	0.986545	0.893416			4.6508	0.344591	2.81867	0.274336	5.58613	0.172048			1.03043	0.787913	3.30828	0.148594
157	UniRef100_I1N1W7	probable mitochondrial-processing peptidase subunit beta-like	response to misfolded protein; pentose-phosphate shunt; photorespiration; response to salt stress; proteasome core complex assembly; ubiquitin-dependent protein catabolic process; response to cadmium ion;	vacuolar membrane; mitochondrial intermembrane space; mitochondrial matrix; chloroplast; cell wall; nucleolus; mitochondrial outer membrane; mitochondrial respiratory chain complex III; plasma membrane;	zinc ion binding; metalloendopeptidase activity;	0.851479	0.350985	0.529634	0.218159	0.909794	0.0749107	0.763635	0.0247022	1.04008	0.910015	1.43665	0.108691	3.09238	0.412599	1.85637	0.103088
158	UniRef100_I1JWK3	methionine synthase	methionine biosynthetic process; response to salt stress; methylation; response to zinc ion; response to cadmium ion;	cytosol; peroxisome; chloroplast envelope; chloroplast stroma; plasma membrane; apoplast;	copper ion binding; methionine synthase activity; zinc ion binding; 5-methyltetrahydropteroyltriglutamate-homocysteine S-methyltransferase activity;	1.22036	0.396372	3.07349	0.374064	0.876233	0.252325	1.72336	0.097074	0.882974	0.0504988	3.45996	0.394347	1.12157	0.00224985	1.8215	0.000482809
159	UniRef100_I1M923	glycine dehydrogenase	pentose-phosphate shunt; unsaturated fatty acid biosynthetic process; positive regulation of catalytic activity; starch biosynthetic process; isopentenyl diphosphate biosynthetic process, mevalonate-independent pathway; vitamin metabolic process; maltose metabolic process; secondary metabolic process; lipoate metabolic process; chlorophyll biosynthetic process; coenzyme biosynthetic process; leaf…	glycine cleavage complex; chloroplast envelope; apoplast; chloroplast stroma; chloroplast thylakoid; mitochondrion;	protein binding; glycine dehydrogenase (decarboxylating) activity; pyridoxal phosphate binding; ATP binding;	2.3932	0.411238	0.832973	0.059226	0.631256	0.0294228	1.28581	0.00481528	0.960649	0.748911	0.974143	0.903351	0.818611	0.409925	0.917801	0.347127
160	UniRef100_I1LPX6	probable fructose-bisphosphate aldolase chloroplastic-like	response to abscisic acid stimulus; glycolysis; response to cadmium ion;	thylakoid lumen; chloroplast envelope; plastoglobule; cytosolic ribosome; membrane; apoplast;	fructose-bisphosphate aldolase activity;	1.36025	0.150575	0.902294	0.130936	0.840648	0.240709	1.0344	0.0213749	0.756682	0.312685	2.00434	0.490672	7.2018	0.0805347	3.32094	0.0439
161	UniRef100_I1JDR2	2-oxoglutarate mitochondrial-like	response to cadmium ion; glycolysis; oxidation-reduction process;	mitochondrion;	oxoglutarate dehydrogenase (succinyl-transferring) activity; cobalt ion binding; thiamine pyrophosphate binding; zinc ion binding;	0.981582	0.826964	0.969478	0.723784	0.875373	0.0868763	0.942144	0.121655	1.78198	0.311667	8.30908	0.174038	1.13107	0.047769	3.74071	0.0133818
162	UniRef100_B0M1A2	aldolase-type tim barrel family protein isoform 1	oxidation-reduction process;	cytosolic ribosome; vacuole; peroxisome; chloroplast stroma; membrane; nucleus; apoplast;	FMN binding;	1.16394	0.276394	1.12237	0.817382	0.929705	0.506222	1.07201	0.203995	1.62135	0.390572	5.25	0.360661	3.63461	0.346877	3.50199	0.116622
163	UniRef100_I1L4U3	oligopeptidase a-like	methylglyoxal catabolic process to D-lactate; response to cadmium ion; proteolysis;	chloroplast stroma; cytosol; apoplast; mitochondrion;	metal ion binding; metalloendopeptidase activity;	1.11563	0.519221	1.84688	0.323773	4.41106	0.202769	2.45786	0.0909906	1.97084	0.365579	0.857277	0.532553	0.823619	0.289997	1.21725	0.128609
164	UniRef100_C6TH12	tubulin beta-1 chain-like	protein polymerization; GTP catabolic process; microtubule-based movement;	microtubule; cytoplasm;	GTPase activity; structural molecule activity; GTP binding;	0.69385	0.0611008	0.881943	0.230742	0.756709	0.000557636	0.777501	0.000108599	2.00655	0.481681	0.87339	0.104765	0.759405	0.33587	1.21312	0.0553201
165	UniRef100_I1L4K9	elongation factor ts	translational elongation; response to cadmium ion; embryo development ending in seed dormancy;	chloroplast envelope; chloroplast stroma;	translation elongation factor activity;	0.780021	0.0943889	0.812443	0.0401044	0.785233	0.00149423	0.792566	8.16241e-05	5.7971	0.348568	5.96581	0.410855	0.940628	0.66432	4.23451	0.181387
166	UniRef100_Q9SPB8	mitochondrial malate dehydrogenase	response to salt stress; defense response to bacterium; response to cold; malate metabolic process; tricarboxylic acid cycle; cellular carbohydrate metabolic process; response to cadmium ion;	cell wall; mitochondrial matrix; chloroplast; membrane; apoplast;	copper ion binding; L-malate dehydrogenase activity; nucleotide binding;	0.917359	0.0364411	0.917593	0.577111	0.715674	0.193431	0.850209	0.0189888	1.20239	0.00526786	1.13536	0.00717851	0.981125	0.796832	1.10629	0.00034457
167	UniRef100_I1K5M9	cytosolic phosphoglucomutase	response to cadmium ion; glucose metabolic process; gametophyte development;	plasma membrane; cytosolic part; chloroplast; nucleus;	magnesium ion binding; phosphoglucomutase activity;	0.88984	0.423074	2.69659	0.362322	1.97726	0.41122	1.85456	0.138467	3.56818	0.350403	0.878987	0.513376	0.843841	0.295298	1.76367	0.123425
168	UniRef100_B0M1B1	aldolase-type tim barrel family protein isoform 1	oxidation-reduction process;		(S)-2-hydroxy-acid oxidase activity; FMN binding;	1.47284	0.186365	1.01973	0.562369	0.944599	0.477452	1.14572	0.118526	1.78889	0.26366	0.997773	0.984843	7.61881	0.205465	3.46849	0.123788
169	UniRef100_C6TLT7	late embryogenesis abundant group 2 isoform 1	response to cadmium ion; response to desiccation;	plasma membrane;		1.15498	0.527865	5.89665	0.151812	0.968693	0.62768	2.67344	0.118944	5.21901	0.343762	7.51444	0.359099	1.0532	0.305227	4.59555	0.0975534
170	UniRef100_I1LJ68	probable fructose-bisphosphate aldolase chloroplastic-like	response to abscisic acid stimulus; glycolysis; response to cadmium ion;	thylakoid lumen; chloroplast envelope; plastoglobule; cytosolic ribosome; membrane; apoplast;	fructose-bisphosphate aldolase activity;	1.31197	0.116504	0.959564	0.43065	0.755404	0.158963	1.00898	0.0316934	2.30912	0.405214	1.97559	0.504418	6.84485	0.174704	3.70985	0.0939842
171	UniRef100_Q84L66	hydroxypyruvate reductase	response to far red light; regulation of protein dephosphorylation; response to red light; photosystem II assembly; cellular response to water deprivation; oxidative photosynthetic carbon pathway; photosynthetic electron transport in photosystem I; cellular response to light stimulus; PSII associated light-harvesting complex II catabolic process; response to blue light; cysteine biosynthetic proc…	apoplast; chloroplast; peroxisome;	NAD binding; glycerate dehydrogenase activity; hydroxypyruvate reductase activity; poly(U) RNA binding;	1.09394	0.268394	0.780821	0.0298819	0.709038	0.00894311	0.861268	0.000718673	1.58132	0.473189	0.692441	0.438451	1.10844	0.0713153	1.1274	0.0501075
172	UniRef100_I1KZ13	probable mitochondrial-processing peptidase subunit beta-like	response to misfolded protein; pentose-phosphate shunt; photorespiration; response to salt stress; proteasome core complex assembly; ubiquitin-dependent protein catabolic process; response to cadmium ion;	vacuolar membrane; mitochondrial intermembrane space; mitochondrial matrix; chloroplast; cell wall; nucleolus; mitochondrial outer membrane; mitochondrial respiratory chain complex III; plasma membrane;	zinc ion binding; metalloendopeptidase activity;	0.87348	0.435939	0.681749	0.119014	0.937986	0.203224	0.831072	0.03904	0.910953	0.811262	1.30852	0.301213	0.564701	0.116492	0.928059	0.0801849
173	UniRef100_I1J7Z7	elongation factor ts	translational elongation; response to cadmium ion; embryo development ending in seed dormancy;	chloroplast envelope; chloroplast stroma;	translation elongation factor activity;	0.907305	0.406811	0.866932	0.144093	0.843609	0.041274	0.872615	0.0126833	4.86574	0.337706	4.96442	0.394417	1.07664	0.0612142	3.6356	0.032223
174	UniRef100_C6TIF1	late embryogenesis abundant group 2 isoform 1	response to cadmium ion; response to desiccation;	plasma membrane;		0.966243	0.930177	6.07392	0.136061	0.949916	0.394221	2.66336	0.118289	6.00104	0.360705	7.38864	0.36905	1.06444	0.166623	4.81804	0.0671576
175	UniRef100_I1N1G8	quinone oxidoreductase-like protein chloroplastic-like	aromatic amino acid family metabolic process; sulfur amino acid metabolic process; carotenoid biosynthetic process; unsaturated fatty acid biosynthetic process; myo-inositol hexakisphosphate biosynthetic process; sulfur compound biosynthetic process; isopentenyl diphosphate biosynthetic process, mevalonate-independent pathway; vitamin metabolic process; pteridine-containing compound metabolic pro…	chloroplast envelope; apoplast; stromule; chloroplast stroma; thylakoid;	enone reductase activity; zinc ion binding; nucleotide binding; 2-alkenal reductase activity (NADP+) activity; NADPH:quinone reductase activity;	1.02959	0.864833	18.6453	0.369126	1.2329	0.126187	6.96925	0.102168	4.22065	0.359199	6.56858	0.407598	3.39348	0.400996	4.72757	0.132032
176	UniRef100_I1KVD8	phospholipase d alpha	positive regulation of abscisic acid mediated signaling pathway; seed germination; lipid catabolic process; phosphatidylcholine metabolic process; regulation of stomatal movement; response to cadmium ion;	mitochondrion; chloroplast envelope; clathrin-coated vesicle; vacuole; endoplasmic reticulum; nucleus; plasma membrane;	calcium ion binding; phosphatidylinositol-4,5-bisphosphate binding; phospholipase D activity; NAPE-specific phospholipase D activity;	1.06514	0.338408	0.908639	0.329152	1.57319	0.395259	1.18232	0.108608	1.67275	0.382246	1.75964	0.253027	1.104	0.387433	1.51213	0.0971822
177	UniRef100_I1LM73	utp--glucose-1-phosphate uridylyltransferase-like	metabolic process;	cytoplasm;	UTP:glucose-1-phosphate uridylyltransferase activity;	4.53977	0.3412	0.892598	0.559768	0.954679	0.733548	2.12901	0.231609	3.38226	0.361197	1.3161	0.0779055	0.955988	0.650142	1.88478	0.0584679
178	UniRef100_D4N5G1	ribulose bisphosphate carboxylase oxygenase activase chloroplastic-like		chloroplast stroma;	ATP binding;	1.17375	0.088373	1.28003	0.11151	0.404791	0.347206	0.952858	0.016613	9.5849	0.117294	6.20618	0.19224	4.05045	0.489985	6.61384	0.0404173
179	UniRef100_I1M5T2	phospholipase d alpha	lipid catabolic process; phosphatidylcholine metabolic process;	vacuole; plasma membrane; endoplasmic reticulum; plastid;	NAPE-specific phospholipase D activity; calcium ion binding; phospholipase D activity;	1.02146	0.638259	4.90805	0.365254	1.58898	0.497664	2.50616	0.205853	0.9957	0.934664	1.09064	0.899347	0.907037	0.635812	0.997792	0.492168
180	UniRef100_C6TLC2	ankyrin repeat domain-containing protein 2-like	protein folding; vegetative to reproductive phase transition of meristem; protein targeting to chloroplast; response to cadmium ion; defense response to bacterium, incompatible interaction;	integral to chloroplast outer membrane; nucleus; plasma membrane;		1.0999	0.738558	1.51214	0.44657	1.57402	0.0263546	1.39535	0.0338057	1.1373	0.0667559	2.19404	0.375149	0.982315	0.909904	1.43789	0.0684657
181	UniRef100_E9KNA6	14-3-3 protein			protein domain specific binding;	0.822717	0.113929	3.10026	0.40903	0.72972	0.0961113	1.5509	0.0204467	5.24861	0.360869	1.15419	0.000902199	0.915692	0.598326	2.4395	0.00165694
182	UniRef100_I1L540	chloroplastic-like	reductive pentose-phosphate cycle; defense response to bacterium; response to cold; phosphorylation;	chloroplast envelope; chloroplast thylakoid membrane; chloroplast stroma; stromule; apoplast;	ATP binding; protein binding; phosphoribulokinase activity;	1.00757	0.873321	1.03916	0.90631	0.785361	0.00210657	0.944029	0.00946157	1.11599	0.0364952	0.521007	0.158392	2.89703	0.359319	1.51134	0.0112522
183	UniRef100_I1JHJ8	protein chloroplastic-like	chloroplast organization; protein import into chloroplast stroma;	integral to membrane; Tic complex; viral envelope;	protein binding;	0.854013	0.105982	0.824192	0.312617	2.50781	0.413941	1.39534	0.0473997	1.01834	0.584599	0.647631	0.650286	1.0443	0.654844	0.903425	0.326437
184	UniRef100_I1J4L6	chloroplastic-like	reductive pentose-phosphate cycle; defense response to bacterium; response to cold; phosphorylation;	chloroplast envelope; chloroplast thylakoid membrane; chloroplast stroma; stromule; apoplast;	ATP binding; protein binding; phosphoribulokinase activity;	1.02569	0.672765	1.01182	0.952701	0.75629	0.00224747	0.931267	0.00842576	1.11079	0.143369	8.17938	0.22859	3.12607	0.374755	4.13875	0.0437051
185	UniRef100_I1KNF5	mitochondrial-like	methylation; glycine catabolic process; response to cadmium ion;	glycine cleavage complex; mitochondrion; chloroplast envelope; cytosolic ribosome; membrane; apoplast;	aminomethyltransferase activity; transaminase activity;	1.30096	0.0226636	0.976689	0.798758	0.835468	0.241819	1.03771	0.0200909	1.10024	0.644649	3.71347	0.340908	7.4376	0.381477	4.08377	0.167122
186	UniRef100_O23962	elongation factor chloroplastic-like	very long-chain fatty acid metabolic process; translational elongation; GTP catabolic process; cuticle development;	chloroplast envelope; apoplast; nucleoid; nucleolus; cytosol; chloroplast stroma; chloroplast thylakoid membrane;	protein binding; translation elongation factor activity; GTP binding; GTPase activity;	0.941852	0.711458	1.05474	0.111935	7.71504	0.356397	3.23721	0.0800183	4.99889	0.363144	0.794557	0.349184	1.10508	0.112419	2.29951	0.0487616
187	UniRef100_I1LIT8	alanyl-trna synthetase	N-terminal protein myristoylation; gluconeogenesis; mRNA export from nucleus; protein maturation; response to salt stress; glycolysis; maintenance of meristem identity; response to cadmium ion; alanyl-tRNA aminoacylation; regulation of flower development;	chloroplast; cytosol; mitochondrion;	alanine-tRNA ligase activity; nucleic acid binding; ATP binding;	0.657501	0.0382846	0.988505	0.878816	6.9726	0.253957	2.87287	0.0333743	3.97965	0.345113	8.76058	0.391105	1.13811	0.641777	4.62611	0.170717
188	UniRef100_I1L6W0	#NAME?	response to cold; response to cadmium ion; glycolysis;	plasma membrane; mitochondrial envelope; chloroplast; cytosol; apoplast;	manganese ion binding; phosphoglycerate mutase activity;	0.817226	0.324645	4.35019	0.436684	1.99845	0.313904	2.38862	0.109409	0.872375	0.14433	1.36456	0.257225	5.24825	0.337212	2.49506	0.0443259
189	UniRef100_C6EVF9	elongation factor 1-	translational elongation; GTP catabolic process;	cytoplasm;	nucleotidyltransferase activity; translation elongation factor activity; GTPase activity; GTP binding;	1.11156	0.543146	1.19137	0.502498	0.86746	0.211982	1.0568	0.13074	1.11104	0.643817	0.662537	0.272549	0.935149	0.560839	0.902909	0.185375
190	UniRef100_I1LXY1	vitamin-b12 independent methionine 5-methyltetrahydropteroyltriglutamate-homocysteine	methionine biosynthetic process; methylation;		zinc ion binding; 5-methyltetrahydropteroyltriglutamate-homocysteine S-methyltransferase activity;	0.998173	0.977237	3.07349	0.374064	0.842119	0.298423	1.63793	0.197978	0.870229	0.046011	3.45996	0.394347	1.10617	0.0137514	1.81212	0.00203351
191	UniRef100_I1LKU1	t-complex protein 1 subunit beta-like	protein folding;	cytoplasm; anchored to plasma membrane; cell wall;	ATP binding; unfolded protein binding;	1.02988	0.348103	0.868252	0.268963	4.2656	0.195532	2.05457	0.0584968	0.830682	0.267397	2.76249	0.370118	8.10813	0.345356	3.90043	0.0911616
192	UniRef100_I1KG02	methylenetetrahydrofolate reductase	methionine metabolic process; oxidation-reduction process;		methylenetetrahydrofolate reductase (NADPH) activity;	1.04452	0.313023	15.1614	0.422726	0.766233	7.47022e-05	5.65737	0.000132376	0.750672	0.0190553	0.744982	0.547684	0.901611	0.602089	0.799088	0.0264737
193	UniRef100_I1KQ93	cytosolic phosphoglucomutase	response to cadmium ion; glucose metabolic process; gametophyte development;	plasma membrane; cytosolic part; chloroplast; nucleus;	magnesium ion binding; phosphoglucomutase activity;	0.899392	0.540331	2.36862	0.350836	1.97726	0.41122	1.74842	0.159362	1.03498	0.532376	0.926206	0.618048	0.843841	0.295298	0.93501	0.183862
194	UniRef100_I1KZK2	t-complex protein 1 subunit zeta-like	protein folding; response to cadmium ion; response to zinc ion;	cytoplasm; membrane;	ATP binding; unfolded protein binding;	0.852009	0.33466	4.04513	0.155428	3.98186	0.204603	2.95966	0.039311	0.820914	0.245315	0.703872	0.178149	0.943962	0.606813	0.822916	0.0762678
195	UniRef100_I1JET9	nitrite reductase	nitrate assimilation; transport; electron transport chain;	chloroplast;	metal ion binding; ferredoxin-nitrite reductase activity; heme binding; 4 iron, 4 sulfur cluster binding;	1.00424	0.956027	0.891799	0.0121204	3.00332	0.374155	1.63312	0.0199423	0.88993	0.151541	3.8897	0.371079	1.04377	0.747454	1.94113	0.105204
196	UniRef100_I1N5D5	t-complex protein 1 subunit zeta-like	protein folding; response to cadmium ion; response to zinc ion;	cytoplasm; membrane;	ATP binding; unfolded protein binding;	0.852009	0.33466	4.07493	0.150772	3.98186	0.204603	2.9696	0.0384331	0.820914	0.245315	3.42163	0.413315	0.943962	0.606813	1.72884	0.136243
197	UniRef100_I1JZE1	methylenetetrahydrofolate reductase	oxidation-reduction process; methionine metabolic process;	nucleus; cytosol;	methylenetetrahydrofolate reductase (NADPH) activity;	1.03332	0.536074	9.55254	0.370482	0.768588	5.61671e-05	3.78482	0.000147014	0.72581	0.0387239	0.805162	0.378083	0.939186	0.758237	0.823386	0.0405601
198	UniRef100_I1N9E6	elongation factor mitochondrial-like	translational elongation; GTP catabolic process; response to cadmium ion;	cell wall; mitochondrion;	nucleotidyltransferase activity; translation elongation factor activity; zinc ion binding; cobalt ion binding; ATP binding; GTPase activity; GTP binding;	1.03525	0.384854	8.96031	0.194071	4.38448	0.389741	4.79335	0.0814576	4.01671	0.340748	0.893634	0.649926	1.04814	0.106797	1.98616	0.0703095
199	UniRef100_I1MGW1	atp-dependent zinc metalloprotease ftsh chloroplastic-like	cell division; thylakoid membrane organization; proteolysis; photoinhibition; protein catabolic process;	thylakoid lumen; integral to membrane; chloroplast envelope; chloroplast thylakoid membrane;	zinc ion binding; metalloendopeptidase activity; ATP binding; microtubule-severing ATPase activity;	0.882389	0.27186	0.510956	0.195913	0.866844	0.330266	0.753396	0.05683	2.18585	0.376868	1.12956	0.108399	0.449298	0.0298219	1.2549	0.0073736
200	UniRef100_F4ZZ27	1-deoxy-d-xylulose 5-phosphate reductoisomerase	oxidation-reduction process; terpenoid biosynthetic process;		metal ion binding; 1-deoxy-D-xylulose-5-phosphate reductoisomerase activity; isomerase activity;	1.39358	0.00476883	0.8273	0.22735	3.67068	0.316118	1.96385	0.00264075	0.63537	0.22951	1.13156	0.622713	0.824631	0.278226	0.863854	0.101257
201	UniRef100_B7U527	serine--glyoxylate aminotransferase-like	metabolic process;		pyridoxal phosphate binding; transaminase activity;	1.0135	0.782976	0.882488	0.242526	14.8707	0.314804	5.58889	0.13364	0.983761	0.870893	11.2654	0.1981	4.03911	0.360709	5.42943	0.137284
202	UniRef100_K7MVB9	2-oxoglutarate mitochondrial-like	methylglyoxal catabolic process to D-lactate; response to cadmium ion; tricarboxylic acid cycle;	mitochondrion;	oxoglutarate dehydrogenase (succinyl-transferring) activity; cobalt ion binding; thiamine pyrophosphate binding; zinc ion binding;	0.908842	0.50715	0.991889	0.918459	0.905818	0.106578	0.935516	0.117887	4.67165	0.209688	7.25966	0.183072	0.858452	0.640436	4.26326	0.0722755
203	UniRef100_I1LI48	aconitate hydratase 1-like	citrate metabolic process; cellular response to nitric oxide; water transport; cell wall macromolecule metabolic process; ethylene biosynthetic process; isocitrate metabolic process; glyoxylate cycle; response to salt stress; photosynthesis; vacuole organization; hyperosmotic response; Golgi organization; glycolysis; iron ion homeostasis; cellular response to fatty acid; response to cadmium ion; …	apoplast; vacuole; cytosol; plasmodesma; plasma membrane; mitochondrion;	mRNA 5'-UTR binding; citrate hydro-lyase (cis-aconitate-forming) activity; 4 iron, 4 sulfur cluster binding; isocitrate hydro-lyase (cis-aconitate-forming) activity; oxidoreductase activity, acting on paired donors, with incorporation or reduction of molecular oxygen, 2-oxoglutarate as one donor, and incorporation of one atom each of oxygen into both donors; 1-aminocyclopropane-1-carboxylate oxid…	0.837132	0.163591	1.03309	0.730612	6.16416	0.413672	2.67813	0.117563	3.61512	0.174997	3.1832	0.388474	3.77525	0.475254	3.52452	0.0876457
204	UniRef100_B0M1A4	catalase	photoperiodism; hydrogen peroxide catabolic process; oxidation-reduction process; cell death; response to cold; cell redox homeostasis; response to abscisic acid stimulus; cellular response to sulfate starvation; cellular response to nitrogen starvation; response to cadmium ion; cellular response to phosphate starvation;	cell wall; mitochondrion; chloroplast envelope; chloroplast stroma; vacuole; cytosolic ribosome; glyoxysome; plasma membrane; stromule; apoplast;	cobalt ion binding; catalase activity; heme binding;	1.08512	0.327579	1.04718	0.759682	0.71578	0.0339762	0.94936	0.0331128	0.884732	0.143438	0.89575	0.648279	2.26624	0.322794	1.34891	0.0832348
205	UniRef100_I1K2I1	alpha tubulin 1	protein polymerization; GTP catabolic process; microtubule-based movement;	microtubule; cytoplasm;	GTPase activity; structural molecule activity; GTP binding;	0.693076	0.102638	0.651682	0.0711807	0.784346	0.0340262	0.709701	0.00202732	0.728695	0.00911344	5.51884	0.225258	1.0988	0.328424	2.44878	0.00458354
206	UniRef100_I1M561	fructokinase 2	D-ribose metabolic process; phosphorylation; starch biosynthetic process;	plasma membrane;	ribokinase activity; ATP binding; fructokinase activity;	0.549133	0.106604	0.970255	0.857381	0.666757	0.215385	0.728715	0.0616452	0.824585	0.354635	11.2609	0.37047	0.793127	0.470089	4.29287	0.136591
207	UniRef100_O23960	biotin carboxylase precursor	fatty acid biosynthetic process;	chloroplast envelope; chloroplast stroma;	acetyl-CoA carboxylase activity; metal ion binding; ATP binding; biotin carboxylase activity;	1.24767	0.270099	0.967704	0.837856	0.824691	0.00172065	1.01336	0.00293193	1.4966	0.548424	1.0256	0.839784	0.927064	0.644076	1.14976	0.360493
208	UniRef100_C6TGD9	malate chloroplastic-like	cellular carbohydrate metabolic process; response to cold; malate metabolic process; oxidation-reduction process;	chloroplast envelope; plasma membrane; stromule; chloroplast stroma; apoplast; mitochondrion;	L-malate dehydrogenase activity; nucleotide binding;	1.20085	0.154159	1.43315	0.292045	0.802149	0.0651194	1.14538	0.0147351	4.42107	0.349828	0.661142	0.262675	0.545297	0.215268	1.87584	0.0618588
209	UniRef100_I1K3S4	s-adenosyl-l-homocysteine hydrolase	one-carbon metabolic process; posttranscriptional gene silencing; methylation-dependent chromatin silencing; response to stress;	vacuole; plasma membrane;	copper ion binding; adenosylhomocysteinase activity; nucleotide binding;	0.639578	0.13915	0.743301	0.0513665	10.5807	0.105882	3.98785	0.0050322	0.889287	0.233316	4.12981	0.390027	7.9108	0.37607	4.30997	0.0912411
210	UniRef100_O81273	biotin carboxylase precursor	fatty acid biosynthetic process;	chloroplast envelope; chloroplast stroma;	acetyl-CoA carboxylase activity; metal ion binding; ATP binding; biotin carboxylase activity;	1.24767	0.270099	1.07037	0.595515	0.824691	0.00172065	1.04758	0.00221502	1.4966	0.548424	1.1354	0.0606997	0.927064	0.644076	1.18635	0.0655454
211	UniRef100_K7KMT9	elongation factor chloroplastic-like	very long-chain fatty acid metabolic process; translational elongation; GTP catabolic process; cuticle development;	chloroplast envelope; apoplast; nucleoid; nucleolus; cytosol; chloroplast stroma; chloroplast thylakoid membrane;	protein binding; translation elongation factor activity; GTP binding; GTPase activity;	0.780772	0.436837	1.08441	0.18038	0.839621	0.251464	0.9016	0.061934	0.695304	0.245943	1.10001	0.823151	1.06529	0.187478	0.953536	0.0980479
212	UniRef100_I1LGM2	heat shock protein sti-like	response to high light intensity; response to hydrogen peroxide; response to heat;		binding;	0.635364	0.0825113	0.959506	0.673199	2.79461	0.341436	1.46316	0.0600094	1.22395	0.119594	7.90696	0.380285	1.14592	0.183361	3.42561	0.0327719
213	UniRef100_C6T8Z2	serine--glyoxylate aminotransferase-like	metabolic process;		pyridoxal phosphate binding; transaminase activity;	0.984364	0.635886	0.877762	0.322819	12.8824	0.308561	4.91486	0.138914	0.952799	0.607417	8.94706	0.376008	3.62969	0.348528	4.50985	0.161561
214	UniRef100_Q06197	isocitrate dehydrogenase	glyoxylate cycle; NADP metabolic process; response to salt stress; defense response to bacterium; tricarboxylic acid cycle; isocitrate metabolic process; response to zinc ion; response to cadmium ion;	peroxisome; chloroplast; plasma membrane; apoplast;	NAD binding; copper ion binding; isocitrate dehydrogenase (NADP+) activity; magnesium ion binding;	1.10582	0.0918868	1.90968	0.508536	0.9543	0.539409	1.32327	0.0735673	0.873598	0.00118245	0.735067	0.295804	0.933842	0.0407908	0.847502	0.000181635
215	UniRef100_C1IGP4	serine--glyoxylate aminotransferase-like	metabolic process;		pyridoxal phosphate binding; transaminase activity;	0.976123	0.717027	0.860282	0.174132	14.8707	0.314804	5.56903	0.10045	1.06319	0.559426	11.4088	0.19047	4.03911	0.360709	5.50369	0.0989054
216	UniRef100_Q03773	endo-beta- -glucanase	carbohydrate metabolic process; defense response;	vacuole;	glucan endo-1,3-beta-D-glucosidase activity; cation binding;	0.7839	0.291536	1.05293	0.423648	0.843704	0.17293	0.89351	0.0653647	10.7286	0.107169	1.10662	0.733342	5.27127	0.376097	5.70218	0.0823396
217	UniRef100_I1JSD2	glutamate-1-semialdehyde -aminomutase 2	chlorophyll biosynthetic process;	chloroplast envelope; chloroplast stroma;	pyridoxal phosphate binding; glutamate-1-semialdehyde 2,1-aminomutase activity; transaminase activity;	0.898764	0.0464571	0.906499	0.478638	0.815223	0.299257	0.873495	0.0276484	9.26269	0.17301	5.1024	0.188268	11.6887	0.527473	8.6846	0.0558683
218	UniRef100_C6TM03	malate glyoxysomal-like	glyoxylate cycle; malate metabolic process; regulation of fatty acid beta-oxidation; tricarboxylic acid cycle; regulation of photorespiration;	chloroplast envelope; vacuole; glyoxysome; apoplast;	L-malate dehydrogenase activity; nucleotide binding;	0.996111	0.92163			2.76777	0.38801	1.88194	0.305269	0.987474	0.788575			0.664828	0.177399	0.826151	0.152244
219	UniRef100_C6TE07	26s protease regulatory subunit 8 homolog a-like	ubiquitin-dependent protein catabolic process;	cytosol; proteasome regulatory particle, base subcomplex; nucleus; plasma membrane;	ATP binding; ATPase activity;	0.952368	0.781667	0.802821	0.529538	3.68358	0.386207	1.81292	0.251146	6.35585	0.379174	0.605651	0.309823	0.931072	0.725171	2.63086	0.168875
220	UniRef100_B1Q2X5	protein disulfide isomerase l-2	response to oxidative stress; cell redox homeostasis; glycerol ether metabolic process;	plasma membrane; chloroplast; endoplasmic reticulum; mitochondrion;	electron carrier activity; isomerase activity; dolichyl-diphosphooligosaccharide-protein glycotransferase activity; protein disulfide oxidoreductase activity;	0.822763	0.0665378	0.946098	0.335103	6.83809	0.382608	2.86898	0.0333351	1.04414	0.17194	1.33201	0.02126	0.798881	0.351839	1.05834	0.00769917
221	UniRef100_C6TDJ3	ankyrin repeat domain-containing protein 2-like	protein folding; vegetative to reproductive phase transition of meristem; protein targeting to chloroplast; response to cadmium ion; defense response to bacterium, incompatible interaction;	integral to chloroplast outer membrane; nucleus; plasma membrane;		0.890635	0.731713	0.833209	0.367743	1.39797	0.0129877	1.0406	0.0168877	1.34033	0.174684	0.892288	0.591893	0.978648	0.903454	1.07042	0.17926
222	UniRef100_I1KDM8	mitochondrial nad-dependent malate dehydrogenase	response to salt stress; defense response to bacterium; response to cold; malate metabolic process; tricarboxylic acid cycle; cellular carbohydrate metabolic process; response to cadmium ion;	cell wall; mitochondrial matrix; chloroplast; membrane; apoplast;	copper ion binding; L-malate dehydrogenase activity; nucleotide binding;	0.917359	0.0364411	0.917593	0.577111	0.736955	0.362122	0.857303	0.0306118	1.20239	0.00526786	1.13536	0.00717851	0.963776	0.68814	1.10051	0.000304039
223	UniRef100_C6T9R8	glyceraldehyde-3-phosphate dehydrogenase b subunit	reductive pentose-phosphate cycle; oxidation-reduction process; response to sucrose stimulus; response to light stimulus; response to cold; glucose metabolic process; response to cadmium ion;	photosystem I; integral to membrane; chloroplast envelope; chloroplast thylakoid membrane; chloroplast stroma; stromule; apoplast;	NAD binding; glyceraldehyde-3-phosphate dehydrogenase (NADP+) (phosphorylating) activity; NADP binding;	1.1398	0.000529439	0.813916	0.212783	0.902728	0.363535	0.952149	0.000447369	4.23246	0.353273	2.96232	0.291301	0.935695	0.795464	2.71016	0.164543
224	UniRef100_I1LUL9	ketol-acid reductoisomerase	oxidation-reduction process; purine nucleotide biosynthetic process; response to salt stress; isoleucine biosynthetic process; valine biosynthetic process; glycolysis; gluconeogenesis; response to cadmium ion;	cytosol; cell wall; mitochondrion; chloroplast envelope; chloroplast stroma; apoplast;	copper ion binding; ketol-acid reductoisomerase activity; nucleotide binding; isomerase activity; coenzyme binding;	1.04353	0.63181	0.87783	0.0623461	0.805827	0.000907625	0.909063	0.000398588	2.043	0.444123	0.949295	0.901792	0.823372	0.699952	1.27189	0.349246
225	UniRef100_I1L8R1	60s ribosomal protein l4-like	translation;	nucleolus; vacuole; plasma membrane; cell wall; cytosolic large ribosomal subunit; chloroplast;	structural constituent of ribosome;	12.915	0.361461	0.970422	0.853633	1.99675	0.29977	5.29407	0.178123	0.923696	0.749403	3.58526	0.475336	1.06456	0.16011	1.85784	0.129488
226	UniRef100_I1K7A7	glyceraldehyde-3-phosphate dehydrogenase b subunit	reductive pentose-phosphate cycle; oxidation-reduction process; response to sucrose stimulus; response to light stimulus; response to cold; glucose metabolic process; response to cadmium ion;	photosystem I; integral to membrane; chloroplast envelope; chloroplast thylakoid membrane; chloroplast stroma; stromule; apoplast;	NAD binding; glyceraldehyde-3-phosphate dehydrogenase (NADP+) (phosphorylating) activity; NADP binding;	1.12795	0.00500899	0.817357	0.158327	0.902728	0.363535	0.949346	0.00229083	5.28196	0.36936	2.71476	0.287495	0.935695	0.795464	2.97747	0.167944
227	UniRef100_C6TAN1	26s protease regulatory subunit 6a homolog a-like	ubiquitin-dependent protein catabolic process; proteasomal protein catabolic process; embryo sac development; pollen development;	proteasome regulatory particle, base subcomplex; cytoplasm; nucleus;	calmodulin binding; ATP binding; ATPase activity;	0.983878	0.786064	0.962215	0.622877	13.0575	0.201527	5.00119	0.18569	0.791434	0.20213	1.25194	0.203002	0.991542	0.966163	1.01164	0.101047
228	UniRef100_C6T857	isocitrate dehydrogenase	tricarboxylic acid cycle; isocitrate metabolic process; glyoxylate cycle;	chloroplast;	NAD binding; isocitrate dehydrogenase (NADP+) activity; magnesium ion binding;	1.08137	0.0870928	0.728373	0.387246	0.974867	0.781021	0.928203	0.0759042	0.900207	0.0486707	0.701251	0.345314	0.937523	0.0199008	0.846327	0.00258834
229	UniRef100_I1M4K9	protein disulfide isomerase l-2	response to oxidative stress; cell redox homeostasis; glycerol ether metabolic process;	plasma membrane; chloroplast; endoplasmic reticulum; mitochondrion;	electron carrier activity; isomerase activity; dolichyl-diphosphooligosaccharide-protein glycotransferase activity; protein disulfide oxidoreductase activity;	0.953661	0.327782	0.942835	0.528839	4.28172	0.374414	2.0594	0.141188	1.01185	0.765524	1.22984	0.132935	0.945706	0.783913	1.06247	0.161791
230	UniRef100_I1MD61	fructokinase 2	D-ribose metabolic process; phosphorylation;	membrane;	ribokinase activity; ATP binding; fructokinase activity;	0.948973	0.807642	0.982098	0.942036	0.849561	0.574136	0.926877	0.444189	0.6814	0.10308	15.3956	0.387709	0.8452	0.484587	5.64072	0.0609219
231	UniRef100_I1LWM2	protein		nucleus; cytosol;		0.842294	0.43096	1.88128	0.518729	8.74031	0.410815	3.82129	0.177305	1.65933	0.0019625	2.71657	0.376069	26.9808	0.427783	10.4522	0.00246857
232	UniRef100_I1JZ45	l-ascorbate peroxidase chloroplastic-like isoform 1	response to oxidative stress; oxidation-reduction process;	chloroplast stromal thylakoid; chloroplast thylakoid membrane; mitochondrion;	heme binding; L-ascorbate peroxidase activity;	1.16576	0.230327	0.951965	0.474285	1.30953	0.0482591	1.14242	0.0231641	7.20066	0.351871	3.17269	0.351194	1.14899	0.00604448	3.84078	0.00497918
233	UniRef100_K7LNW5	50s ribosomal protein chloroplastic-like	translation; defense response to bacterium;	nucleoid; plastid large ribosomal subunit; chloroplast thylakoid membrane; chloroplast stroma;	RNA binding; structural constituent of ribosome; protein binding;	0.79875	0.00034153	0.970568	0.44215	1.75674		0.884659	0.000422235	5.19366	0.341563	0.622189	0.160739	29.2634		2.90793	0.0725878
234	UniRef100_C6TDM9	membrane-associated 30 kda chloroplastic-like	vesicle organization; thylakoid membrane organization; virus-host interaction;	plastid chromosome; chloroplast stroma; chloroplast inner membrane; chloroplast thylakoid membrane;		0.893116	0.0991525	0.707955	0.258179	1.31931	0.0468311	0.973461	0.00727952	7.15871	0.129536	4.33256	0.41432	1.16525	0.0591391	4.21884	0.015673
235	UniRef100_I1MKL0	at4g01050 f2n1_31	coenzyme biosynthetic process; jasmonic acid biosynthetic process; salicylic acid biosynthetic process; response to red light; regulation of plant-type hypersensitive response; response to chitin; response to glucose stimulus; cysteine biosynthetic process; negative regulation of defense response; aromatic amino acid family metabolic process; defense response to fungus; oxylipin biosynthetic proc…	chloroplast envelope; chloroplast thylakoid membrane;	protein binding;	0.889824	0.10406	0.888149	0.251344	1.20963	0.0275541	0.995868	0.00483728	1.03111	0.412262	6.15261	0.388865	0.887554	0.549672	2.69043	0.172625
236	UniRef100_I1N5Q1	carbonic anhydrase	defense response to bacterium; response to cold; regulation of stomatal movement; response to carbon dioxide; defense response to fungus, incompatible interaction; carbon utilization;	cytosol; chloroplast envelope; chloroplast thylakoid membrane; chloroplast stroma; stromule; apoplast;	carbonate dehydratase activity; zinc ion binding;	1.04266	0.281883	0.868283	0.033453	1.93069	0.452004	1.28054	0.0196831	6.14519	0.32224	0.654311	0.112558	6.43513	0.178122	4.41154	0.027037
237	UniRef100_K7MS29	alpha-glucan water chloroplastic-like	phosphoenolpyruvate-dependent sugar phosphotransferase system; response to symbiotic fungus; starch catabolic process; cold acclimation; phosphorylation;	mitochondrion; chloroplast envelope; chloroplast stroma;	protein histidine kinase activity; metal ion binding; ATP binding; alpha-glucan, water dikinase activity; sugar:hydrogen symporter activity;	1.07821	0.726025			4.81561	0.0973207	2.94691	0.0889612	1.04644	0.386714			0.951052	0.624033	0.998747	0.229734
238	UniRef100_C6TM80	chloroplast stem-loop binding protein of 41 kda chloroplastic-like	sugar mediated signaling pathway; embryo development ending in seed dormancy; gibberellin biosynthetic process; salicylic acid biosynthetic process; leaf morphogenesis; carotenoid biosynthetic process; photorespiration; response to red light; regulation of plant-type hypersensitive response; response to chitin; positive regulation of translation; response to freezing; positive regulation of catal…	peroxisome; stromule; plasmodesma; chloroplast envelope; plastoglobule; Golgi apparatus; vacuole; ribosome; apoplast; membrane;	catalytic activity; nutrient reservoir activity; heteropolysaccharide binding; nucleotide binding; coenzyme binding; protein binding; RNA binding;	0.866715	0.320269	0.861122	0.0199311	0.767531	0.0587022	0.831789	0.00284113	0.820196	0.338277	0.815098	0.402846	0.772732	0.280314	0.802675	0.0984856
239	UniRef100_Q43758	x chain conformational mobility in the active site of a heme peroxidase	oxidation-reduction process; response to oxidative stress;		heme binding; L-ascorbate peroxidase activity;	0.962142	0.580555	1.12827	0.265323	0.836538	0.385425	0.975652	0.133025	0.814319	0.514011	0.920332	0.679161	0.806186	0.471415	0.846946	0.255619
240	UniRef100_Q39843	ascorbate peroxidase	oxidation-reduction process; response to oxidative stress;		heme binding; metal ion binding; L-ascorbate peroxidase activity;	0.89965	0.366766	1.14699	0.111648	6.93042	0.384167	2.99235	0.0524	0.885131	0.608826	0.914237	0.604581	0.939451	0.799868	0.91294	0.358986
241	UniRef100_I1N4I0	chaperone protein chloroplastic-like	protein processing; chloroplast organization; response to heat;	chloroplast stroma;	ATPase activity; ATP binding;	0.970343	0.386799	0.994009	0.843926	3.68848	0.377816	1.88428	0.213924	3.3294	0.333904	4.13001	0.363198	1.04153	0.0638195	2.83365	0.030986
242	UniRef100_B0LVF3	dihydroflavonol reductase	oxidation-reduction process; cellular metabolic process;		dihydrokaempferol 4-reductase activity; coenzyme binding;	1.10133	0.503016	10.0538	0.507159	0.977961	0.588482	4.04435	0.241683	4.52585	0.161723	0.0511015	0.0115722	3.39004	0.385393	2.65566	0.00484044
243	UniRef100_I1JGP8	leucine aminopeptidase chloroplastic-like	protein targeting to vacuole; response to salt stress; response to temperature stimulus; proteolysis; hyperosmotic response; water transport; Golgi organization; leaf senescence; glycolysis; gluconeogenesis; response to cadmium ion;	cytosol; chloroplast stroma; vacuole;	manganese ion binding; aminopeptidase activity; metalloexopeptidase activity;	1.06185	0.642401	0.896424	0.0198803	0.836489	0.0158966	0.93159	0.00171468	0.934819	0.355584	1.17333	0.176569	1.09353	0.420894	1.06723	0.0760774
244	UniRef100_I1KWM7	6-phosphogluconate dehydrogenase	response to salt stress; pentose-phosphate shunt;	peroxisome;	phosphogluconate dehydrogenase (decarboxylating) activity; NADP binding;	0.923491	0.652834	1.12405	0.50388	5.42346	0.223131	2.49034	0.153178	0.840355	0.17458	0.946361	0.704216	1.11846	0.00149136	0.968392	0.00157574
245	UniRef100_C6T7G4	26s protease regulatory subunit 8 homolog a-like	ubiquitin-dependent protein catabolic process;	cytosol; proteasome regulatory particle, base subcomplex; nucleus; plasma membrane;	ATP binding; ATPase activity;	0.952368	0.781667	1.0559	0.764701	3.28544	0.381961	1.76457	0.310528	6.35585	0.379174	0.794557	0.635576	0.928083	0.662325	2.69283	0.250913
246	UniRef100_C6TCD3	14-3-3 protein			protein domain specific binding;	0.837439	0.230793	2.79191	0.403614	0.72972	0.0961113	1.45302	0.0345613	6.32701	0.366696	0.992527	0.964863	0.915692	0.598326	2.74508	0.297112
247	UniRef100_I1LTA4	elongation factor 1-gamma	response to cadmium ion; response to zinc ion; translational elongation;	vacuole; eukaryotic translation elongation factor 1 complex; plasma membrane; cell wall;	translation elongation factor activity; copper ion binding; transferase activity;	0.862162	0.0654999	0.891377	0.496787	0.987785	0.854311	0.913774	0.0788531	0.858655	0.0289081	0.814619	0.207812	0.699966	0.272526	0.79108	0.00932582
248	UniRef100_I1MW49	5-methyltetrahydropteroyltriglutamate--homocysteine methyltransferase-like	methionine biosynthetic process; response to salt stress; methylation; response to zinc ion; response to cadmium ion;	cytosol; peroxisome; chloroplast envelope; chloroplast stroma; plasma membrane; apoplast;	copper ion binding; methionine synthase activity; zinc ion binding; 5-methyltetrahydropteroyltriglutamate-homocysteine S-methyltransferase activity;	0.878285	0.439988	2.85723	0.431283	0.731441		1.86776	0.19205	0.918053	0.297133	5.77377	0.377866	1.10026		3.34591	0.128363
249	UniRef100_I1JIM7	ubiquitin carboxyl-terminal hydrolase 12-like	ubiquitin-dependent protein catabolic process;		ubiquitin thiolesterase activity;	0.624026	0.0735731	0.918558	0.40875	0.876451	0.0246832	0.806345	0.00495416	0.85431	0.0153104	2.29319	0.38804	1.11408	0.0134903	1.42053	0.000789079
250	UniRef100_I1NBQ4	chloroplast stem-loop binding protein of 41 kda chloroplastic-like	sugar mediated signaling pathway; embryo development ending in seed dormancy; gibberellin biosynthetic process; salicylic acid biosynthetic process; leaf morphogenesis; carotenoid biosynthetic process; photorespiration; response to red light; regulation of plant-type hypersensitive response; response to chitin; positive regulation of translation; response to freezing; positive regulation of catal…	peroxisome; stromule; plasmodesma; chloroplast envelope; plastoglobule; Golgi apparatus; vacuole; ribosome; apoplast; membrane;	nutrient reservoir activity; heteropolysaccharide binding; nucleotide binding; protein binding; RNA binding;	0.86999	0.256966	0.912537	0.0197944	1.78864	0.474026	1.19039	0.0126493	0.710056	0.122059	0.50522	0.170646	0.898253	0.52002	0.70451	0.0398274
251	UniRef100_C6TD56	glyceraldehyde-3-phosphate cytosolic-like	glycolysis; oxidation-reduction process;	cytoplasm;	NAD binding; glyceraldehyde-3-phosphate dehydrogenase activity; glyceraldehyde-3-phosphate dehydrogenase (NAD+) (phosphorylating) activity;	0.898318	0.514439	0.771711	0.260277	7.38306	0.132467	3.0177	0.0571728	0.725709	0.158438	1.33289	0.0749516	0.797053	0.0737146	0.951883	0.00565823
252	UniRef100_I1M8P0	polyadenylate-binding protein 2-like	response to cadmium ion;		nucleotide binding; RNA binding;	1.2035	0.104097	0.80014	0.446489	5.29682	0.413917	2.43349	0.0606302	0.947279	0.70243	1.68712	0.390249	1.17415	0.0910271	1.26952	0.0730423
253	UniRef100_Q96445	actin		cytoskeleton; cytoplasm;	ATP binding;	0.998581	0.972591	1.22614	0.557997	0.758243	0.290387	0.994323	0.248969	3.64875	0.338979	1.10672	0.839186	5.80186	0.374458	3.51911	0.195001
254	UniRef100_I1LKM5	apoptosis-inducing factor homolog a-like	oxidation-reduction process;	plasma membrane;	flavin adenine dinucleotide binding; oxidoreductase activity; electron carrier activity;	0.867266	0.0776156	0.709109	0.345115	3.35238	0.346499	1.64292	0.0355043	0.980923	0.630698	0.895558	0.747469	0.823686	0.0963776	0.900056	0.110975
255	UniRef100_I1KXG0	quinone oxidoreductase-like protein chloroplastic-like	aromatic amino acid family metabolic process; sulfur amino acid metabolic process; carotenoid biosynthetic process; unsaturated fatty acid biosynthetic process; myo-inositol hexakisphosphate biosynthetic process; sulfur compound biosynthetic process; isopentenyl diphosphate biosynthetic process, mevalonate-independent pathway; vitamin metabolic process; pteridine-containing compound metabolic pro…	chloroplast envelope; apoplast; stromule; chloroplast stroma; thylakoid;	enone reductase activity; zinc ion binding; nucleotide binding; 2-alkenal reductase activity (NADP+) activity; NADPH:quinone reductase activity;	1.02417	0.902756	27.7386	0.391561	1.20648	0.0815111	9.98975	0.0808721	4.74461	0.346076	9.59226	0.42191	2.89096	0.383337	5.74261	0.12786
256	UniRef100_Q9FUK4	glutamine synthetase	nitrogen fixation; glutamine biosynthetic process;	cytoplasm;	glutamate-ammonia ligase activity; ATP binding;	0.800361	0.705459	1.1067	0.338544	0.896565	0.110296	0.934542	0.0759062	9.66069	0.389203	2.89874	0.316384	0.640359	0.361861	4.39993	0.109505
257	UniRef100_I1LPI1	50s ribosomal protein chloroplastic-like	translation; defense response to bacterium;	nucleoid; plasmodesma; plastid large ribosomal subunit; chloroplast envelope; chloroplast thylakoid membrane; chloroplast stroma;	RNA binding; structural constituent of ribosome;	0.792441	0.00417952	1.00991	0.843423	1.75674		0.901178	0.00708029	7.26077	0.360537	0.611644	0.0700513	29.2634		3.9362	0.0382944
258	UniRef100_Q9SYW5	ascorbate peroxidase	oxidation-reduction process; response to oxidative stress;		heme binding; metal ion binding; L-ascorbate peroxidase activity;	0.848304	0.257605	1.14699	0.111648	5.7817	0.390698	2.59233	0.0409267	0.836399	0.573811	0.914237	0.604581	0.958951	0.831873	0.903196	0.354989
259	UniRef100_Q3S4G9	serine--glyoxylate aminotransferase-like	metabolic process;		pyridoxal phosphate binding; transaminase activity;	0.955625	0.272823	0.860369	0.38683	14.8828	0.314328	5.56628	0.0892792	0.984535	0.870981	11.1697	0.380006	1.04358	0.452231	4.39926	0.24124
260	UniRef100_P29756	catalase	photoperiodism; hydrogen peroxide catabolic process; oxidation-reduction process; cell death; response to cold; cell redox homeostasis; response to abscisic acid stimulus; cellular response to sulfate starvation; cellular response to nitrogen starvation; response to cadmium ion; cellular response to phosphate starvation;	cell wall; mitochondrion; chloroplast envelope; chloroplast stroma; vacuole; cytosolic ribosome; glyoxysome; plasma membrane; stromule; apoplast;	cobalt ion binding; catalase activity; heme binding;	1.04782	0.283138	0.855412	0.587564	0.938513	0.366916	0.947248	0.135523	0.8157	0.0705139	0.904475	0.678762	0.90294	0.541405	0.874372	0.0750273
261	UniRef100_C6TN36	glyceraldehyde 3-phosphate dehydrogenase	glucose metabolic process; oxidation-reduction process;		NAD binding; glyceraldehyde-3-phosphate dehydrogenase (NAD+) (phosphorylating) activity; NADP binding;	0.898318	0.514439	0.659787	0.112164	8.28978	0.125997	3.28263	0.0295602	0.725709	0.158438	1.01274	0.971411	0.804434	0.127949	0.847626	0.061659
262	UniRef100_I1L5L1	50s ribosomal protein chloroplastic-like	translation; RNA processing;	large ribosomal subunit; chloroplast thylakoid membrane; chloroplast stroma; nucleus;	RNA binding; structural constituent of ribosome;	0.856274	0.00064425	0.843155	0.353014	0.96464	0.427236	0.888023	0.000927609	4.89594	0.190355	0.302986	0.0737947	0.842287	0.398801	2.01374	0.024262
263	UniRef100_I1M7D1	ubiquitin carboxyl-terminal hydrolase 12-like	ubiquitin-dependent protein catabolic process;		ubiquitin thiolesterase activity;	0.651438	0.0610726	0.852004	0.275938	0.86587	0.00995966	0.789771	0.0014642	0.903105	0.164269	2.71987	0.432788	1.13287	0.00148525	1.58528	0.000994574
264	UniRef100_O48561	catalase	hydrogen peroxide catabolic process; oxidation-reduction process; response to light stimulus; response to cold; response to abscisic acid stimulus; cellular response to sulfate starvation; cellular response to nitrogen starvation; response to cadmium ion; cellular response to phosphate starvation;	cell wall; mitochondrion; chloroplast envelope; chloroplast stroma; vacuole; cytosolic ribosome; glyoxysome; plasma membrane; apoplast;	cobalt ion binding; catalase activity; heme binding;	1.03577	0.68411	1.08166	0.534743	0.789004	0.0621093	0.968812	0.0683239	0.834041	0.0567716	0.750111	0.319305	2.43525	0.315392	1.3398	0.0246409
265	UniRef100_I1K6H2	peptidase m1 family protein	response to cadmium ion; proteolysis;	chloroplast envelope; vacuole; cytoplasmic membrane-bounded vesicle; plasma membrane; chloroplast stroma; apoplast; mitochondrion;	zinc ion binding; metallopeptidase activity;	1.19826	0.0124736	0.860399	0.0370322	0.92232	0.23614	0.993658	0.001022	0.752137	0.0845044	3.34975	0.36002	1.04293	0.723497	1.71494	0.06679
266	UniRef100_I1KPF0	monodehydroascorbate reductase	response to cold; response to cadmium ion; oxidation-reduction process;	stromule; chloroplast stroma; mitochondrion;	flavin adenine dinucleotide binding; monodehydroascorbate reductase (NADH) activity; ATP binding; DNA-(apurinic or apyrimidinic site) lyase activity;	1.00527	0.969475	1.07521	0.419311	0.987634	0.887042	1.0227	0.401283	0.953448	0.157911	1.2781	0.620973	1.02966	0.656414	1.08707	0.140411
267	UniRef100_I1MXM6	polyadenylate-binding protein 2-like	response to cadmium ion;		nucleotide binding; RNA binding;	1.04346	0.16019	0.80014	0.446489	6.4448	0.424657	2.7628	0.0839291	7.21224	0.172912	1.68712	0.390249	1.23381	0.0383541	3.37773	0.0133698
268	UniRef100_I1JH86	fructose bisphosphate aldolase	response to salt stress; pentose-phosphate shunt; glycolysis; response to cadmium ion;	mitochondrion; plasma membrane;	copper ion binding; fructose-bisphosphate aldolase activity;	0.670435	0.229611	0.938932	0.623129	6.18243	0.377369	2.59727	0.124792	0.944465	0.272472	0.88143	0.665162	0.832004	0.379277	0.885966	0.14668
269	UniRef100_I1N7G4	leucine aminopeptidase chloroplastic-like	protein targeting to vacuole; response to salt stress; response to temperature stimulus; proteolysis; hyperosmotic response; water transport; Golgi organization; leaf senescence; glycolysis; gluconeogenesis; response to cadmium ion;	cytosol; chloroplast stroma; vacuole;	manganese ion binding; aminopeptidase activity; metalloexopeptidase activity;	0.993981	0.906686	0.913538	0.469079	0.809806	0.0124747	0.905775	0.0232771	3.7491	0.350914	1.14431	0.0932576	0.740526	0.365833	1.87798	0.0428893
270	UniRef100_I1JDH6	40s ribosomal protein s2-4-like	translation;	small ribosomal subunit;	structural constituent of ribosome; RNA binding;	0.831671	0.0442954			6.6603	0.345866	3.74599	0.0251439	0.831466	0.25176			0.877482	0.0578864	0.854474	0.0241003
271	UniRef100_P45621	glutamate 1-semialdehyde aminotransferase	pentose-phosphate shunt; protein targeting to chloroplast; protoporphyrinogen IX biosynthetic process; chlorophyll biosynthetic process; leaf morphogenesis; cell differentiation; response to light stimulus; cysteine biosynthetic process; positive regulation of transcription, DNA-dependent; aromatic amino acid family biosynthetic process; rRNA processing;	chloroplast envelope; apoplast; chloroplast stroma;	glutamate-1-semialdehyde 2,1-aminomutase activity; pyridoxal phosphate binding; transaminase activity;	0.946796	0.247799	0.871123	0.0579456	0.862108	0.0677976	0.893342	0.00616233	7.16142	0.387035	5.77945	0.180614	6.12662	0.437866	6.35583	0.0843863
272	UniRef100_I1MGE7	atp-citrate synthase beta chain protein 1-like	lipid metabolic process; cellular carbohydrate metabolic process;	citrate lyase complex; plasma membrane; cytosol;	metal ion binding; ATP citrate synthase activity; ATP binding; succinate-CoA ligase (ADP-forming) activity; lyase activity;	0.792274	0.242982	2.70005	0.360976	0.710187	0.0999784	1.40084	0.0340294	0.911214	0.256611	3.4832	0.175683	2.85599	0.347912	2.4168	0.0522869
273	UniRef100_I1LVI3	dynamin-2b-like	GTP catabolic process; response to abscisic acid stimulus; clathrin-mediated endocytosis;	vacuole; cytosol; plasmodesma; cell plate; plasma membrane; clathrin-coated endocytic vesicle;	GTP binding; phospholipid binding; clathrin binding; GTPase activity;	1.05928	0.343428	6.13544	0.408628	17.6802	0.364651	8.29163	0.120341	0.894842	0.365121	0.70737	0.330648	7.87052	0.371839	3.15758	0.110064
274	UniRef100_I1JC65	alanine aminotransferase	1-aminocyclopropane-1-carboxylate biosynthetic process; photorespiration;	peroxisome; chloroplast stroma;	alanine-glyoxylate transaminase activity; pyridoxal phosphate binding; L-alanine:2-oxoglutarate aminotransferase activity; glycine:2-oxoglutarate aminotransferase activity; 1-aminocyclopropane-1-carboxylate synthase activity;	1.33385	0.0448435	1.11072	0.365956	0.845306	0.160818	1.09662	0.0135754	5.80282	0.377913	0.934449	0.836469	0.899554	0.572603	2.54561	0.270733
275	UniRef100_I1KJQ5	eukaryotic translation initiation factor 3 subunit b-like	translational initiation;	eukaryotic translation initiation factor 3 complex; nucleus; cytosol;	translation initiation factor activity; nucleotide binding;	1.24531	0.321562	1.24908	0.313561	3.18439	0.165748	1.89292	0.0547577	0.79476	0.0632583	0.797103	0.380963	0.935952	0.492944	0.842605	0.0426444
276	UniRef100_I1KL89	ll-diaminopimelate chloroplastic-like	production of ta-siRNAs involved in RNA interference; methylation-dependent chromatin silencing; leaf morphogenesis; flower morphogenesis; xylem and phloem pattern formation; lysine biosynthetic process via diaminopimelate; ethylene biosynthetic process; vegetative phase change; virus induced gene silencing; meristem initiation; production of miRNAs involved in gene silencing by miRNA; regulation…	chloroplast stroma; cytosol; Golgi apparatus;	L,L-diaminopimelate aminotransferase activity; L-phenylalanine:2-oxoglutarate aminotransferase activity; L-aspartate:2-oxoglutarate aminotransferase activity; copper ion binding; ARF GTPase activator activity; phospholipid binding; zinc ion binding; pyridoxal phosphate binding;			0.951454	0.48702	1.45418	0.455412	1.20282	0.215823			1.0792	0.28592	1.04499	0.349073	1.06209	0.117044
277	UniRef100_I1K970	26s proteasome non-atpase regulatory subunit 11-like isoform 1	response to cadmium ion;	proteasome complex;		0.949828	0.448528	0.704593	0.268107	6.70815	0.347788	2.78752	0.104843	0.768499	0.0682866	0.776227	0.427921	1.08371	0.553142	0.876147	0.0534447
278	UniRef100_O48560	catalase	photoperiodism; hydrogen peroxide catabolic process; oxidation-reduction process; cell death; response to cold; cell redox homeostasis; response to abscisic acid stimulus; cellular response to sulfate starvation; cellular response to nitrogen starvation; response to cadmium ion; cellular response to phosphate starvation;	cell wall; mitochondrion; chloroplast envelope; chloroplast stroma; vacuole; cytosolic ribosome; glyoxysome; plasma membrane; stromule; apoplast;	cobalt ion binding; catalase activity; heme binding;	1.04945	0.26281	0.824701	0.616112	3.18174	0.368035	1.6853	0.133361	0.907731	0.138041	0.839177	0.584672	0.774853	0.290764	0.840587	0.0699187
279	UniRef100_I1JV03	alpha tubulin 1	protein polymerization; GTP catabolic process; microtubule-based movement;	microtubule; cytoplasm;	GTPase activity; structural molecule activity; GTP binding;	0.73611	0.164593	0.560717	0.203311	0.804769	0.0318158	0.700532	0.00662067	0.704399	0.0100096	3.97828	0.495369	1.11382	0.21388	1.93217	0.0066
280	UniRef100_Q39833	alfa-carboxyltransferase precursor	fatty acid biosynthetic process;	acetyl-CoA carboxylase complex; chloroplast envelope; chloroplast stroma; membrane;	transferase activity; acetyl-CoA carboxylase activity;	0.979807	0.662375	0.968037	0.684912	0.81385	0.00382837	0.920565	0.00977195	1.03333	0.432183	1.03029	0.899831	1.13825	0.0124714	1.06729	0.0217335
281	UniRef100_I1K1G3	carbonic anhydrase	defense response to bacterium; response to cold; regulation of stomatal movement; response to carbon dioxide; defense response to fungus, incompatible interaction; carbon utilization;	cytosol; chloroplast envelope; chloroplast thylakoid membrane; chloroplast stroma; stromule; apoplast;	carbonate dehydratase activity; zinc ion binding;	1.07232	0.0375952	0.898416	0.0748694	2.08086	0.450144	1.35053	0.00760795	7.19513	0.330141	0.726917	0.1425	7.21731	0.179713	5.04645	0.0331112
282	UniRef100_I1MLW9	quinone oxidoreductase-like protein chloroplastic-like	oxidation-reduction process;		zinc ion binding; NADPH:quinone reductase activity;	0.990812	0.848593	1.0251	0.684798	2.63952	0.327142	1.55181	0.278791	9.96204	0.384498	0.996659	0.992276	0.863729	0.277426	3.94081	0.194213
283	UniRef100_I1KMK1	s-adenosylmethionine synthetase	methionine metabolic process; response to salt stress; response to cold; S-adenosylmethionine biosynthetic process; one-carbon metabolic process; lignin biosynthetic process; methanogenesis;	cell wall; nucleolus; cytoplasm; plasma membrane;	methionine adenosyltransferase activity; metal ion binding; ATP binding;			0.972981	0.773639	0.652584	0.0072675	0.812782	0.0106366			0.832159	0.386358	1.28198	0.00219871	1.05707	0.00200844
284	UniRef100_I1K5K3	40s ribosomal protein s2-4-like	translation;	nucleolus; plasma membrane; cell wall; cytosolic small ribosomal subunit; chloroplast;	structural constituent of ribosome; RNA binding;	0.698112	0.154302			7.17875	0.35231	3.93843	0.0720077	5.0162	0.401717			0.88206	0.103727	2.94913	0.0579646
285	UniRef100_C6F119	31 kda chloroplastic-like	RNA modification; innate immune response;	chloroplast envelope; chloroplast thylakoid membrane; chloroplast stroma; ribonucleoprotein complex;	poly(U) RNA binding; nucleotide binding;	1.00566	0.985015	1.10467	0.312933	23.0819	0.496481	8.3974	0.244544	8.74581	0.442017	4.40492	0.42433	0.056195	0.0125931	4.40231	0.0124468
286	UniRef100_I1MHR0	s-adenosylmethionine synthetase	S-adenosylmethionine biosynthetic process; one-carbon metabolic process; methanogenesis;	cytoplasm;	methionine adenosyltransferase activity; metal ion binding; ATP binding;			4.519	0.344917	0.66964	0.0179704	2.59432	0.011575			1.08353	0.36636	1.29079	0.00174618	1.18716	0.00155786
287	UniRef100_I1N5T2	peptidyl-prolyl cis-trans isomerase chloroplastic-like	defense response to bacterium; protein folding; protein peptidyl-prolyl isomerization;	chloroplast thylakoid lumen; chloroplast stroma; chloroplast thylakoid membrane;	polynucleotide adenylyltransferase activity; peptidyl-prolyl cis-trans isomerase activity;	0.892149	0.00407429	1.24397	0.105873	1.21911	0.168961	1.11841	0.000728432	2.50399	0.302955	0.850197	0.611297	1.0955	0.0621396	1.48323	0.0416547
288	UniRef100_K7MTE4	alfa-carboxyltransferase precursor	fatty acid biosynthetic process;	acetyl-CoA carboxylase complex; chloroplast part;	transferase activity; acetyl-CoA carboxylase activity;	1.0002	0.996899	1.08119	0.670159	0.802168	0.00679676	0.961186	0.0206635	1.01471	0.692641	2.56934	0.380034	1.15687	0.00854624	1.58031	0.0119801
289	UniRef100_I1JRM8	gdp-mannose -epimerase 1-like	cellular metabolic process;		GDP-mannose 3,5-epimerase activity; coenzyme binding; nucleotide binding;	0.930053	0.230103	0.910756	0.0664487	0.77089	0.00603946	0.870566	0.000888824	1.16687	0.223761	1.05446	0.352667	4.45361	0.38613	2.22498	0.0841193
290	UniRef100_I1LZ03	60s ribosomal protein l4-like	translation;	ribosome;	structural constituent of ribosome;	14.8039	0.372486	1.00269	0.983918	2.146	0.278878	5.98419	0.189925	0.920188	0.779336	10.133	0.253258	1.06851	0.157511	4.04058	0.085313
291	UniRef100_I1LWZ7	beta-glucan-binding protein	cell wall macromolecule catabolic process;			1.0768	0.496594	0.590353	0.578342	0.972611	0.454433	0.879922	0.221633	0.853932	0.297943	1.01523	0.827612	3.75084	0.394565	1.87334	0.184019
292	UniRef100_I1LEI9	d-3-phosphoglycerate chloroplastic-like	megagametogenesis; oxidation-reduction process; L-serine biosynthetic process;	mitochondrion; chloroplast; membrane;	NAD binding; phosphoglycerate dehydrogenase activity; ATP binding; amino acid binding;	0.79024	0.244875	0.889107	0.632123	3.37517	0.300317	1.68484	0.112725	5.18226	0.36832	15.5546	0.386782	1.04203	0.439318	7.25963	0.137806
293	UniRef100_I1NBL1	dead-box atp-dependent rna helicase chloroplastic-like	embryo development ending in seed dormancy;	chloroplast stroma; membrane; nucleus;	RNA binding; zinc ion binding; ATP-dependent helicase activity; ATP binding;	0.879055	0.289064	0.97196	0.860531	5.87245	0.0630606	2.57449	0.0522909	1.20319	0.146733	0.717245	0.493169	0.761515	0.130251	0.893984	0.0359148
294	UniRef100_I1J4X9	oligopeptidase a-like	methylglyoxal catabolic process to D-lactate; response to cadmium ion; proteolysis;	chloroplast stroma; cytosol; apoplast; mitochondrion;	metal ion binding; metalloendopeptidase activity;	1.17903	0.395692	1.94757	0.400335	6.17613	0.205142	3.10091	0.0880023	2.14208	0.36487	1.03934	0.275703	0.697456	0.221093	1.29296	0.0672885
295	UniRef100_C6TN03	40s ribosomal protein s4-like	translation;	nucleolus; cytosolic ribosome; plasma membrane; chloroplast;	structural constituent of ribosome; RNA binding;	0.873846	0.334066			0.760799	0.0692614	0.817322	0.0355894	0.710584	0.0145942			9.51179	0.3426	5.11119	0.00960573
296	UniRef100_C6TNT2	elongation factor 1-gamma	translational elongation;	eukaryotic translation elongation factor 1 complex;	translation elongation factor activity; transferase activity;	0.824759	0.0452489	0.911776	0.535288	0.907684	0.582377	0.881406	0.0483871	0.872562	0.0295177	1.00605	0.97973	0.675912	0.425531	0.851509	0.043769
297	UniRef100_C6TNU2	elongation factor 1-gamma	response to cadmium ion; response to zinc ion; translational elongation;	vacuole; eukaryotic translation elongation factor 1 complex; plasma membrane; cell wall;	translation elongation factor activity; copper ion binding; transferase activity;	0.867525	0.0714684	0.847256	0.396805	0.987785	0.854311	0.900855	0.0715256	0.890008	0.116542	0.77837	0.186118	0.699966	0.272526	0.789448	0.0252741
298	UniRef100_I1KQU2	ll-diaminopimelate chloroplastic-like	production of ta-siRNAs involved in RNA interference; methylation-dependent chromatin silencing; leaf morphogenesis; flower morphogenesis; xylem and phloem pattern formation; lysine biosynthetic process via diaminopimelate; ethylene biosynthetic process; vegetative phase change; virus induced gene silencing; meristem initiation; production of miRNAs involved in gene silencing by miRNA; regulation…	chloroplast stroma; cytosol; Golgi apparatus;	L,L-diaminopimelate aminotransferase activity; L-phenylalanine:2-oxoglutarate aminotransferase activity; L-aspartate:2-oxoglutarate aminotransferase activity; copper ion binding; ARF GTPase activator activity; phospholipid binding; zinc ion binding; pyridoxal phosphate binding;			0.951454	0.48702	1.43909	0.470767	1.19527	0.221199			1.0792	0.28592	2.37748	0.328732	1.72834	0.111635
299	UniRef100_I1KZJ1	transaldolase-like	pentose-phosphate shunt; response to cadmium ion;	mitochondrion; chloroplast stroma;	sedoheptulose-7-phosphate:D-glyceraldehyde-3-phosphate glyceronetransferase activity;	0.7278	0.160435	6.35266	0.39934	3.79309	0.349146	3.62452	0.0675653	5.74822	0.358754	1.2262	0.0789499	0.937665	0.468185	2.63736	0.0462428
300	UniRef100_I1N4U1	6-phosphogluconate dehydrogenase	response to glucose stimulus; response to sucrose stimulus; response to fructose stimulus; pentose-phosphate shunt; response to salt stress; amino acid import; regulation of anion channel activity; ER to Golgi vesicle-mediated transport;	cytosol; peroxisome; chloroplast stroma;	phosphogluconate dehydrogenase (decarboxylating) activity; NADP binding;	0.825322	0.322276	1.09719	0.520353	6.04581	0.227397	2.65611	0.0983684	0.936434	0.0193751	3.73731	0.372067	1.12886	0.00183156	1.9342	0.000169915
301	UniRef100_I1MB71	fructose bisphosphate aldolase	pentose-phosphate shunt; response to salt stress; glycolysis; response to cadmium ion; response to karrikin;	cytosol; cell wall; nucleolus; plasmodesma; mitochondrial envelope; chloroplast; plasma membrane; apoplast;	copper ion binding; fructose-bisphosphate aldolase activity;	0.641436	0.132523	0.896079	0.602557	12.1616	0.206885	4.56638	0.0543002	0.914464	0.122114	0.73511	0.524079	0.528559	0.0937056	0.726044	0.025552
302	UniRef100_I1NAP5	signal recognition particle 54 kda chloroplastic-like	protein import into chloroplast thylakoid membrane; SRP-dependent cotranslational protein targeting to membrane, signal sequence recognition;	signal recognition particle, endoplasmic reticulum targeting; signal recognition particle, chloroplast targeting; chloroplast stroma;	nucleoside-triphosphatase activity; mRNA binding; signal sequence binding; 7S RNA binding; protein binding; GTP binding;	1.00864	0.881925	0.84091	0.115761	1.01599	0.727344	0.955183	0.154354	4.38293	0.345453	15.4932	0.366304	0.823348	0.437468	6.89981	0.126912
303	UniRef100_I1MRW7	s-adenosylmethionine synthetase	one-carbon metabolic process;	cytoplasm;	methionine adenosyltransferase activity; ATP binding; magnesium ion binding;			0.996771	0.976944	0.652584	0.0072675	0.824677	0.0130177			0.796492	0.391929	1.28198	0.00219871	1.03924	0.00203431
304	UniRef100_I1K565	staphylococcal nuclease domain-containing protein 1-like	protein secretion; seed germination; gene silencing by RNA; gibberellin biosynthetic process; response to cadmium ion; response to stress;	cytosol; cell wall; RNA-induced silencing complex; nuclear envelope; chloroplast; endoplasmic reticulum; plasma membrane;	hydrolase activity, acting on ester bonds; nucleic acid binding;	1.01269	0.935599	0.775017	0.412504	3.16725	0.383833	1.65165	0.23971	4.02719	0.349693	2.76227	0.407803	1.03857	0.354313	2.60934	0.119309
305	UniRef100_A8IKE5	alanine aminotransferase	1-aminocyclopropane-1-carboxylate biosynthetic process; myo-inositol hexakisphosphate biosynthetic process; photorespiration;	cytosol; peroxisome; chloroplast stroma; vacuole; membrane; apoplast;	alanine-glyoxylate transaminase activity; 1-aminocyclopropane-1-carboxylate synthase activity; L-alanine:2-oxoglutarate aminotransferase activity; pyridoxal phosphate binding; glycine:2-oxoglutarate aminotransferase activity;	1.4046	0.0418311	1.08085	0.444417	0.772502	0.0907366	1.08598	0.00954893	7.01345	0.394214	0.967496	0.903462	0.993405	0.971349	2.99145	0.392376
306	UniRef100_A8C8H3	glutamate decarboxylase	root hair elongation; nitrate transport; regulation of anion channel activity; transition metal ion transport; glutamate metabolic process; response to nitrate; response to cadmium ion;	cytosol;	calmodulin binding; glutamate decarboxylase activity; pyridoxal phosphate binding;	0.994504	0.943012	1.04454	0.655459	0.991855	0.938471	1.0103	0.512411	0.897147	0.217454	3.83712	0.347225	1.17819	0.000130791	1.97082	0.000132271
307	UniRef100_Q96444	actin	root hair elongation;	cell wall; cytoskeleton; cytoplasm; nucleus; plasma membrane;	ATP binding;	1.01052	0.813147	1.53045	0.427167	0.757046	0.288506	1.09934	0.187544	3.76192	0.327662	0.794275	0.473946	1.06558	0.815599	1.87392	0.217521
308	UniRef100_O48551	proteasome subunit alpha type-6-like	ubiquitin-dependent protein catabolic process;	cytoplasm; proteasome core complex, alpha-subunit complex; nucleus;	threonine-type endopeptidase activity;	0.791743	0.152776	0.89434	0.0658512	5.85706	0.430669	2.51438	0.0199326	10.9622	0.356426	1.31116	0.070433	1.09282	0.0371127	4.45539	0.00594895
309	UniRef100_I1LYN0	succinyl- ligase	ubiquitin-dependent protein catabolic process; response to salt stress; response to misfolded protein; methylglyoxal catabolic process to D-lactate; proteasome core complex assembly; tricarboxylic acid cycle; glycolysis; gluconeogenesis; photorespiration; response to cadmium ion;	mitochondrion; Golgi apparatus;	copper ion binding; succinate-CoA ligase (ADP-forming) activity; ATP binding; succinate-CoA ligase (GDP-forming) activity;	0.934977	0.0695605	0.955884	0.396153	0.771248	0.167702	0.88737	0.0209439	11.2335	0.386332	0.93653	0.720835	1.21019	0.0248553	4.46006	0.0284844
310	UniRef100_Q96453	14-3-3-like protein d-like			protein domain specific binding;	0.961079	0.641464	3.94682	0.473171	3.69121	0.36666	2.86637	0.200504	0.966661	0.469963	1.1961	0.132588	0.989544	0.95171	1.05077	0.132925
311	UniRef100_I1MBI6	protein chloroplastic-like	chloroplast organization; protein import into chloroplast stroma;	integral to membrane; Tic complex; viral envelope;	protein binding;	0.932858	0.0138225			2.84074	0.410617	1.8868	0.0107241	2.17563	0.360679			1.02791	0.813055	1.60177	0.264881
312	UniRef100_Q96558	udp-glucose 6-dehydrogenase-like	oxidation-reduction process;		NAD binding; UDP-glucose 6-dehydrogenase activity;	1.13015	0.527634	1.2003	0.476462	8.54155	0.371009	3.624	0.179085	0.713171	0.0492295	1.23035	0.0282665	1.07498	0.23831	1.00616	0.00257024
313	UniRef100_I1KZR0	dynamin-2b-like	GTP catabolic process; response to abscisic acid stimulus; clathrin-mediated endocytosis;	vacuole; cytosol; plasmodesma; cell plate; plasma membrane; clathrin-coated endocytic vesicle;	GTP binding; phospholipid binding; clathrin binding; GTPase activity;	1.05144	0.456162	7.65124	0.407251	17.653	0.36551	8.78522	0.145492	0.906381	0.466998	0.635081	0.347628	7.8393	0.374211	3.12692	0.135091
314	UniRef100_C6TL53	dihydroflavonol reductase	cellular metabolic process; oxidation-reduction process;		coenzyme binding; nucleotide binding; dihydrokaempferol 4-reductase activity;	1.15384	0.355058	10.0784	0.505445	0.888164	0.0254075	4.04014	0.0207294	5.05173	0.160536	0.631263	0.630812	0.622453	0.119984	2.10182	0.0433604
315	UniRef100_I1JUQ0	26s proteasome non-atpase regulatory subunit 11-like isoform 1	response to cadmium ion;	proteasome complex;		0.901436	0.031729	0.704593	0.268107	7.44231	0.350162	3.01611	0.0149186	0.871113	0.00234514	0.776227	0.427921	1.06633	0.675864	0.904556	0.00460575
316	UniRef100_C6TJT5	probable protein disulfide-isomerase a6-like	cell redox homeostasis; glycerol ether metabolic process;	endoplasmic reticulum lumen;	electron carrier activity; protein disulfide isomerase activity; protein disulfide oxidoreductase activity;	0.778867	0.084703	1.02234	0.823368	20.3506	0.382961	7.38394	0.0766526	0.960076	0.787745	1.06786	0.755453	0.85389	0.643557	0.96061	0.414464
317	UniRef100_I1JIP5	t-complex protein 1 subunit eta-like	protein folding; response to cadmium ion;	cytoplasm;	ATP binding; unfolded protein binding;	0.940528	0.37218	0.765546	0.283302	5.44759	0.365207	2.38456	0.0990343	0.928329	0.577647	3.67694	0.408102	6.40237	0.345159	3.66921	0.163895
318	UniRef100_P02580	actin		cytoskeleton; cytoplasm;	ATP binding;	0.993455	0.896529	1.16525	0.679288	0.888759	0.569575	1.01582	0.392942	0.994034	0.866944	0.769026	0.359206	4.0826	0.337388	1.94855	0.1933
319	UniRef100_I1M7B9	t-complex protein 1 subunit eta-like	protein folding; response to salt stress; cell wall modification; glycolysis; gluconeogenesis; plant-type cell wall organization; response to cadmium ion;	cytosol;	ATP binding; unfolded protein binding;	0.940528	0.37218	0.932825	0.642554	5.48679	0.360643	2.45338	0.170233	0.928329	0.577647	3.84579	0.375862	6.40181	0.345213	3.72531	0.155304
320	UniRef100_I1N4I6	udp-glucose 6-dehydrogenase-like	oxidation-reduction process;		NAD binding; UDP-glucose 6-dehydrogenase activity;	1.16277	0.484296	1.14255	0.514796	8.54155	0.371009	3.61562	0.178126	0.697947	0.0668809	1.32201	0.0342975	1.07498	0.23831	1.03165	0.00386658
321	UniRef100_I1JQZ9	dead-box atp-dependent rna helicase chloroplastic-like	embryo development ending in seed dormancy;	chloroplast envelope; chloroplast stroma; membrane; nucleus;	RNA binding; zinc ion binding; ATP-dependent helicase activity; ATP binding;	0.907783	0.0748305	1.03988	0.882482	4.90345	0.119877	2.2837	0.0315163	0.938997	0.762508	0.504853	0.476586	0.869685	0.34154	0.771178	0.214777
322	UniRef100_C6TJG9	40s ribosomal protein s4-like	translation;	nucleolus; cytosolic ribosome; plasma membrane; chloroplast;	structural constituent of ribosome; RNA binding;	0.873846	0.334066			0.824304	0.126122	0.849075	0.0584935	0.710584	0.0145942			10.3649	0.34505	5.53772	0.00966546
323	UniRef100_I1KV87	heat shock 70 kda protein 15-like	protein folding; response to cadmium ion; response to heat; oxidation-reduction process;	plasmodesma; plasma membrane; cell wall; nucleus; cytosol;	ATP binding; 2-alkenal reductase activity;	1.04424	0.33559	0.803644	0.223987	2.69572	0.391059	1.51453	0.0820196	7.29871	0.366826	0.800621	0.306748	2.81691	0.376945	3.63875	0.105862
324	UniRef100_K7KA00	serine hydroxymethyltransferase	L-serine metabolic process; one-carbon metabolic process; methylation; glycine metabolic process;	mitochondrion;	pyridoxal phosphate binding; methyltransferase activity; glycine hydroxymethyltransferase activity;	0.887594	0.823587	4.45136	0.353096	0.897292	0.392412	2.07875	0.203713	1.24517	0.555377	0.747353	0.270546	5.0975	0.171426	2.36334	0.0747085
325	UniRef100_I1L8G3	succinyl- ligase	ubiquitin-dependent protein catabolic process; response to salt stress; response to misfolded protein; methylglyoxal catabolic process to D-lactate; proteasome core complex assembly; tricarboxylic acid cycle; glycolysis; gluconeogenesis; photorespiration; response to cadmium ion;	mitochondrion; Golgi apparatus;	copper ion binding; succinate-CoA ligase (ADP-forming) activity; ATP binding; succinate-CoA ligase (GDP-forming) activity;	0.937543	0.198903	0.85946	0.299613	2.51579	0.411947	1.4376	0.0722011	14.6067	0.41937	1.05425	0.767336	1.20879	0.00366134	5.62323	0.00717937
326	UniRef100_I1M170	glutamine synthetase	response to salt stress; nitrogen fixation; glutamine biosynthetic process; response to cadmium ion;	mitochondrion; chloroplast envelope; chloroplast thylakoid membrane; chloroplast stroma; cytosolic ribosome; apoplast;	ATP binding; glutamate-ammonia ligase activity;	1.19086	0.0909306	1.36901	0.162817	5.07567	0.390042	2.54518	0.0248287	10.3731	0.394483	0.937842	0.842406	3.96434	0.392769	5.09177	0.221643
327	UniRef100_A6XKY2	chalcone isomerase	flavonoid biosynthetic process;		chalcone isomerase activity;	0.969635	0.579149	5.39157	0.429807	6.82926	0.364963	4.39682	0.176066	1.01537	0.755301	1.22038	0.0293742	0.447373	0.0226581	0.894376	0.00361174
328	UniRef100_I1LPJ4	photosystem ii stability assembly factor chloroplastic-like	pentose-phosphate shunt; response to far red light; hydrogen peroxide catabolic process; carotenoid biosynthetic process; regulation of protein dephosphorylation; response to red light; photosystem II assembly; chloroplast relocation; chlorophyll biosynthetic process; PSII associated light-harvesting complex II catabolic process; response to blue light; response to cadmium ion; positive regulatio…	chloroplast envelope; chloroplast photosystem II; chloroplast stromal thylakoid; chloroplast thylakoid lumen;		1.16341	0.000176462	65.5992	0.499895	0.484463	0.454257	22.4157	0.000439162	1.1314	0.0245296	0.627553	0.64161	1.10267	0.0665729	0.953874	0.00653631
329	UniRef100_I1MT23	leucine aminopeptidase chloroplastic-like	leaf senescence; response to cadmium ion; proteolysis;	vacuole; chloroplast stroma; cytosol;	manganese ion binding; metalloexopeptidase activity; aminopeptidase activity;	1.06577	0.671016	0.960854	0.637692	5.24296	0.387965	2.4232	0.256974	0.918259	0.303698	1.17411	0.178454	0.925056	0.762145	1.00581	0.103948
330	UniRef100_K7LBM2	atp-citrate synthase beta chain protein 1-like	lipid metabolic process; cellular carbohydrate metabolic process;	citrate lyase complex; plasma membrane; cytosol;	metal ion binding; ATP citrate synthase activity; ATP binding; succinate-CoA ligase (ADP-forming) activity; lyase activity;	0.763869	0.281303	3.10209	0.360913	0.664713	0.0365861	1.51022	0.0177028	0.911579	0.328429	3.80299	0.215335	2.84651	0.35065	2.52036	0.0727219
331	UniRef100_P49161	cytochrome f	photosynthesis; electron transport chain;	integral to thylakoid membrane; chloroplast thylakoid membrane; mitochondrion;	electron carrier activity; iron ion binding; heme binding;	1.02574	0.567239	1.11855	0.328639	2.55853	0.438105	1.56761	0.164294	5.47914	0.390721	8.94119	0.207585	0.677167	0.215782	5.0325	0.0566225
332	UniRef100_Q8LJW0	40s ribosomal protein s4-like	translation;	nucleolus; cytosolic ribosome; plasma membrane; chloroplast;	structural constituent of ribosome; RNA binding;	0.873846	0.334066			0.820348	0.0860576	0.847097	0.0426594	0.710584	0.0145942			9.53127	0.341445	5.12093	0.00957755
333	UniRef100_C6TNM8	glutamine synthetase	response to salt stress; nitrogen fixation; glutamine biosynthetic process; response to cadmium ion;	mitochondrion; chloroplast envelope; chloroplast thylakoid membrane; chloroplast stroma; cytosolic ribosome; apoplast;	ATP binding; glutamate-ammonia ligase activity;	1.20195	0.204131	1.195	0.332729	5.07567	0.390042	2.49087	0.076212	13.5528	0.423746	1.05663	0.865209	3.96434	0.392769	6.19127	0.235567
334	UniRef100_C6SXP3	photosystem ii subunit q-2	cellular cation homeostasis; photosynthesis; divalent metal ion transport; photorespiration;	chloroplast photosystem II; extrinsic to membrane; chloroplast stroma; oxygen evolving complex; chloroplast thylakoid lumen; apoplast;	calcium ion binding;	1.13432	0.0205562	0.976459	0.925933	1.56656	0.225359	1.22578	0.0197792	6.16884	0.213643	6.9654	0.191056	10.9343	0.401064	8.02284	0.0539418
335	UniRef100_C6ZJY7	serine hydroxymethyltransferase	glycine metabolic process; polar nucleus fusion; methylation; pollen development; L-serine metabolic process; response to cadmium ion;	plasma membrane;	glycine hydroxymethyltransferase activity; pyridoxal phosphate binding; methyltransferase activity;	0.791678	0.251862	2.83465	0.400943	0.908314	0.32592	1.51155	0.0887883	0.908153	0.275669	1.06028	0.0268006	1.07114	0.149717	1.01319	0.00682614
336	UniRef100_I1LRE3	mar-binding filament-like protein 1-1-like	pentose-phosphate shunt; glucosinolate metabolic process; phosphatidylglycerol biosynthetic process; starch biosynthetic process; plant-type cell wall organization; isopentenyl diphosphate biosynthetic process, mevalonate-independent pathway; regulation of meristem growth; chloroplast relocation; maltose metabolic process; ncRNA metabolic process; polysaccharide catabolic process; thylakoid membr…	plastid nucleoid; chloroplast thylakoid membrane; nucleus;	oxidoreductase activity; DNA binding;	0.770733	0.188224	0.957716	0.238532	1.07342	0.197032	0.933958	0.0342529	4.64337	0.354386	0.49269	0.46005	1.11026	0.0123294	2.08211	0.0109659
337	UniRef100_I1JSJ3	probable fructose-bisphosphate aldolase chloroplastic-like	glycolysis;		fructose-bisphosphate aldolase activity;	1.02046	0.872682	1.02356	0.548578	0.772008	0.593	0.938676	0.351731	2.33295	0.449979	2.9538	0.460288	5.9664	0.405879	3.75105	0.16742
338	UniRef100_I1MZ13	clathrin heavy chain 1-like	vesicle-mediated transport; intracellular protein transport;	clathrin coat of coated pit; clathrin coat of trans-Golgi network vesicle; chloroplast; vacuole;	structural molecule activity;	0.82854	0.12877	1.13321	0.442942	5.2908	0.198115	2.41752	0.0410966	3.36465	0.36713	1.01358	0.935582	1.09842	0.0119891	1.82555	0.0191684
339	UniRef100_C6TBL0	magnesium-chelatase subunit chloroplastic-like	chlorophyll biosynthetic process; photosynthesis;	chloroplast stroma;	nucleoside-triphosphatase activity; magnesium chelatase activity; ATP binding;	0.750978	0.150892	1.57438	0.544822	9.24389	0.373876	3.85641	0.0846332	0.727499	0.249205	8.43313	0.197465	0.751519	0.298911	3.30405	0.049893
340	UniRef100_I1ME40	soluble inorganic pyrophosphatase chloroplastic-like	defense response to bacterium; phosphate metabolic process; response to cadmium ion; response to salt stress;	chloroplast envelope; chloroplast stroma; thylakoid;	magnesium ion binding; inorganic diphosphatase activity;	0.86643	0.0268427	10.0303	0.42576	1.27539	0.291205	4.05737	0.0162602	1.25572	0.00575036	1.40626	0.0752905	12.9244	0.372396	5.19545	0.00141605
341	UniRef100_I1JQ35	signal recognition particle 54 kda chloroplastic-like	isopentenyl diphosphate biosynthetic process, mevalonate-independent pathway; defense response to virus; GTP catabolic process; production of miRNAs involved in gene silencing by miRNA; production of ta-siRNAs involved in RNA interference; protein import into chloroplast thylakoid membrane; SRP-dependent cotranslational protein targeting to membrane, signal sequence recognition;	signal recognition particle, endoplasmic reticulum targeting; chloroplast stroma; signal recognition particle, chloroplast targeting;	protein binding; 7S RNA binding; GTP binding; GTPase activity; signal sequence binding; mRNA binding;	0.97206	0.590225	0.838621	0.213498	0.992874	0.871551	0.934518	0.198827	4.86256	0.351196	19.0305	0.385824	0.848479	0.411726	8.24719	0.127577
342	UniRef100_C6T898	tubulin alpha-3	cellular response to gravity; GTP catabolic process; protein polymerization; response to cadmium ion; microtubule-based movement;	apoplast; tubulin complex; cell wall; cytosol; microtubule; plasmodesma; plasma membrane;	GTP binding; GTPase activity; structural constituent of cytoskeleton;	0.802329	0.296008	0.560717	0.203311	0.815642	0.074256	0.726229	0.0204118	5.65324	0.391815	3.97828	0.495369	1.09608	0.33799	3.57587	0.142199
343	UniRef100_I1LSZ7	proteasome subunit alpha type-6-like	ubiquitin-dependent protein catabolic process;	cytoplasm; proteasome core complex, alpha-subunit complex; nucleus;	threonine-type endopeptidase activity;	0.849556	0.265886	0.866036	0.0304028	0.601378	0.145109	0.772323	0.00715409	9.73024	0.350333	1.32004	0.279592	1.10357	0.0500282	4.05128	0.0219057
344	UniRef100_C6TI26	eukaryotic initiation factor 4a-10-like	translational initiation; response to cadmium ion;	cytosol; nucleolus; plant-type cell wall; plasma membrane;	translation initiation factor activity; ATP-dependent helicase activity; ATP binding;	0.95234	0.635294	1.04451	0.872071	0.888567	0.0628309	0.961805	0.0923302	0.89976	0.640557	0.778986	0.248533	0.779157	0.461492	0.819301	0.153274
345	UniRef100_I1LMS9	clathrin heavy chain 1-like	vesicle-mediated transport; intracellular protein transport;	clathrin coat of coated pit; clathrin coat of trans-Golgi network vesicle;	binding; structural molecule activity;	0.883752	0.302399	1.13321	0.442942	6.29583	0.196235	2.77093	0.0757892	0.899534	0.0842882	1.01358	0.935582	1.10684	0.0252331	1.00665	0.0108787
346	UniRef100_I1JK48	protein grpe-like	protein folding; embryo development ending in seed dormancy;	thylakoid; chloroplast stroma; mitochondrial matrix;	copper ion binding; adenyl-nucleotide exchange factor activity; chaperone binding; protein homodimerization activity;	0.920575	0.805933	1.06043	0.390727	1.55748	0.116618	1.17949	0.0958306	0.847822	0.615887	0.910077	0.696028	0.698357	0.144078	0.818752	0.136593
347	UniRef100_K7MLV5	alpha 8 like	cytoskeleton organization; gluconeogenesis; proteasomal protein catabolic process; GTP catabolic process; protein polymerization; microtubule-based movement;	cytosol; microtubule; plasma membrane;	GTP binding; GTPase activity; structural constituent of cytoskeleton;	0.635468	0.0769598	0.651682	0.0711807	0.809107	0.0790636	0.698752	0.0031985	0.680687	0.00331012	5.51884	0.225258	1.07969	0.481932	2.42641	0.00274527
348	UniRef100_Q9M7Q1	glutathione reductase	cell redox homeostasis; glutathione metabolic process; oxidation-reduction process;	chloroplast; mitochondrion;	flavin adenine dinucleotide binding; NADP binding; glutathione-disulfide reductase activity;	1.0127	0.950707	1.16841	0.297622	0.909704	0.293233	1.03027	0.165996	1.01289	0.696158	1.039	0.267005	1.00735	0.927652	1.01975	0.26294
349	UniRef100_P15490	vegetative storage protein			acid phosphatase activity; nutrient reservoir activity;	0.954604	0.463289	0.780818	0.116339	0.666451	0.0491401	0.800624	0.0136133	1.02137	0.557944	3.09066	0.389242	1.24368	0.0184781	1.78524	0.0187908
350	UniRef100_B0M1B0	malate glyoxysomal-like	malate metabolic process; tricarboxylic acid cycle; glyoxylate cycle;	glyoxysome;	binding; L-malate dehydrogenase activity;	1.06522	0.31159	0.805416	0.090729	0.905042	0.199099	0.925226	0.0243495	0.930291	0.404399	10.7443	0.391882	0.614912	0.325336	4.09649	0.120955
351	UniRef100_I1KTQ4	citrate synthase	tricarboxylic acid cycle; cellular carbohydrate metabolic process; response to cadmium ion;	cell wall; mitochondrial matrix; chloroplast;	zinc ion binding; lyase activity; citrate (Si)-synthase activity; ATP binding;	0.659419	0.157563	14.2422	0.0908959	3.76157	0.35536	6.22106	0.0225493	5.63754	0.384069	0.957398	0.831534	0.986222	0.691331	2.52705	0.304523
352	UniRef100_I1LL59	protein disulfide isomerase l-2	response to oxidative stress; cell redox homeostasis; glycerol ether metabolic process;	plasma membrane; chloroplast; endoplasmic reticulum; mitochondrion;	electron carrier activity; isomerase activity; dolichyl-diphosphooligosaccharide-protein glycotransferase activity; protein disulfide oxidoreductase activity;	0.929697	0.173166	0.897855	0.352123	0.90497	0.0181706	0.910841	0.0068352	0.803207	0.193507	1.03386	0.90179	1.06168	0.0945567	0.966249	0.0542524
353	UniRef100_I1JHP9	Uncharacterized protein n=1 Tax=Glycine max RepID=I1JHP9_SOYBN				0.976832	0.377264	1.12438	0.194206	0.933067	0.544664	1.01143	0.101507	6.6786	0.329582	6.50429	0.383227	1.1059	0.00580583	4.76293	0.00490563
354	UniRef100_I1KVR2	60s ribosomal protein l7-4-like		nucleolus; vacuole; plasma membrane; cell wall; cytosolic large ribosomal subunit; chloroplast;		0.778569	0.079126	9.79496	0.186966	0.833424	0.41967	3.80232	0.0262336	0.889405	0.256759	0.662369	0.191183	0.94139	0.05496	0.831054	0.0138106
355	UniRef100_I1N2T5	alpha-carboxyltransferase act-1 precursor	fatty acid biosynthetic process;	acetyl-CoA carboxylase complex; chloroplast part;	transferase activity; acetyl-CoA carboxylase activity;	1.0188	0.638318	0.941767	0.486545	0.778611	0.0110725	0.91306	0.0166779	1.02088	0.500104	0.8699	0.562021	1.17025	0.0212277	1.02034	0.0254533
356	UniRef100_C6SZJ2	atp synthase subunit mitochondrial-like	response to misfolded protein; photorespiration; response to salt stress; proteasome core complex assembly; ubiquitin-dependent protein catabolic process; ATP synthesis coupled proton transport;	vacuolar membrane; cytosolic ribosome; Golgi apparatus; nucleolus; mitochondrial proton-transporting ATP synthase complex, coupling factor F(o); chloroplast thylakoid membrane; plasma membrane;	zinc ion binding; hydrogen ion transmembrane transporter activity; hydrolase activity; copper ion binding;	0.932913	0.192658	0.978979	0.631189	1.44864	0.0573759	1.12018	0.0286563	8.05817	0.156814	4.49917	0.287061	0.929914	0.723847	4.49575	0.088168
357	UniRef100_I1N5E4	transaldolase-like	pentose-phosphate shunt; response to cadmium ion;	mitochondrion; chloroplast stroma;	sedoheptulose-7-phosphate:D-glyceraldehyde-3-phosphate glyceronetransferase activity;	0.754668	0.246862	6.35266	0.39934	0.993555	0.951198	2.70029	0.179704	7.61705	0.379274	1.2262	0.0789499	0.94631	0.581584	3.26319	0.0564185
358	UniRef100_I1M6M4	trigger factor-like protein tig-like	protein folding; protein peptidyl-prolyl isomerization; protein transport;	chloroplast envelope; chloroplast stroma;	peptidyl-prolyl cis-trans isomerase activity;	0.916023	0.0199425	0.85678	0.0138306	0.689982	0.00951714	0.820929	4.17964e-05	4.60733	0.345322	0.779564	0.610205	2.82388	0.420372	2.73692	0.173208
359	UniRef100_I1LJP3	fructokinase 2	D-ribose metabolic process; phosphorylation; starch biosynthetic process;	plasma membrane;	ribokinase activity; ATP binding; fructokinase activity;	0.703912	0.220148	0.749815	0.167702	0.709983	0.266082	0.721237	0.0370392	1.02532	0.624275	13.1711	0.369229	0.844741	0.606262	5.01373	0.231242
360	UniRef100_A8IKE9	alanine aminotransferase	1-aminocyclopropane-1-carboxylate biosynthetic process; myo-inositol hexakisphosphate biosynthetic process; photorespiration;	cytosol; peroxisome; chloroplast stroma; vacuole; membrane; apoplast;	alanine-glyoxylate transaminase activity; 1-aminocyclopropane-1-carboxylate synthase activity; L-alanine:2-oxoglutarate aminotransferase activity; pyridoxal phosphate binding; glycine:2-oxoglutarate aminotransferase activity;	1.36795	0.0694613	1.08283	0.510139	0.764038	0.143579	1.0716	0.0225436	1.0099	0.892925	0.937217	0.84346	0.992321	0.97164	0.979812	0.571877
361	UniRef100_B0M1A6	betaine aldehyde dehydrogenase	oxidation-reduction process; response to water deprivation; response to salt stress; phenylpropanoid metabolic process; glycine betaine biosynthetic process;	cytosol; cell wall; leucoplast; peroxisome; chloroplast;	1-pyrroline dehydrogenase activity; betaine-aldehyde dehydrogenase activity; 3-chloroallyl aldehyde dehydrogenase activity; nucleotide binding; aminobutyraldehyde dehydrogenase activity;	0.989866	0.932156	10.0858	0.531263	0.782598	0.173306	3.95276	0.169691	0.909327	0.00396049	0.680412	0.694043	1.32128	0.0146292	0.970339	0.000440476
362	UniRef100_I1NIP8	gdp-mannose-3 -epimerase	cellular metabolic process;		GDP-mannose 3,5-epimerase activity; coenzyme binding;	0.969677	0.580538	0.879786	0.143279	0.732213	9.08383e-05	0.860559	0.000104891	1.12676	0.20582	0.677123	0.259714	4.48728	0.381094	2.09706	0.0631809
363	UniRef100_C6TJN5	glutamine synthetase	nitrogen fixation; glutamine biosynthetic process;	cytoplasm;	glutamate-ammonia ligase activity; ATP binding;	1.02603	0.939196	1.12569	0.467498	0.596191	0.271164	0.91597	0.20924	1.69203	0.339196	3.78299	0.354694	0.765087	0.606655	2.08004	0.152611
364	UniRef100_C6THM7	serine hydroxymethyltransferase	glycine metabolic process; polar nucleus fusion; methylation; pollen development; L-serine metabolic process; response to cadmium ion;	plasma membrane;	glycine hydroxymethyltransferase activity; pyridoxal phosphate binding; methyltransferase activity;	0.644432	0.183503	2.83962	0.399451	0.913628	0.228766	1.46589	0.0548917	0.915335	0.525329	1.05815	0.0261837	1.1108	0.0861228	1.02809	0.00721056
365	UniRef100_I1NFX7	d-3-phosphoglycerate chloroplastic-like	megagametogenesis; oxidation-reduction process; L-serine biosynthetic process;	mitochondrion; chloroplast; membrane;	NAD binding; phosphoglycerate dehydrogenase activity; ATP binding; amino acid binding;	0.737117	0.290374	0.934362	0.780078	3.4706	0.336586	1.71403	0.157056	6.53719	0.384934	15.3129	0.395661	0.97788	0.85925	7.60932	0.222007
366	UniRef100_I1JIA0	clathrin heavy chain 1-like	vesicle-mediated transport; intracellular protein transport;	clathrin coat of coated pit; clathrin coat of trans-Golgi network vesicle; chloroplast; vacuole;	structural molecule activity;	0.86728	0.249873	0.993571	0.843986	3.95419	0.366451	1.93835	0.158458	3.38214	0.363419	1.15208	0.352324	1.09888	0.0347089	1.8777	0.0203252
367	UniRef100_K7L4Q3	heat shock cognate protein 80-like	response to water deprivation; protein folding; response to salt stress; heat acclimation; flower development; defense response signaling pathway, resistance gene-dependent; protein stabilization; cellular response to calcium ion; leaf development;	cytosol; cell wall; mitochondrion; nucleolus; plasma membrane; apoplast;	ATP binding; unfolded protein binding;	0.758216	0.58458	0.852694	0.393783	0.98117	0.904267	0.864027	0.294184	0.642077	0.349768	4.10902	0.366592	0.836135	0.297927	1.86241	0.098488
368	UniRef100_I1JV14	phosphoenolpyruvate carboxykinase	leaf morphogenesis; phosphorylation; defense response to fungus, incompatible interaction; gluconeogenesis; response to cadmium ion; cellular response to phosphate starvation;	cytosol; nucleolus; membrane;	phosphoenolpyruvate carboxykinase (ATP) activity; DNA binding; ATP binding; kinase activity;	0.825583	0.403919	0.822689	0.385946	5.66551	0.397433	2.43793	0.136879	0.853088	0.0886276	1.06037	0.792744	0.753211	0.379125	0.888889	0.0765074
369	UniRef100_C6T7V6	triosephosphate chloroplastic-like	multicellular organism reproduction; reductive pentose-phosphate cycle; primary root development; triglyceride mobilization; glycerol catabolic process; chloroplast organization; glycolysis; glyceraldehyde-3-phosphate biosynthetic process;	mitochondrion; chloroplast envelope; thylakoid; chloroplast stroma; apoplast;	triose-phosphate isomerase activity;	1.12809	0.365814	1.08296	0.488797	1.04815	0.713823	1.0864	0.218572	1.07956	0.108245	1.08676	0.0854707	1.01799	0.918075	1.06144	0.0332262
370	UniRef100_I1JF43	glutathione reductase	ripening, climacteric; oxidation-reduction process; cell redox homeostasis; glutathione metabolic process;	mitochondrion; chloroplast stroma;	copper ion binding; receptor activity; ATP binding; glutathione-disulfide reductase activity; flavin adenine dinucleotide binding; NADP binding;	1.00978	0.954607			0.909704	0.293233	0.959743	0.256097	1.02142	0.49648			1.00735	0.927652	1.01438	0.364028
371	UniRef100_I1KG78	97 kda heat shock	protein folding; response to cadmium ion; response to heat; oxidation-reduction process;	plasmodesma; plasma membrane; cell wall; nucleus; cytosol;	ATP binding; 2-alkenal reductase activity;	1.10947	0.120878	0.802372	0.219776	0.861287	0.0353834	0.924378	0.00599155	15.8391	0.179373	0.853834	0.48711	3.28005	0.344707	6.65767	0.0834348
372	UniRef100_I1NCS8	26s protease regulatory subunit 7-like	ubiquitin-dependent protein catabolic process;	cytosol; proteasome regulatory particle, base subcomplex; nucleus; plasma membrane;	ATP binding; ATPase activity;	5.45636	0.406891	4.34647	0.394302	0.715832	0.185125	3.50622	0.0826199	0.802042	0.365999	0.938929	0.749301	1.22916	0.0133133	0.990044	0.0174691
373	UniRef100_C6THI6	s-adenosylmethionine synthetase	methionine metabolic process; response to salt stress; response to cold; S-adenosylmethionine biosynthetic process; one-carbon metabolic process; lignin biosynthetic process; methanogenesis;	cell wall; nucleolus; cytoplasm; plasma membrane;	methionine adenosyltransferase activity; metal ion binding; ATP binding;			1.00798	0.94039	0.625736	0.0107797	0.816855	0.0176839			0.773637	0.330398	1.28043	0.00670734	1.02703	0.00470825
374	UniRef100_I1KXW9	oxygen-evolving enhancer protein chloroplastic-like	defense response to bacterium; photosynthesis;	chloroplast envelope; extrinsic to membrane; thylakoid lumen; chloroplast stroma; apoplast; chloroplast thylakoid membrane; oxygen evolving complex;	poly(U) RNA binding; calcium ion binding;	1.13882	0.159302	1.26543	0.0240509	1.04845	0.484543	1.1509	0.0102998	4.06917	0.305003	0.810433	0.527899	0.892464	0.736182	1.92402	0.208655
375	UniRef100_C6TEE8	uroporphyrinogen decarboxylase	protoporphyrinogen IX biosynthetic process; chlorophyll biosynthetic process;	chloroplast envelope; chloroplast stroma;	uroporphyrinogen decarboxylase activity;	0.908596	0.0630514	0.912722	0.256414	0.788402	0.110002	0.869906	0.00995653	7.48387	0.489232	0.698392	0.241414	0.749018	0.553958	2.97709	0.141946
376	UniRef100_K7LJD7	grip and coiled-coil domain-containing	cellular process;			6.62469	0.347065	1.10346	0.266311	1.07254	0.317095	2.93356	0.0818492	2.4263	0.369579	1.2144	0.022953	0.680519	0.195198	1.44041	0.00940989
377	UniRef100_Q2MJR4	myo-inositol-1-phosphate synthase	phospholipid biosynthetic process; inositol biosynthetic process;	cytoplasm;	inositol-3-phosphate synthase activity; nucleotide binding;	1.523	0.0143676	1.1914	0.262766	1.16858	0.149042	1.29433	0.0039585	1.24619	0.00301488	5.48506	0.357132	1.01866	0.931285	2.5833	0.00631026
378	UniRef100_I1NBT0	importin subunit alpha-1-like	protein import into nucleus;	cytoplasm; nuclear pore;	binding; protein transporter activity;	0.738491	0.123921	6.40668	0.47562	0.844491	0.151156	2.66322	0.0344344	1.21065	0.528742	0.974739	0.938379	1.24031	0.0798515	1.1419	0.101003
379	UniRef100_I1LIJ6	sulfite reductase	sulfide oxidation, using siroheme sulfite reductase; sterol biosynthetic process; regulation of DNA replication; water transport; response to salt stress; negative regulation of transcription, DNA-dependent; hyperosmotic response; Golgi organization; glycolysis; glucosinolate biosynthetic process; response to cadmium ion; response to cold; indoleacetic acid biosynthetic process; cysteine biosynth…	chloroplast envelope; apoplast; stromule; membrane; cytosol; chloroplast nucleoid;	sulfite reductase (ferredoxin) activity; 4 iron, 4 sulfur cluster binding; heme binding; sulfite reductase activity; DNA binding; copper ion binding;	0.899542	0.674806	0.922913	0.255857	0.968868	0.805832	0.930441	0.230613	0.741453	0.211448	1.1768	0.11171	2.01268	0.387436	1.31031	0.0351328
380	UniRef100_I1KZJ9	glycine--trna ligase mitochondrial-like	proteasomal protein catabolic process; glycyl-tRNA aminoacylation; cytoskeleton organization; gluconeogenesis; response to cadmium ion;	cytosol; mitochondrion; endosome; trans-Golgi network; Golgi apparatus;	ATP binding; glycine-tRNA ligase activity;	0.914773	0.0645926			0.754158	0.000298985	0.834465	6.39286e-05	0.946524	0.430798			0.804947	0.36771	0.875736	0.167472
381	UniRef100_I1M017	peptidyl-prolyl cis-trans isomerase chloroplastic-like	defense response to bacterium; protein folding; protein peptidyl-prolyl isomerization;	chloroplast thylakoid lumen; chloroplast stroma; chloroplast thylakoid membrane;	polynucleotide adenylyltransferase activity; peptidyl-prolyl cis-trans isomerase activity;	0.891624	0.0237584	1.24211	0.0426335	1.31146	0.0797991	1.1484	0.000794726	2.85959	0.353547	0.819988	0.434444	1.0784	0.163279	1.58599	0.0733051
382	UniRef100_C6TIQ5	nadp-dependent alkenal double bond reductase p1-like	oxidation-reduction process;		2-alkenal reductase activity; nucleotide binding; zinc ion binding;	1.06144	0.210676	0.835739	0.0418472	0.957513	0.320291	0.951563	0.0143105	0.867539	0.166226	1.13847	0.0234826	1.05908	0.280237	1.0217	0.00676567
383	UniRef100_I1KPH6	6-phosphogluconate decarboxylating-like	response to glucose stimulus; response to sucrose stimulus; response to fructose stimulus; pentose-phosphate shunt; response to salt stress; cell wall pectin metabolic process; response to cadmium ion; plant-type cell wall cellulose metabolic process;	cytosol; mitochondrion; plasmodesma; chloroplast stroma; membrane;	phosphogluconate dehydrogenase (decarboxylating) activity; NADP binding;	0.912784	0.585072	7.57101	0.421666	4.87488	0.404339	4.45289	0.186992	0.96881	0.557864	0.708672	0.461762	8.77971	0.405334	3.48573	0.192534
384	UniRef100_I1JK05	eukaryotic translation initiation factor 3 subunit b-like	translational initiation;	eukaryotic translation initiation factor 3 complex; nucleus; cytosol;	translation initiation factor activity; nucleotide binding;	1.39964	0.276554	1.25152	0.0827153	3.66869	0.170471	2.10662	0.01838	0.784343	0.257142	0.546857	0.226659	0.988851	0.898707	0.77335	0.122258
385	UniRef100_I1MRA7	primary amine oxidase-like	oxidation-reduction process; amine metabolic process;		tryptamine:oxygen oxidoreductase (deaminating) activity; copper ion binding; aliphatic-amine oxidase activity; phenethylamine:oxygen oxidoreductase (deaminating) activity; quinone binding; aminoacetone:oxygen oxidoreductase(deaminating) activity; primary amine oxidase activity;	1.06945	0.695991	4.08408	0.354291	6.40398	0.456708	3.85251	0.202016	0.861836	0.222637	2.7933	0.38224	0.883209	0.164851	1.51278	0.0481935
386	UniRef100_C6TA91	glutamine synthetase leaf chloroplastic-like	response to salt stress; nitrogen fixation; glutamine biosynthetic process; response to cadmium ion;	mitochondrion; chloroplast envelope; chloroplast thylakoid membrane; chloroplast stroma; cytosolic ribosome; apoplast;	ATP binding; glutamate-ammonia ligase activity;	1.14018	0.0788099	1.24603	0.406865	5.07567	0.390042	2.48729	0.0442937	0.951314	0.749503	0.8456	0.717095	3.96434	0.392769	1.92042	0.296621
387	UniRef100_I1ML11	tubulin alpha-3	cellular response to gravity; GTP catabolic process; protein polymerization; response to cadmium ion; microtubule-based movement;	apoplast; tubulin complex; cell wall; cytosol; microtubule; plasmodesma; plasma membrane;	GTP binding; GTPase activity; structural constituent of cytoskeleton;	0.83862	0.592192	0.560717	0.203311	0.885252	0.305158	0.76153	0.0958626	8.22115	0.402304	3.97828	0.495369	0.970312	0.839675	4.38991	0.258218
388	UniRef100_I1JMQ3	transcription factor		intracellular part;		0.492859	0.078631	0.885333	0.709093	1.3778	0.18035	0.918663	0.0376888	1.21761	0.150916	1.06497	0.323861	1.03114	0.539387	1.10457	0.0759491
389	UniRef100_C6TCS7	gdp-mannose -epimerase 1-like	cellular metabolic process;		GDP-mannose 3,5-epimerase activity; coenzyme binding;	0.967915	0.689228	0.865111	0.248417	0.780601	0.00398591	0.871209	0.00462879	1.08178	0.465354	0.894234	0.46858	4.66918	0.353868	2.21506	0.1583
390	UniRef100_I1LQV6	protein disulfide isomerase l-2	response to oxidative stress; cell redox homeostasis; glycerol ether metabolic process;	plasma membrane; chloroplast; endoplasmic reticulum; mitochondrion;	electron carrier activity; isomerase activity; dolichyl-diphosphooligosaccharide-protein glycotransferase activity; protein disulfide oxidoreductase activity;	0.934059	0.210843	0.939754	0.468012	0.904565	0.0461077	0.926126	0.0206949	0.82253	0.245709	6.66875	0.376273	1.07529	0.00300406	2.85552	0.00222144
391	UniRef100_I1JJB5	dihydrolipoyllysine-residue succinyltransferase component of 2-oxoglutarate dehydrogenase complex mitochondrial-like	systemic acquired resistance; response to oxidative stress; response to endoplasmic reticulum stress; tricarboxylic acid cycle;	oxoglutarate dehydrogenase complex; cytosolic ribosome; membrane; mitochondrion;	dihydrolipoyllysine-residue succinyltransferase activity; zinc ion binding;	0.879257	0.622464	0.877862	0.560376	6.75606	0.378231	2.83773	0.223131	1.0425	0.845384	4.39439	0.174773	0.938466	0.236915	2.12512	0.0926894
392	UniRef100_I1LUJ6	prohibitin 1-like protein	response to stress;	vacuole; plasma membrane; cell wall; mitochondrial respiratory chain complex I; chloroplast;		0.915787	0.00956009	0.961249	0.57657	0.682119	0.10939	0.853052	0.00418702	7.45617	0.364323	0.751169	0.569587	4.95569	0.401482	4.38768	0.166442
393	UniRef100_I1KXG9	aldehyde dehydrogenase family 2 member mitochondrial-like	oxidation-reduction process;		aldehyde dehydrogenase (NAD) activity;	2.83828	0.330183	5.8875	0.379592	0.834935	0.19179	3.1869	0.0711268	0.834762	0.284944	0.889818	0.646993	5.24852	0.327625	2.32437	0.134569
394	UniRef100_I1LUM3	14-3-3-like protein d-like			protein domain specific binding;	1.00554	0.951114	4.99249	0.498774	4.14846	0.350368	3.38216	0.257163	0.862997	0.293132	1.26129	0.118332	1.10982	0.432617	1.07804	0.0506269
395	UniRef100_I1JZP0	malate chloroplastic-like	carbohydrate metabolic process; malate metabolic process; oxidation-reduction process;	chloroplast;	binding; L-malate dehydrogenase activity;	1.13843	0.417128	1.41292	0.316804	0.748698	0.27393	1.10002	0.0948793	8.3935	0.173274	7.38067	0.402563	0.0427615	0.00205403	5.27231	0.00128348
396	UniRef100_Q2MJR3	myo-inositol-1-phosphate synthase	phospholipid biosynthetic process; inositol biosynthetic process;	cytoplasm;	inositol-3-phosphate synthase activity; nucleotide binding;	1.45093	0.0158074	1.21837	0.32626	1.16858	0.149042	1.27929	0.00509566	1.19531	0.0222059	6.5697	0.377395	1.01866	0.931285	2.92789	0.0311813
397	UniRef100_I1M903	far upstream element-binding protein		cytosol;	RNA binding;	0.622293	0.152303	0.556038	0.542895	1.4657	0.0229887	0.881345	0.0104934	1.06727	0.688049	0.662551	0.66726	0.870471	0.380628	0.866766	0.265067
398	UniRef100_I1L564	atp-dependent clp protease proteolytic subunit chloroplastic-like	regulation of timing of transition from vegetative to reproductive phase; proteolysis; chloroplast organization;	chloroplast envelope; chloroplast thylakoid membrane; chloroplastic endopeptidase Clp complex;	serine-type endopeptidase activity;	0.717291	0.30353	1.15792	0.407701	5.82497	0.416699	2.56673	0.120968	1.06517	0.44865	0.835026	0.445091	0.943388	0.388209	0.947862	0.158782
399	UniRef100_K7MUK0	v-type proton atpase subunit b 1-like	ATP metabolic process; ATP hydrolysis coupled proton transport;	chloroplast envelope; vacuole; proton-transporting V-type ATPase, V1 domain; plasma membrane;	ATP binding; hydrolase activity, acting on acid anhydrides, catalyzing transmembrane movement of substances;	1.0379	0.765697			4.36733	0.241687	2.70262	0.188454	5.28505	0.200865			0.843784	0.610866	3.06442	0.137558
400	UniRef100_I1N4A7	outer plastidial membrane protein porin-like	transmembrane transport; regulation of anion transport;	plastid outer membrane; mitochondrial outer membrane; pore complex;	porin activity; voltage-gated anion channel activity;	0.786791	0.336462	1.09868	0.22512	4.27652	0.316272	2.054	0.0709535	0.999358	0.942273	0.789552	0.635418	0.557987	0.0130206	0.782299	0.0311554
401	UniRef100_K7MYU5	eukaryotic translation initiation factor 3 subunit a	translational initiation;	eukaryotic translation initiation factor 3 complex; plasma membrane; cytosol;	translation initiation factor activity;	1.03232	0.730147	0.945227	0.0627111	0.774865	0.0100187	0.917471	0.00335214	9.25798	0.352137	6.94874	0.370442	1.17864	0.0191832	5.79512	0.0130224
402	UniRef100_I1KP14	staphylococcal nuclease domain-containing protein 1-like	protein secretion; seed germination; gene silencing by RNA; gibberellin biosynthetic process; response to cadmium ion; response to stress;	cytosol; cell wall; RNA-induced silencing complex; nuclear envelope; chloroplast; endoplasmic reticulum; plasma membrane;	hydrolase activity, acting on ester bonds; nucleic acid binding;	0.994698	0.980155	0.757008	0.371131	3.16725	0.383833	1.63965	0.231121	4.9736	0.370478	2.70877	0.424127	1.03857	0.354313	2.90698	0.127399
403	UniRef100_B0M197	outer plastidial membrane protein porin-like	transmembrane transport; regulation of anion transport;	plastid outer membrane; mitochondrial outer membrane; pore complex;	porin activity; voltage-gated anion channel activity;	0.786791	0.336462	1.02546	0.780544	4.85331	0.318614	2.22185	0.166914	0.999358	0.942273	0.92054	0.807629	0.527151	0.0226728	0.815683	0.0560409
404	UniRef100_F8SMC3	glucose-6-phosphate dehydrogenase	pentose-phosphate shunt, oxidative branch;	cytosol;	NADP binding; glucose-6-phosphate dehydrogenase activity;	0.919374	0.052088	4.35107	0.367875	0.666028	0.0409651	1.97883	0.00518269	3.58209	0.457309	0.972995	0.846927	0.989546	0.94276	1.84821	0.404
405	UniRef100_C6T9X5	monodehydroascorbate reductase	cell redox homeostasis; oxidation-reduction process;	cytoplasm;	flavin adenine dinucleotide binding; monodehydroascorbate reductase (NADH) activity;	0.882046	0.717566	0.682608	0.4229	1.22866	0.238615	0.931105	0.151813	0.891793	0.0072765	1.03019	0.579317	0.73344	0.122454	0.885141	0.00369045
406	UniRef100_C6TK33	triosephosphate chloroplastic-like	multicellular organism reproduction; isopentenyl diphosphate biosynthetic process, mevalonate-independent pathway; calcium ion transport; response to salt stress; glycine catabolic process; Golgi organization; glycolysis; regulation of protein localization; primary root development; glycerol catabolic process; reductive pentose-phosphate cycle; tryptophan catabolic process; chloroplast organizati…	chloroplast envelope; apoplast; cytosol; chloroplast stroma; thylakoid; mitochondrion;	triose-phosphate isomerase activity;	1.02109	0.558896			1.13399	0.448427	1.07754	0.236219	1.15691	0.0879654			0.874619	0.514443	1.01576	0.062017
407	UniRef100_I1MSU1	xylose isomerase	pentose-phosphate shunt; D-xylose metabolic process;	vacuolar membrane; endoplasmic reticulum; Golgi apparatus; plasma membrane;	metal ion binding; xylose isomerase activity;	0.971722	0.624282	0.984545	0.886071	0.733368	0.124205	0.896545	0.146631	6.54256	0.362877	1.13036	0.0161498	0.903977	0.614545	2.85897	0.0172852
408	UniRef100_I1M6A0	heat shock protein 90-like	protein folding; response to stress;	cell wall; chloroplast stroma; mitochondrion;	ATP binding; unfolded protein binding;	0.881888	0.125098	4.15594	0.368934	10.7947	0.221459	5.2775	0.0381485	1.93675	0.427029	1.37806	0.541643	1.03621	0.627073	1.45034	0.236615
409	UniRef100_C6TM31	upf0603 protein chloroplastic-like	response to far red light; carotenoid biosynthetic process; regulation of protein dephosphorylation; unsaturated fatty acid biosynthetic process; response to red light; photosystem II assembly; isopentenyl diphosphate biosynthetic process, mevalonate-independent pathway; chlorophyll biosynthetic process; photosynthetic electron transport in photosystem I; response to blue light; glucosinolate bio…	integral to membrane; chloroplast thylakoid lumen; chloroplast thylakoid membrane;	acid phosphatase activity;	3.14617	0.331031			2.40167	0.339293	2.77392	0.128398	7.35225	0.171343			1.05055	0.452714	4.2014	0.095854
410	UniRef100_C6TDJ4	oas-tl4 cysteine synthase	cysteine biosynthetic process from serine;	chromoplast; chloroplast stroma;	pyridoxal phosphate binding; cysteine synthase activity; transferase activity;	1.12868	0.0784135	0.921117	0.181612	0.833546	0.0181663	0.961116	0.00209516	3.7897	0.358496	1.24914	0.0114562	0.732739	0.330857	1.92386	0.00804371
411	UniRef100_I1KHX0	at4g01050 f2n1_31	coenzyme biosynthetic process; jasmonic acid biosynthetic process; salicylic acid biosynthetic process; response to red light; regulation of plant-type hypersensitive response; response to chitin; response to glucose stimulus; cysteine biosynthetic process; negative regulation of defense response; aromatic amino acid family metabolic process; defense response to fungus; oxylipin biosynthetic proc…	chloroplast envelope; chloroplast thylakoid membrane;	protein binding;	0.909842	0.215717	0.896443	0.596731	1.07061	0.471858	0.958965	0.135076	1.0578	0.156838	11.4434	0.442689	0.737355	0.292145	4.41285	0.0629859
412	UniRef100_I1K5Y5	nadp-dependent malic enzyme-like	protein homooligomerization; malate metabolic process; oxidation-reduction process;	cytoplasm;	metal ion binding; NAD binding; malate dehydrogenase (oxaloacetate-decarboxylating) activity; malate dehydrogenase (oxaloacetate-decarboxylating) (NADP+) activity;	0.859237	0.346259	5.01016	0.431937	0.974167	0.463871	2.28119	0.14758	0.756354	0.092222	0.586816	0.267329	0.95227	0.808135	0.765147	0.0621788
413	UniRef100_C6TIM5	ferredoxin--nadp root chloroplastic-like	transport; photosynthesis; electron transport chain;	thylakoid membrane; chloroplast;	flavin adenine dinucleotide binding; NADP binding; ferredoxin-NADP+ reductase activity;	0.738551	0.534781	4.89524	0.330946	3.54712	0.374884	3.06031	0.143273	1.1996	0.0283982	1.05116	0.775804	5.74873	0.346923	2.6665	0.0306953
414	UniRef100_I1JJQ4	heat shock protein 90-like	protein folding; response to stress;	cell wall; chloroplast stroma; mitochondrion;	ATP binding; unfolded protein binding;	0.92215	0.292975	4.02828	0.390393	10.6517	0.22965	5.2007	0.0757516	1.84895	0.391914	0.938197	0.769264	1.05605	0.466993	1.28107	0.232313
415	UniRef100_I1MPM3	tripeptidyl-peptidase 2-like	proteolysis; gravitropism;	cytosolic ribosome; plasma membrane; vacuolar membrane; chloroplast; mitochondrion;	tripeptidyl-peptidase activity; serine-type endopeptidase activity;	0.973254	0.497434	3.97808	0.377561	0.939044	0.757714	1.96346	0.233855	1.05794	0.162159	0.960132	0.678713	0.916871	0.562369	0.978314	0.136787
416	UniRef100_I1LBR6	PREDICTED: uncharacterized protein LOC100793519		chloroplast stroma;		0.641284	0.367467	0.932934	0.497909	0.689523	0.0196148	0.75458	0.0172383	0.669402	0.408639	1.14326	0.459019	5.92848	0.338727	2.58038	0.1392
417	UniRef100_K7LSH9	probable methionine--trna ligase-like	response to cadmium ion; methionyl-tRNA aminoacylation;	cytosol;	methionine-tRNA ligase activity; ATP binding; tRNA binding;	1.05127	0.0128016	0.779077	0.326963	4.73243	0.395445	2.18759	0.00940693	0.856779	0.276244	0.515275	0.158677	1.18942	0.00762972	0.853826	0.00258818
418	UniRef100_I1K6B9	6-phosphogluconate decarboxylating-like	response to glucose stimulus; response to sucrose stimulus; response to fructose stimulus; pentose-phosphate shunt; response to salt stress; cell wall pectin metabolic process; response to cadmium ion; plant-type cell wall cellulose metabolic process;	cytosol; mitochondrion; plasmodesma; chloroplast stroma; membrane;	phosphogluconate dehydrogenase (decarboxylating) activity; NADP binding;	0.912784	0.585072	10.8397	0.500002	4.68159	0.432528	5.47803	0.217385	0.96881	0.557864	1.03073	0.504188	0.563894	0.238567	0.854479	0.144351
419	UniRef100_I1KYU6	alpha-glucan h isozyme-like	response to water deprivation; response to cadmium ion; starch biosynthetic process;	chloroplast; cytosol;	glycogen phosphorylase activity; pyridoxal phosphate binding;	0.872341	0.395792	0.771143	0.065094	5.6202	0.065262	2.42123	0.00952456	0.723421	0.497594	1.03251	0.729074	1.60984	0.424912	1.12192	0.245632
420	UniRef100_I1MFH3	atp synthase gamma chloroplastic-like	photosynthetic electron transport in photosystem II; ATP synthesis coupled proton transport; regulation of catalytic activity;	chloroplast envelope; chloroplast ATP synthase complex; proton-transporting ATP synthase complex, catalytic core F(1);	proton-transporting ATPase activity, rotational mechanism; hydrogen ion transporting ATP synthase activity, rotational mechanism; ATP binding; enzyme regulator activity;	1.02033	0.581187	0.921402	0.300358	0.812299	0.0284974	0.918012	0.0221595	5.23931	0.351372	0.791885	0.643381	1.07011	0.623354	2.3671	0.232443
421	UniRef100_C6ZJY6	serine hydroxymethyltransferase	glycine metabolic process; polar nucleus fusion; methylation; pollen development; L-serine metabolic process; response to cadmium ion;	plasma membrane;	glycine hydroxymethyltransferase activity; pyridoxal phosphate binding; methyltransferase activity;	0.751332	0.252108	1.00591	0.992679	0.906094	0.120599	0.887778	0.0835573	0.852913	0.130917	1.0466	0.0568969	0.932841	0.727774	0.94412	0.0236624
422	UniRef100_I1M2V7	probable rhamnose biosynthetic enzyme 1-like	response to sucrose stimulus; UDP-rhamnose biosynthetic process; extracellular polysaccharide biosynthetic process; seed coat development; flavonol biosynthetic process; response to UV-B; auxin efflux; mucilage biosynthetic process;	chloroplast; cytosol; plasmodesma;	dTDP-glucose 4,6-dehydratase activity; nucleotide binding; UDP-glucose 4,6-dehydratase activity; coenzyme binding; dTDP-4-dehydrorhamnose reductase activity; UDP-L-rhamnose synthase activity;	0.957902	0.546288	0.838354	0.0259642	2.36823	0.38889	1.38816	0.0239776	0.936807	0.185876	0.894637	0.576766	0.744354	0.247869	0.858599	0.0763777
423	UniRef100_I1NIW9	upf0603 protein chloroplastic-like	response to far red light; carotenoid biosynthetic process; regulation of protein dephosphorylation; unsaturated fatty acid biosynthetic process; response to red light; photosystem II assembly; isopentenyl diphosphate biosynthetic process, mevalonate-independent pathway; chlorophyll biosynthetic process; photosynthetic electron transport in photosystem I; response to blue light; glucosinolate bio…	integral to membrane; chloroplast thylakoid lumen; chloroplast thylakoid membrane;	acid phosphatase activity;	3.37763	0.342842	16.9381	0.504907	2.40167	0.339293	7.57246	0.132067	8.11569	0.174976	0.479554	0.443644	1.05055	0.452714	3.21526	0.0929446
424	UniRef100_I1MBL5	cinnamate 4-hydroxylase	oxidation-reduction process;		heme binding; trans-cinnamate 4-monooxygenase activity; iron ion binding; electron carrier activity;	1.04225	0.43617	8.48437	0.446267	0.902964	0.243392	3.47653	0.114192	0.650451	0.0172083	0.973013	0.636745	0.949714	0.325297	0.857726	0.0171474
425	UniRef100_C6T883	30s ribosomal protein chloroplastic-like	pentose-phosphate shunt; translation; isopentenyl diphosphate biosynthetic process, mevalonate-independent pathway; chloroplast relocation; chlorophyll biosynthetic process; photosynthetic electron transport in photosystem I; rRNA processing; thylakoid membrane organization;	membrane; ribosome; chloroplast stroma; thylakoid; mitochondrion;	structural constituent of ribosome; RNA binding;	0.955921	0.827379	9.26187	0.231528	8.24648	0.384082	6.15476	0.15342	0.923592	0.710795	1.181	0.016903	1.03961	0.247709	1.04807	0.0149083
426	UniRef100_I1N3U5	50s ribosomal protein chloroplastic-like	translation; isopentenyl diphosphate biosynthetic process, mevalonate-independent pathway; cysteine biosynthetic process;	chloroplast envelope; chloroplast stroma; membrane; cytosolic large ribosomal subunit;	structural constituent of ribosome;	1.09908	0.243214	0.855941	0.23415	0.787111	0.000797774	0.914043	0.000488546	1.06664	0.500182	7.47036	0.193697	4.52795	0.331382	4.35498	0.0872597
427	UniRef100_Q2PMU9	atp synthase cf1 epsilon subunit	plasma membrane ATP synthesis coupled proton transport;	proton-transporting ATP synthase complex, catalytic core F(1); chloroplast thylakoid membrane;	proton-transporting ATPase activity, rotational mechanism; hydrogen ion transporting ATP synthase activity, rotational mechanism; ATP binding;	1.49826	0.0103268	1.28118	0.0835331	0.764244	0.080919	1.18123	0.00070241	1.12861	0.134062	1.07708	0.352089	0.828648	0.567536	1.01144	0.0768156
428	UniRef100_C6T034	elongation factor 1-beta 1-like	translational elongation;	eukaryotic translation elongation factor 1 complex;	translation elongation factor activity;	0.858778	0.113803	1.01035	0.866168	1.00814	0.925192	0.959091	0.176506	0.970626	0.395166	0.839716	0.765302	0.74717	0.369499	0.852504	0.201023
429	UniRef100_I1M6P8	dihydrolipoyllysine-residue succinyltransferase component of 2-oxoglutarate dehydrogenase complex mitochondrial-like	tricarboxylic acid cycle;	oxoglutarate dehydrogenase complex; membrane; mitochondrion;	dihydrolipoyllysine-residue succinyltransferase activity; zinc ion binding;	0.766474	0.280877	0.73537	0.314882	4.98455	0.376558	2.16213	0.0895256	1.0251	0.906557	6.11092	0.152255	1.26077	0.615942	2.79893	0.168651
430	UniRef100_I1M786	elongation factor 1-beta 1-like	translational elongation;	eukaryotic translation elongation factor 1 complex;	translation elongation factor activity;	0.858778	0.113803	1.01035	0.866168	1.0442	0.570341	0.97111	0.128241	0.970626	0.395166	0.839716	0.765302	0.778942	0.306217	0.863095	0.178261
431	UniRef100_I1MT10	heat shock 70 kda	response to heat; oxidation-reduction process;	plasma membrane; cell wall; chloroplast;	ATP binding; 2-alkenal reductase activity;	0.84521	0.299078	1.05789	0.712061	0.865186	0.790665	0.922763	0.259191	1.05232	0.384894	0.623708	0.136289	1.20037	0.236777	0.958799	0.0440687
432	UniRef100_C6SWP9	photosystem ii subunit q-2	photosynthesis;	chloroplast photosystem II; chloroplast thylakoid lumen; extrinsic to membrane; chloroplast stroma; apoplast; oxygen evolving complex;	calcium ion binding;	1.2614	0.0312499	0.846296	0.60549	1.33886	0.0641053	1.14885	0.00734793	8.70855	0.226436	5.48036	0.390104	8.97145	0.382118	7.72012	0.0903682
433	UniRef100_I1JW13	prohibitin- mitochondrial-like	cell growth; response to salt stress; cell division; response to auxin stimulus; mitochondrion organization; lateral root development; response to nitric oxide;	mitochondrion; nucleolus; plant-type cell wall; chloroplast; vacuole; plasma membrane; respiratory chain complex I;		0.909503	0.0130755	10.0375	0.428329	0.847969	0.497884	3.93166	0.014171	5.6628	0.340894	1.19288	0.777381	0.754241	0.229883	2.53664	0.135344
434	UniRef100_C6T750	late embryogenesis abundant group 2 isoform 1	response to cadmium ion; response to desiccation;	plasma membrane;		1.40394	0.453783	1.04475	0.614251	1.05314	0.650993	1.16728	0.271135	9.26804	0.413111	10.7893	0.375078	3.34696	0.3945	7.80142	0.135652
435	UniRef100_I1N675	protein		nucleus; cytosol;		0.579922	0.236104	4.8078	0.255202	0.755247	0.761847	2.04766	0.111758	1.49788	0.0465567	2.85583	0.338026	0.611845	0.609409	1.65518	0.0363825
436	UniRef100_A5YT88	oas-tl4 cysteine synthase	pollen tube development; cysteine biosynthetic process from serine; response to cadmium ion;	mitochondrion; chloroplast envelope; chromoplast; chloroplast stroma; apoplast;	zinc ion binding; ATP binding; transferase activity; cysteine synthase activity;	1.13671	0.0353188	0.94554	0.491567	0.868393	0.00426447	0.983548	0.000738146	3.50982	0.34827	1.22224	0.00243198	0.962133	0.415559	1.89807	0.00269901
437	UniRef100_I1NBG9	s-adenosylmethionine synthase 1-like isoform 1	methionine metabolic process; response to salt stress; response to cold; S-adenosylmethionine biosynthetic process; one-carbon metabolic process; lignin biosynthetic process; methanogenesis;	cell wall; nucleolus; cytoplasm; plasma membrane;	methionine adenosyltransferase activity; metal ion binding; ATP binding;	0.990914	0.801225	4.50755	0.346587	0.507775	0.166128	2.00208	0.112138	1.05374	0.643242	1.06745	0.433643	1.34161	0.17494	1.15426	0.116516
438	UniRef100_I1LZI3	lysyl-trna synthetase	DNA recombination; lysyl-tRNA aminoacylation;	cytoplasm;	nucleic acid binding; lysine-tRNA ligase activity; ATP-dependent helicase activity; ATP binding; magnesium ion binding;	0.910372	0.162138	1.78994	0.438683	0.720657	0.0627709	1.14032	0.0203974	7.77383	0.182242	7.13741	0.213564	1.20904	0.0224641	5.37343	0.0056527
439	UniRef100_Q96451	14-3-3-like protein b-like	gluconeogenesis; regulation of transcription, DNA-dependent; response to salt stress; toxin catabolic process; phosphorylation; defense response to bacterium; glycolysis; regulation of protein localization; brassinosteroid mediated signaling pathway; response to cadmium ion; leaf development;	plant-type cell wall; chloroplast; cytosol; plasma membrane; nucleus;	hydrolase activity, acting on acid anhydrides, in phosphorus-containing anhydrides; protein domain specific binding; ATP binding; protein phosphorylated amino acid binding;	0.755939	0.0798654			0.942049	0.4685	0.848994	0.0530565	0.825679	0.212282			3.12387	0.34678	1.97477	0.0919305
440	UniRef100_I1M2J1	soluble inorganic pyrophosphatase chloroplastic-like	phosphate metabolic process;	cytoplasm;	inorganic diphosphatase activity; magnesium ion binding;	0.83874	0.00363184	7.8068	0.39122	1.50363	0.00230938	3.38306	5.07985e-05	1.20972	0.0469442	1.07063	0.851277	0.889978	0.640641	1.05677	0.0743869
441	UniRef100_E2FKH2	Sieve element occlusion a n=1 Tax=Glycine max RepID=E2FKH2_SOYBN				0.967369	0.853942	0.866185	0.0454585	3.43329	0.186004	1.75561	0.0294074	5.75041	0.347108	1.02409	0.268837	0.900451	0.560119	2.55832	0.12208
442	UniRef100_I1KGP0	60s ribosomal protein l7-4-like		nucleolus; vacuole; plasma membrane; cell wall; cytosolic large ribosomal subunit; chloroplast;		0.701797	0.036435	11.2519	0.190428	4.06712	0.361929	5.34027	0.0130581	0.826274	0.149431	0.768891	0.380064	0.941942	0.114332	0.845703	0.0271404
443	UniRef100_I1JD52	t-complex protein 1 subunit theta-like	protein folding;	cytoplasm; membrane;	ATP binding; unfolded protein binding;	0.766183	0.0734618	0.63846	0.0338394	0.827485	0.0217192	0.744043	0.000565456	0.906322	0.225873	0.861825	0.503032	1.12109	0.0660892	0.963081	0.0302891
444	UniRef100_I1J582	eukaryotic translation initiation factor 3 subunit i-like	translational initiation; response to cadmium ion; response to salt stress;	CUL4 RING ubiquitin ligase complex;	translation initiation factor activity;	0.672251	0.11768	0.941764	0.382459	0.866378	0.0823708	0.826797	0.0176766	7.27443	0.385774	1.16219	0.0249815	1.08867	0.0232048	3.1751	0.00185758
445	UniRef100_I1KH71	dihydrolipoyllysine-residue acetyltransferase component 3 of pyruvate dehydrogenase mitochondrial-like	pyruvate metabolic process; response to cadmium ion;	chloroplast envelope; pyruvate dehydrogenase complex; mitochondrion;	copper ion binding; dihydrolipoyllysine-residue acetyltransferase activity; dihydrolipoyllysine-residue (2-methylpropanoyl)transferase activity;	1.01133	0.875702	0.650818	0.372639	0.87166	0.617066	0.844602	0.288476	0.966769	0.546669	0.887611	0.818534	1.09255	0.354985	0.98231	0.250172
446	UniRef100_I1N6I4	6-phosphogluconate dehydrogenase	response to glucose stimulus; response to sucrose stimulus; response to fructose stimulus; pentose-phosphate shunt; response to salt stress; amino acid import; regulation of anion channel activity; ER to Golgi vesicle-mediated transport;	cytosol; peroxisome; chloroplast stroma;	phosphogluconate dehydrogenase (decarboxylating) activity; NADP binding;	0.930767	0.294938	1.10568	0.472072	6.87425	0.233034	2.97023	0.0879062	0.706579	0.279147	1.06376	0.696091	1.13865	0.00328921	0.969663	0.00438947
447	UniRef100_I1M100	atp synthase gamma chloroplastic-like	coenzyme biosynthetic process; jasmonic acid biosynthetic process; leaf morphogenesis; positive regulation of catalytic activity; cysteine biosynthetic process; aromatic amino acid family metabolic process; photosynthetic electron transport in photosystem II; rRNA processing; starch biosynthetic process; maltose metabolic process; unsaturated fatty acid biosynthetic process; plastid organization;…	chloroplast ATP synthase complex; proton-transporting ATP synthase complex, catalytic core F(1); chloroplast envelope;	enzyme regulator activity; proton-transporting ATPase activity, rotational mechanism; hydrogen ion transporting ATP synthase activity, rotational mechanism;	0.999337	0.983714	0.957959	0.495106	0.812299	0.0284974	0.923198	0.0478167	0.964384	0.392804	0.601196	0.316677	1.07011	0.623354	0.878565	0.158807
448	UniRef100_I1MXD1	far upstream element-binding protein		cytosol;	RNA binding;	0.635756	0.168941	0.556038	0.542895	1.35947	0.141553	0.850423	0.0455286	1.12435	0.519609	0.662551	0.66726	0.833071	0.266194	0.873324	0.177872
449	UniRef100_I1J6K4	alpha-xylosidase 1-like	xylan catabolic process; xyloglucan metabolic process; starch metabolic process; plant-type cell wall organization; plant-type cell wall biogenesis; response to cadmium ion;	cytosol; plasmodesma; plant-type cell wall; chloroplast; apoplast;	maltose alpha-glucosidase activity; xyloglucan 1,6-alpha-xylosidase activity; alpha-N-arabinofuranosidase activity; carbohydrate binding; xylan 1,4-beta-xylosidase activity;	0.980769	0.794919	4.63682	0.359772	0.92288	0.756939	2.18016	0.301031	1.28973	0.16849	0.70365	0.263327	0.669334	0.136031	0.887571	0.0256765
450	UniRef100_C6TIJ0	31 kda chloroplastic-like		chloroplast part;	nucleic acid binding; nucleotide binding;	0.761497	0.201355	1.05506	0.204042	1.42799		0.90828	0.0572972	12.4111	0.369706	1.02102	0.723356	1.1776		6.71606	0.247719
451	UniRef100_C6TEX2	chlorophyll a-b binding protein chloroplastic-like	photosynthesis, light harvesting; protein-chromophore linkage;	photosystem II; integral to membrane; photosystem I; chloroplast thylakoid membrane;	metal ion binding; chlorophyll binding;	1.06591	0.415717	1.39334	0.204731	9.13654	0.502975	3.86526	0.106536	17.4837	0.206012	0.720954	0.505312	0.850953	0.444338	6.35188	0.112342
452	UniRef100_C6THR8	nad-dependent epimerase dehydratase	defense response to bacterium; response to abscisic acid stimulus;	plasma membrane; chloroplast stroma; thylakoid; apoplast;	copper ion binding; nucleotide binding;	1.0016	0.974764	1.02218	0.822273	1.4234	0.127763	1.14906	0.190159	22.4903	0.203948	3.08325	0.382554	0.993593	0.960482	8.85573	0.155285
453	UniRef100_I1KPV1	mitochondrial-processing peptidase subunit alpha-like	proteolysis;		metalloendopeptidase activity; zinc ion binding;	0.878535	0.50499	1.24393	0.170268	0.645873	0.373786	0.922779	0.0873247	5.05553	0.183937	0.383458	0.323106	1.18476	0.126418	2.20792	0.0303013
454	UniRef100_I1LLZ2	26s protease regulatory subunit 6b homolog	regulation of proton transport; cytoskeleton organization; response to misfolded protein; photorespiration; gluconeogenesis; fatty acid beta-oxidation; proteasomal ubiquitin-dependent protein catabolic process; multidimensional cell growth; plant-type cell wall organization; toxin catabolic process; phototropism; proteasome core complex assembly; anthocyanin accumulation in tissues in response to…	cell wall; cytosol; proteasome regulatory particle, base subcomplex; plasmodesma; plasma membrane; nucleus;	signal transducer activity; protein binding; microtubule-severing ATPase activity; peptidase activity; ATP binding;	1.00535	0.890127	7.05759	0.402035	0.567068	0.0960186	2.87667	0.0915	1.05682	0.0979707	1.38183	0.0725792	3.35967	0.356916	1.93277	0.0131667
455	UniRef100_I1LP98	sulfite reductase	sulfide oxidation, using siroheme sulfite reductase; response to salt stress; response to cold; negative regulation of transcription, DNA-dependent; regulation of DNA replication;	chloroplast nucleoid; chloroplast envelope; membrane; stromule; apoplast;	copper ion binding; sulfite reductase (ferredoxin) activity; DNA binding; 4 iron, 4 sulfur cluster binding; sulfite reductase activity; heme binding;	0.899542	0.674806	0.937836	0.582205	0.998645	0.992089	0.945341	0.418358	0.741453	0.211448	1.23752	0.101979	1.09547	0.000938377	1.02481	0.000245171
456	UniRef100_I1JC08	threonyl-trna synthetase	proteasomal protein catabolic process; cytoskeleton organization; threonyl-tRNA aminoacylation; gluconeogenesis;	cytosol; cell wall; mitochondrion; chloroplast; Golgi apparatus; plasma membrane;	threonine-tRNA ligase activity; ATP binding;	1.00367	0.912907	0.382676	0.0716528	0.847193	0.00569657	0.744512	0.00282816	1.21607	0.600821	0.725712	0.334114	1.82393	0.387142	1.25524	0.159043
457	UniRef100_I1MNU1	t-complex protein 1 subunit theta-like	protein folding;	cytoplasm; membrane;	ATP binding; unfolded protein binding;	0.737926	0.0792115	0.63846	0.0338394	0.917816	0.438226	0.764734	0.00716205	0.869129	0.107552	0.861825	0.503032	1.11812	0.0149366	0.949693	0.00530547
458	UniRef100_P26413	heat shock 70 kda	response to stress; oxidation-reduction process;		2-alkenal reductase activity; ATP binding;	0.84521	0.299078	1.10269	0.573524	0.865186	0.790665	0.937695	0.22699	1.05232	0.384894	0.590327	0.19778	1.20037	0.236777	0.947672	0.0578425
459	UniRef100_I1LZA5	triosephosphate chloroplastic-like	multicellular organism reproduction; reductive pentose-phosphate cycle; primary root development; triglyceride mobilization; glycerol catabolic process; chloroplast organization; glyceraldehyde-3-phosphate biosynthetic process;	mitochondrion; chloroplast envelope; thylakoid; chloroplast stroma; apoplast;	triose-phosphate isomerase activity; protein binding;	1.02109	0.558896	0.911492	0.535815	1.06022	0.782679	0.997602	0.315292	1.15691	0.0879654	0.590371	0.590018	0.888919	0.688592	0.878733	0.0940385
460	UniRef100_I1MM85	probable mitochondrial-processing peptidase subunit beta-like	proteolysis;	cell wall; nucleolus; mitochondrial respiratory chain complex III; mitochondrial outer membrane; vacuolar membrane; mitochondrial intermembrane space; mitochondrial matrix; chloroplast;	zinc ion binding; metalloendopeptidase activity;	0.793596	0.316622	0.90048	0.675751	0.927508	0.119085	0.873861	0.0741339	1.33301	0.455848	1.14086	0.567998	0.734763	0.345374	1.06955	0.174276
461	UniRef100_K7LNG5	isoflavone reductase	oxidation-reduction process;		2'-hydroxyisoflavone reductase activity; nucleotide binding;	0.997699	0.989174	0.784646	0.615022	1.00448	0.981588	0.928942	0.519684	0.991115	0.789112	20.1304	0.419613	0.582973	0.0695392	7.23484	0.0689777
462	UniRef100_I1N123	oxygen-evolving enhancer protein chloroplastic-like	defense response to bacterium; photosynthesis;	chloroplast envelope; extrinsic to membrane; thylakoid lumen; chloroplast stroma; apoplast; chloroplast thylakoid membrane; oxygen evolving complex;	poly(U) RNA binding; calcium ion binding;	1.17008	0.139257	1.2328	0.0271908	1.00648	0.899014	1.13645	0.0165475	4.40224	0.338252	0.854596	0.433339	0.938971	0.85156	2.06527	0.21554
463	UniRef100_I1KZW4	probable splicing factor 3a subunit 1-like	RNA processing;	nucleus;	RNA binding;	0.902874	0.450633	3.87628	0.228633	8.14667	0.424158	4.30861	0.108056	4.6313	0.318734	16.4026	0.287339	0.701363	0.47637	7.24509	0.107932
464	UniRef100_I1JGV6	thylakoid lumenal 29 kda chloroplastic-like	stomatal complex morphogenesis; photosynthesis, light reaction; pentose-phosphate shunt; response to far red light; glucosinolate metabolic process; starch biosynthetic process; response to red light; isopentenyl diphosphate biosynthetic process, mevalonate-independent pathway; chlorophyll biosynthetic process; response to blue light; rRNA processing; response to oxidative stress;	chloroplast thylakoid lumen; chloroplast thylakoid membrane; nucleus;	protein binding; heme binding; L-ascorbate peroxidase activity;	1.0285	0.805237	1.21212	0.0565629	4.92318	0.334209	2.38793	0.0511578	1.06246	0.822308	1.0202	0.96302	4.78364	0.38531	2.28877	0.366205
465	UniRef100_I1J6Z7	aldo-keto reductase family 4 member c9-like	oxidation-reduction process;		alditol:NADP+ 1-oxidoreductase activity;	1.09403	0.35391	1.0127	0.856319	0.956599	0.547902	1.02111	0.257009	1.09047	0.0430509	0.78728	0.623856	1.04645	0.802996	0.974736	0.0658208
466	UniRef100_K7MXZ0	protein grpe-like	protein folding; embryo development ending in seed dormancy;	thylakoid; chloroplast stroma; mitochondrial matrix;	copper ion binding; adenyl-nucleotide exchange factor activity; chaperone binding; isomerase activity; protein homodimerization activity;	0.777227	0.329743	1.17502	0.115023	1.79753	0.26129	1.24993	0.037282	0.887134	0.630441	0.876807	0.587419	0.720233	0.500111	0.828058	0.274478
467	UniRef100_I1KQ26	aldehyde dehydrogenase	oxidation-reduction process;		retinal dehydrogenase activity;	1.13001	0.414594	3.22554	0.35136	4.91239	0.388648	3.08931	0.128847	0.771673	0.0187895	1.06548	0.787499	0.612961	0.168995	0.816705	0.013015
468	UniRef100_C6TMD0	50s ribosomal protein chloroplastic-like	translation;	chloroplast envelope; chloroplast stroma; cytosolic large ribosomal subunit; membrane;	structural constituent of ribosome;	1.05508	0.534397	0.906034	0.396861	0.787111	0.000797774	0.916076	0.00147398	1.05263	0.707511	6.55407	0.189806	4.52795	0.331382	4.04488	0.109409
469	UniRef100_C6TF02	mitochondrial-like	glycine catabolic process; methylation;	glycine cleavage complex; mitochondrion;	aminomethyltransferase activity; transaminase activity;	1.2965	0.226026	1.05109	0.642037	0.770593	0.360253	1.0394	0.122098	1.34547	0.334917	4.20647	0.359509	1.10387	0.602924	2.2186	0.15207
470	UniRef100_C6T8Y4	ferredoxin--nadp root chloroplastic-like	transport; photosynthesis; electron transport chain;	thylakoid membrane; chloroplast;	flavin adenine dinucleotide binding; NADP binding; ferredoxin-NADP+ reductase activity;	0.562529	0.24661	6.43574	0.349702	0.89341	0.565803	2.63056	0.116512	1.154	0.0586014	1.02027	0.937996	6.48655	0.359232	2.88694	0.0617802
471	UniRef100_I1K5J8	dynamin-related protein 1c-like isoform 1	GTP catabolic process; pollen maturation; mitochondrial fission;	cell plate; cell cortex; plasma membrane;	GTPase activity; GTP binding;	1.0166	0.798752	1.02258	0.845504	0.794114	0.206756	0.944432	0.231128	4.61657	0.351494	3.80049	0.438282	1.29658	0.142313	3.23788	0.0666003
472	UniRef100_I1L7R5	protein disulfide	pollen tube development; glycerol ether metabolic process; response to endoplasmic reticulum stress; protein folding; cell redox homeostasis; embryo sac development; response to cadmium ion; double fertilization forming a zygote and endosperm; embryo development ending in seed dormancy;	plant-type cell wall; endoplasmic reticulum lumen; plasma membrane;	protein disulfide isomerase activity; electron carrier activity; protein disulfide oxidoreductase activity;	0.859191	0.237674	1.09022	0.644521	39.2489	0.498215	13.7328	0.157162	0.890409	0.531505	0.896922	0.743024	0.513779	0.512146	0.767037	0.289234
473	UniRef100_C6TLC0	soluble inorganic pyrophosphatase chloroplastic-like	defense response to bacterium; phosphate metabolic process; response to cadmium ion; response to salt stress;	chloroplast envelope; chloroplast stroma; thylakoid;	magnesium ion binding; inorganic diphosphatase activity;	0.894668	0.0816366	7.8068	0.39122	1.50363	0.00230938	3.4017	0.000735784	1.16917	0.0701295	1.07063	0.851277	0.889978	0.640641	1.04326	0.0985688
474	UniRef100_C6SYC1	atp synthase subunit mitochondrial-like	response to misfolded protein; photorespiration; response to salt stress; proteasome core complex assembly; ubiquitin-dependent protein catabolic process; ATP synthesis coupled proton transport;	vacuolar membrane; cytosolic ribosome; Golgi apparatus; nucleolus; mitochondrial proton-transporting ATP synthase complex, coupling factor F(o); chloroplast thylakoid membrane; plasma membrane;	zinc ion binding; hydrogen ion transmembrane transporter activity; hydrolase activity; copper ion binding;	0.957101	0.332022	0.959548	0.268448	1.59245	0.0693422	1.1697	0.0261437	7.4436	0.154077	1.83083	0.244722	0.83504	0.59675	3.36982	0.0678504
475	UniRef100_I1MK72	alanine aminotransferase mitochondrial-like	1-aminocyclopropane-1-carboxylate biosynthetic process;		pyridoxal phosphate binding; transaminase activity; 1-aminocyclopropane-1-carboxylate synthase activity;	1.12548	0.255826	1.04004	0.759094	0.941907	0.466637	1.03581	0.17578	5.67778	0.386429	1.17007	0.0427963	1.08361	0.165596	2.64382	0.0139729
476	UniRef100_K7K151	snw domain-containing protein 1-like	N-terminal protein myristoylation; response to salt stress; nuclear-transcribed mRNA catabolic process; vegetative to reproductive phase transition of meristem; response to abscisic acid stimulus; positive regulation of transcription, DNA-dependent; nuclear mRNA splicing, via spliceosome; regulation of circadian rhythm; response to mannitol stimulus;	nucleolus; spliceosomal complex;	protein binding;	0.823729	0.251872	1.09821	0.615838	6.99795	0.21045	2.9733	0.0882806	2.13484	0.285885	1.43429	0.441175	11.4198	0.358357	4.9963	0.110579
477	UniRef100_K7KU60	14-3-3-like protein b-like	gluconeogenesis; regulation of transcription, DNA-dependent; response to salt stress; toxin catabolic process; phosphorylation; defense response to bacterium; glycolysis; regulation of protein localization; brassinosteroid mediated signaling pathway; response to cadmium ion; leaf development;	plant-type cell wall; chloroplast; cytosol; plasma membrane; nucleus;	hydrolase activity, acting on acid anhydrides, in phosphorus-containing anhydrides; protein domain specific binding; ATP binding; protein phosphorylated amino acid binding;	0.638475	0.0818045	0.843171	0.265666	0.885432	0.00477181	0.789026	0.000979656	0.923458	0.244105	0.510961	0.492277	1.0353	0.455288	0.823241	0.125909
478	UniRef100_I1JB64	nadh dehydrogenase	N-terminal protein myristoylation; response to misfolded protein; photorespiration; mitochondrial electron transport, NADH to ubiquinone; cell morphogenesis; proteasome core complex assembly; ubiquitin-dependent protein catabolic process; Golgi vesicle transport; cell growth;	mitochondrial respiratory chain complex I;	NAD binding; 4 iron, 4 sulfur cluster binding; NADH dehydrogenase (ubiquinone) activity; FMN binding;	1.20178	0.552313	0.874308	0.0710011	0.91836	0.0064879	0.998149	0.00206651	7.42309	0.353896	1.05388	0.191427	1.05041	0.738354	3.17579	0.118494
479	UniRef100_C6TE56	glucose-1-phosphate adenylyltransferase large subunit chloroplastic-like	chloroplast relocation; photosynthesis, light reaction; response to red light; pentose-phosphate shunt; rRNA processing; thylakoid membrane organization; response to blue light; starch biosynthetic process; response to far red light; glycogen biosynthetic process;	chloroplast envelope; chloroplast stroma;	glucose-1-phosphate adenylyltransferase activity;	1.23402	0.0355414	0.851334	0.110798	0.78482	0.0172341	0.956726	0.000685947	0.724129	0.172789	0.578388	0.151291	1.11469	0.111348	0.805736	0.014653
480	UniRef100_I1K5J9	dynamin-related protein 1c	GTP catabolic process; pollen maturation; mitochondrial fission;	cell plate; cell cortex; plasma membrane;	GTPase activity; GTP binding;	1.02486	0.740806	1.02258	0.845504	0.794114	0.206756	0.947185	0.220561	5.11294	0.359356	3.80049	0.438282	1.29658	0.142313	3.40333	0.067663
481	UniRef100_I1M2Y5	gamma-glutamyl hydrolase-like	glutamine metabolic process;	extracellular space; cell wall;	gamma-glutamyl-peptidase activity;	1.07465	0.160913	8.13652	0.418749	0.876926	0.32211	3.3627	0.0661223	1.16989	0.308358	8.87647	0.395213	1.0957	0.637432	3.71402	0.158998
482	UniRef100_I1L838	mrna-binding protein	rRNA processing;	plastoglobule; chloroplast envelope; thylakoid; apoplast;	mRNA binding; poly(U) RNA binding; coenzyme binding; catalytic activity;	1.23429	0.0529627	0.915242	0.576075	0.85416	0.191603	1.00123	0.0250615	0.979197	0.823563	6.83778	0.104974	1.09411	0.143569	2.97036	0.0440462
483	UniRef100_I1MTH5	1-deoxy-d-xylulose 5-phosphate reductoisomerase	oxidation-reduction process; isopentenyl diphosphate biosynthetic process, mevalonate-independent pathway; response to cadmium ion;	chloroplast stroma;	metal ion binding; 1-deoxy-D-xylulose-5-phosphate reductoisomerase activity; NADPH binding; isomerase activity;	1.06518	0.730424	0.875919	0.478207	0.742599	0.0435942	0.894567	0.0511704	0.967959	0.741736	1.10455	0.0922551	1.0458	0.204302	1.03944	0.0480708
484	UniRef100_Q9FUJ4	ribulose -bisphosphate carboxylase	reductive pentose-phosphate cycle; photorespiration; oxidation-reduction process;	chloroplast;	ribulose-bisphosphate carboxylase activity; monooxygenase activity;	1.19762	0.00141201	1.23185	0.15805	3.70068	0.381446	2.04338	0.000830105	4.28558	0.373086	5.4422	0.4728	1.03396	0.341446	3.58725	0.134314
485	UniRef100_C6TBZ8	thylakoid lumenal 29 kda chloroplastic-like	stomatal complex morphogenesis; photosynthesis, light reaction; pentose-phosphate shunt; response to far red light; glucosinolate metabolic process; starch biosynthetic process; response to red light; isopentenyl diphosphate biosynthetic process, mevalonate-independent pathway; chlorophyll biosynthetic process; response to blue light; rRNA processing; response to oxidative stress;	chloroplast thylakoid lumen; chloroplast thylakoid membrane; nucleus;	protein binding; heme binding; L-ascorbate peroxidase activity;	0.916815	0.239159	1.22297	0.0229499	1.24093	0.0210101	1.1269	0.0010707	5.25259	0.388371	0.921597	0.805664	0.708768	0.229535	2.29432	0.150997
486	UniRef100_I1LDX0	phosphoglucomutase	trehalose biosynthetic process; pentose-phosphate shunt; positive regulation of catalytic activity; cellular calcium ion homeostasis; starch biosynthetic process; plant-type cell wall organization; isopentenyl diphosphate biosynthetic process, mevalonate-independent pathway; maltose metabolic process; defense response to bacterium; glucose 1-phosphate metabolic process; glycolysis; galactose cata…	chloroplast envelope; apoplast; stromule; cytosol; chloroplast stroma; mitochondrion;	phosphoglucomutase activity; magnesium ion binding;	0.884747	0.25751	1.26714	0.239509	0.989915	0.850855	1.04727	0.122412	0.857071	0.361314	0.749436	0.322306	11.1202	0.490322	4.24225	0.129588
487	UniRef100_I1K006	1-deoxy-d-xylulose 5-phosphate reductoisomerase	oxidation-reduction process; terpenoid biosynthetic process;		metal ion binding; 1-deoxy-D-xylulose-5-phosphate reductoisomerase activity; isomerase activity;	1.06606	0.665677	0.875919	0.478207	0.775617	0.0858278	0.905865	0.0778941	0.948043	0.528178	1.10455	0.0922551	1.04373	0.230132	1.03211	0.040864
488	UniRef100_A7VJA5	t-complex protein 1 subunit delta-like	protein folding; response to cadmium ion;	cytoplasm;	ATP binding; unfolded protein binding;	0.817055	0.184075	0.989609	0.653214	3.98032	0.403249	1.929	0.116011	3.97192	0.379737	0.964267	0.710325	0.983728	0.757936	1.9733	0.291076
489	UniRef100_I1K974	myosin heavy chain-related protein	D-xylose metabolic process; glucose catabolic process;	Golgi apparatus; cytoplasmic membrane-bounded vesicle; vacuolar membrane; endoplasmic reticulum;		0.747011	0.0975252	0.833213	0.00176034	0.90012	0.157486	0.826781	0.000314132	0.817287	0.0407815	3.76173	0.232512	1.07417	0.171186	1.88439	0.00926281
490	UniRef100_I1LJA4	sar dna-binding protein-1		nucleolus; membrane;	DNA binding;	0.711011	0.281626	0.871598	0.129814	0.746954	0.0224279	0.776521	0.00536799	9.18139	0.4113	1.04969	0.0403962	1.15066	0.0012984	3.79391	0.000258996
491	UniRef100_I1NH00	pyruvate kinase	fatty acid biosynthetic process; seed maturation; glycolysis; phosphorylation; response to cadmium ion;	cytosol; mitochondrion; chloroplast stroma;	potassium ion binding; pyruvate kinase activity; magnesium ion binding;	0.964265	0.556193	0.798907	0.198379	0.862105	0.351617	0.875092	0.0995483	0.943056	0.576124	0.708871	0.468788	0.932769	0.440858	0.861565	0.209247
492	UniRef100_Q9XE94	geranylgeranyl diphosphate chloroplastic-like	oxidation-reduction process; geranylgeranyl diphosphate metabolic process; phytyl diphosphate biosynthetic process; vitamin E biosynthetic process; chlorophyll biosynthetic process; photosynthesis;	chloroplast envelope; chloroplast thylakoid membrane;	oxidoreductase activity, acting on the CH-CH group of donors, NAD or NADP as acceptor; nucleotide binding; geranylgeranyl reductase activity;	0.988882	0.882228	0.754437	0.0844289	10.1743	0.390305	3.97253	0.081384	1.06445	0.560856	1.11117	0.126776	1.06371	0.144411	1.07977	0.0382789
493	UniRef100_C6TM01	probable nad h-dependent oxidoreductase 1-like	oxidation-reduction process;		oxidoreductase activity;	1.04009	0.559583			0.849137	0.00916593	0.944611	0.00982109	0.808038	0.528913			2.61299	0.374304	1.71051	0.198267
494	UniRef100_I1JFA6	mrna-binding protein	pentose-phosphate shunt; response to far red light; response to red light; photosystem II assembly; positive regulation of translation; chlorophyll biosynthetic process; leaf morphogenesis; response to blue light; cell differentiation; plastid translation; positive regulation of transcription, DNA-dependent; rRNA processing;	chloroplast envelope; apoplast; chloroplast thylakoid; plastoglobule;	protein binding; nucleotide binding; coenzyme binding; catalytic activity; poly(U) RNA binding; mRNA binding;	1.15215	0.207901	0.864592	0.50203	0.85416	0.191603	0.956968	0.0623466	0.994986	0.921597	6.44121	0.219138	1.09411	0.143569	2.84344	0.0812312
495	UniRef100_Q38IW8	triosephosphate isomerase	response to salt stress; cellular carbohydrate metabolic process; glycolysis; response to zinc ion; response to cadmium ion;	cell wall; mitochondrion; chloroplast stroma; vacuole; plasma membrane; apoplast;	copper ion binding; transferase activity, transferring acyl groups; triose-phosphate isomerase activity;	1.05662	0.12016	0.890038	0.430584	0.926689	0.703283	0.957782	0.0952212	0.892865	0.252531	1.14131	0.243687	1.05158	0.826986	1.02859	0.119892
496	UniRef100_I1M6N5	pyruvate dehydrogenase e1 component subunit mitochondrial-like	defense response to bacterium; oxidation-reduction process;	nucleolus; plasma membrane; mitochondrion;	pyruvate dehydrogenase (acetyl-transferring) activity;	0.76007	0.126028	0.725379	0.308656	0.989828		0.742725	0.0547807	1.03461	0.255352	8.70363	0.401696	12.8841		4.86912	0.119587
497	UniRef100_I1LVA7	probable rhamnose biosynthetic enzyme 1-like	extracellular polysaccharide biosynthetic process; UDP-rhamnose biosynthetic process; flavonol biosynthetic process; auxin efflux;	soluble fraction;	dTDP-4-dehydrorhamnose reductase activity; UDP-glucose 4,6-dehydratase activity; UDP-L-rhamnose synthase activity; coenzyme binding; dTDP-glucose 4,6-dehydratase activity;	0.957902	0.546288	0.85328	0.0725382	2.35621	0.393491	1.38913	0.0520635	0.936807	0.185876	0.845938	0.499843	0.746915	0.254243	0.84322	0.0702459
498	UniRef100_I1KSL6	t-complex protein 1 subunit alpha-like	protein folding;	cytoplasm;	ATP binding; unfolded protein binding;	0.84088	0.220789	0.972886	0.681005	6.61632	0.195721	2.81003	0.0820852	9.66502	0.355379	0.803368	0.366164	0.923917	0.66166	3.79744	0.170045
499	UniRef100_I1KAR0	glutamate synthase	oxidation-reduction process; glutamine metabolic process; L-glutamate biosynthetic process; response to cadmium ion;	amyloplast; chloroplast stroma;	3 iron, 4 sulfur cluster binding; flavin adenine dinucleotide binding; iron ion binding; FMN binding; glutamate synthase (NADH) activity;	1.06455	0.590569	0.880262	0.523847	3.25928	0.350465	1.7347	0.197209	1.05136	0.447076	0.953794	0.810017	3.79182	0.355468	1.93232	0.219737
500	UniRef100_Q2MJR5	myo-inositol-1-phosphate synthase	phospholipid biosynthetic process; inositol biosynthetic process;	cytoplasm;	inositol-3-phosphate synthase activity; nucleotide binding;	1.35684	0.0574412	0.970197	0.916704	0.870971	0.542239	1.066	0.080356	6.46535	0.339805	5.65314	0.337464	1.11853	0.607448	4.41234	0.147974
501	UniRef100_I1MUN0	adenylate kinase b-like	nucleotide phosphorylation; response to cadmium ion; purine nucleotide metabolic process;	mitochondrion; plasma membrane;	copper ion binding; adenylate kinase activity; ATP binding; nucleoside triphosphate adenylate kinase activity;	0.703101	0.469651	0.960173	0.745301	1.09534	0.640688	0.919537	0.307308	1.29468	0.0796196	7.9273	0.339853	0.717908	0.530298	3.3133	0.0489971
502	UniRef100_C6TGA6	60s acidic ribosomal protein p0	ribosome biogenesis; translational elongation;	ribosome;	structural constituent of ribosome;	0.96404	0.630974	1.07746	0.842329	0.96068	0.923657	1.00073	0.471618	0.91462	0.0342622	1.18433	0.0981402	0.859183	0.362276	0.986045	0.00737298
503	UniRef100_Q39828	dynamin-related protein 5a-like	embryo development ending in seed dormancy; GTP catabolic process; xylem and phloem pattern formation; cell plate formation involved in plant-type cell wall biogenesis; synaptic vesicle endocytosis; trichome branching;	vacuolar membrane; phragmoplast; microtubule; cell plate; chloroplast thylakoid membrane; plasma membrane;	protein histidine kinase binding; GTP binding; clathrin binding; GTPase activity;	0.886613	0.480066	0.607634	0.161823	6.17436	0.406185	2.5562	0.0862083	1.06971	0.369589	1.15135	0.0656468	1.30356	0.0183543	1.17488	0.0032719
504	UniRef100_I1J4I1	hexokinase-1-like	programmed cell death; glucose mediated signaling pathway; glycolysis; phosphorylation; glucose 6-phosphate metabolic process; hexokinase-dependent signaling;	mitochondrion; plastid; vacuole; nucleus; plasma membrane;	zinc ion binding; ATP binding; glucokinase activity; fructokinase activity;	0.994772	0.942107	5.15366	0.416508	0.951903	0.173246	2.36678	0.145604	1.00088	0.990286	0.821716	0.551939	4.10611	0.375815	1.97623	0.291889
505	UniRef100_I1JJP2	glucose-1-phosphate adenylyltransferase small chloroplastic-like isoform 1	starch biosynthetic process; glycogen biosynthetic process;	chloroplast;	ATP binding; glucose-1-phosphate adenylyltransferase activity;	1.05935	0.119191	0.935323	0.356926	6.6171	0.222286	2.87059	0.0360029	7.26864	0.214824	10.6595	0.234605	1.06813	0.402695	6.3321	0.0630117
506	UniRef100_K7L5V1	signal recognition particle 72 kda	SRP-dependent cotranslational protein targeting to membrane; DNA integration;	cytosol; signal recognition particle; plasmodesma; cytoplasmic membrane-bounded vesicle;	7S RNA binding;	0.804639	0.470375	0.939706	0.0329336	0.840867	0.0884783	0.861738	0.00809923	0.858916	0.20789	1.08839	0.126466	5.02519	0.459158	2.32416	0.0431528
507	UniRef100_I1JL82	40s ribosomal protein s4-like	translation;	nucleolus; cytosolic ribosome; plasma membrane; chloroplast;	structural constituent of ribosome; RNA binding;	0.851226	0.226258			1.01122	0.916963	0.931224	0.205347	0.676079	0.00773394			0.915338	0.454191	0.795708	0.00705846
508	UniRef100_A5Z2K3	photosystem i reaction center subunit chloroplastic-like	photosynthesis;	photosystem I reaction center; chloroplast thylakoid membrane;		0.998185	0.988257	0.973695	0.570051	5.35575	0.375507	2.44254	0.296988	0.484336	0.444219	0.752328	0.339667	0.865747	0.610048	0.700804	0.177566
509	UniRef100_I1L7G4	nadh dehydrogenase	N-terminal protein myristoylation; response to misfolded protein; photorespiration; mitochondrial electron transport, NADH to ubiquinone; cell morphogenesis; proteasome core complex assembly; ubiquitin-dependent protein catabolic process; Golgi vesicle transport; cell growth;	mitochondrial respiratory chain complex I;	NAD binding; 4 iron, 4 sulfur cluster binding; NADH dehydrogenase (ubiquinone) activity; FMN binding;	1.1427	0.58087	0.874308	0.0710011	0.91757	0.0204802	0.978193	0.00549789	6.02843	0.341281	1.05388	0.191427	1.00888	0.965319	2.69706	0.13851
510	UniRef100_K7LG20	50s ribosomal protein chloroplastic-like	translation; isopentenyl diphosphate biosynthetic process, mevalonate-independent pathway; cysteine biosynthetic process;	chloroplast envelope; chloroplast stroma; membrane; cytosolic large ribosomal subunit;	structural constituent of ribosome;	1.09132	0.442205	0.879184	0.17215	0.787147	0.00280119	0.919217	0.00178589	0.993888	0.936474	5.88092	0.185284	5.02182	0.337805	3.96554	0.131888
511	UniRef100_C6TM43	ferritin- chloroplastic	response to oxidative stress; cellular iron ion homeostasis; response to abscisic acid stimulus; iron ion transport; oxidation-reduction process;	chloroplast;	ferric iron binding; ferroxidase activity;	1.50914	0.52415	0.982534	0.72257	1.12681	0.126851	1.20616	0.115286	1.30545	0.2938	1.09029	0.00226785	0.796212	0.499061	1.06399	0.00257599
512	UniRef100_I1LKJ8	dnaj protein homolog	protein folding; response to salt stress; regulation of ATPase activity; response to heat;	cell wall; nucleolus; plasma membrane;	heat shock protein binding; metal ion binding; ATP binding; unfolded protein binding;	0.769302	0.282627	1.203	0.0658408	0.786583	0.393875	0.919628	0.0297412	0.95007	0.572216	0.67526	0.29565	1.10284	0.0295384	0.909389	0.0222363
513	UniRef100_I1JGU8	phospho-2-dehydro-3-deoxyheptonate aldolase chloroplastic-like	shikimate biosynthetic process; chorismate biosynthetic process; aromatic amino acid family biosynthetic process;	chloroplast; membrane;	3-deoxy-7-phosphoheptulonate synthase activity; lyase activity;	0.942837	0.523186	0.69368	0.242714	4.28909	0.394219	1.9752	0.118558	1.06672	0.397666	0.835599	0.58241	0.886777	0.530304	0.929699	0.213369
514	UniRef100_C6SVL2	ribulose -bisphosphate carboxylase	reductive pentose-phosphate cycle; photorespiration; oxidation-reduction process;	chloroplast;	ribulose-bisphosphate carboxylase activity; monooxygenase activity;	1.11327	0.255303	1.29218	0.300157	0.843824	0.357189	1.08309	0.077995	3.66607	0.348802	0.382367	0.289866	1.02911	0.483458	1.69252	0.116651
515	UniRef100_Q9ZRX1	t-complex protein 1 subunit delta-like	protein folding; response to cadmium ion;	cytoplasm;	ATP binding; unfolded protein binding;	0.817055	0.184075	0.989609	0.653214	3.97567	0.404097	1.92744	0.116177	3.97192	0.379737	0.964267	0.710325	0.970893	0.531035	1.96903	0.234799
516	UniRef100_C6SVC4	caffeoyl- 3-o- partial	lignin biosynthetic process; methylation;		caffeoyl-CoA O-methyltransferase activity; metal ion binding;	21.9507	0.423383	2.04946	0.493524	1.00574	0.674037	8.33529	0.232362	1.00421	0.994271	1.14747	0.526672	1.08272	0.366075	1.07813	0.280177
517	UniRef100_C6TJX3	protein binding	myo-inositol hexakisphosphate biosynthetic process; response to wounding; carotenoid biosynthetic process; photosynthesis;	chloroplast envelope; chloroplast thylakoid membrane; chloroplast stroma;	RNA binding;	0.831936	0.387676	1.27363	0.451328	1.24361	0.100464	1.11639	0.0568016	21.2716	0.23391	0.744549	0.396556	0.839525	0.599281	7.61854	0.127268
518	UniRef100_I1K5G1	t-complex protein 1 subunit delta-like	protein folding; response to cadmium ion;	cytoplasm;	ATP binding; unfolded protein binding;	0.817055	0.184075	0.989609	0.653214	5.03704	0.426354	2.28123	0.120488	3.97192	0.379737	0.964267	0.710325	0.942087	0.299341	1.95942	0.163073
519	UniRef100_C6TN55	transaldolase 2	carbohydrate metabolic process;	chloroplast;	zinc ion binding; sedoheptulose-7-phosphate:D-glyceraldehyde-3-phosphate glyceronetransferase activity;	6.86038	0.376998	0.898998	0.035418	0.929204	0.360587	2.89619	0.0216125	5.9866	0.371077	1.4634	0.533415	1.13378	0.0288808	2.86126	0.0246388
520	UniRef100_C6TJF6	annexin-like protein			calcium ion binding; calcium-dependent phospholipid binding;	0.831426	0.0387113	0.627674	0.104234	3.10736	0.358391	1.52215	0.00845187	1.12754	0.169125	0.979252	0.970308	0.646733	0.10598	0.91784	0.0563645
521	UniRef100_I1N520	nad h-dependent 6 -deoxychalcone synthase-like	flavonoid biosynthetic process; oxidation-reduction process;		oxidoreductase activity; 6'-deoxychalcone synthase activity;	1.0884	0.0213089	10.0889	0.388077	4.91484	0.372191	5.36406	0.015303	0.798676	0.00284992	48.976	0.264238	1.12101	0.00946343	16.9652	9.97434e-05
522	UniRef100_H2D5S3	malate cytoplasmic-like	cellular carbohydrate metabolic process; malate metabolic process; tricarboxylic acid cycle;	cytoplasm;	binding; L-malate dehydrogenase activity; transferase activity;	1.11568	0.315583	3.7342	0.407436	0.828539	0.19224	1.89281	0.0725537	1.19551	0.116667	0.753729	0.333581	1.05067	0.393665	0.999969	0.0513992
523	UniRef100_I1LY94	peroxiredoxin q	oxidation-reduction process;	chloroplast stromal thylakoid; plastoglobule; chloroplast envelope; chloroplast thylakoid membrane;	peroxidase activity; peroxiredoxin activity;	1.06347	0.69199	0.840248	0.0141031	1.4206	0.0396581	1.10811	0.00291739	6.79063	0.381477	0.904811	0.333934	0.880862	0.605349	2.85877	0.158235
524	UniRef100_Q42797	cinnamate 4-hydroxylase	pollen development; response to wounding; lignin metabolic process; growth; response to light stimulus; oxidation-reduction process; response to karrikin;	plant-type cell wall; plasma membrane; endoplasmic reticulum;	trans-cinnamate 4-monooxygenase activity; electron carrier activity; iron ion binding; heme binding;	1.0104	0.76491	6.63534	0.411605	0.902964	0.243392	2.84957	0.157581	0.7483	0.0191368	0.982715	0.66348	0.949714	0.325297	0.893576	0.0192122
525	UniRef100_I1K5E6	guanine nucleotide-binding protein subunit beta-like	root development; pyrimidine ribonucleotide biosynthetic process; RNA methylation; phosphorylation; seed germination; response to cadmium ion; shoot development; cellular response to abscisic acid stimulus;	cytosolic ribosome; heterotrimeric G-protein complex; chloroplast; nucleolus;	nucleotide binding; myosin heavy chain kinase activity;	0.824766	0.00320788	1.01197	0.94051	3.0863	0.391517	1.64101	0.00719404	4.50323	0.505472	1.06255	0.364353	0.792888	0.0634067	2.11956	0.0421078
526	UniRef100_K7LVH5	4-hydroxy-3-methylbut-2-en-1-yl diphosphate synthase	oxidation-reduction process; terpenoid biosynthetic process;		iron ion binding; 4-hydroxy-3-methylbut-2-en-1-yl diphosphate synthase activity;	1.02366	0.850033	0.547278	0.199008	4.61249	0.229423	2.06114	0.0995723	0.791384	0.364915	1.28232	0.0476345	0.855429	0.275511	0.976379	0.0215242
527	UniRef100_I1MYT8	myo-inositol-1-phosphate synthase	phospholipid biosynthetic process; inositol biosynthetic process;	cytoplasm;	inositol-3-phosphate synthase activity; nucleotide binding;	1.35684	0.0574412	0.954509	0.872724	0.870971	0.542239	1.06077	0.0776134	6.46535	0.339805	5.63118	0.340066	1.11853	0.607448	4.40502	0.148728
528	UniRef100_I1JJE0	trigger factor-like protein tig-like	stomatal complex morphogenesis; carotenoid biosynthetic process; protein folding; starch biosynthetic process; isopentenyl diphosphate biosynthetic process, mevalonate-independent pathway; chloroplast relocation; maltose metabolic process; protein transport; mRNA modification; ncRNA metabolic process; protein peptidyl-prolyl isomerization; thylakoid membrane organization;	chloroplast envelope; chloroplast stroma;	peptidyl-prolyl cis-trans isomerase activity;	0.872106	0.0158862	0.85678	0.0138306	0.702411	0.0137931	0.810433	4.7391e-05	6.21241	0.351709	0.779564	0.610205	2.80828	0.424624	3.26675	0.176421
529	UniRef100_C6TL41	eukaryotic translation initiation factor 3 subunit i-like	translational initiation; response to cadmium ion; response to salt stress;	CUL4 RING ubiquitin ligase complex;	translation initiation factor activity;	0.678344	0.243035	0.972396	0.606263	3.59353	0.419166	1.74809	0.136591	8.829	0.404149	1.15567	0.00415575	0.829923	0.565557	3.60487	0.00604204
530	UniRef100_K7MC08	probable splicing factor 3a subunit 1-like	RNA processing;	nucleus;	RNA binding;	0.902874	0.450633	5.21867	0.335534	6.26442	0.402373	4.12865	0.135224	4.6313	0.318734	5.16963	0.415549	0.797671	0.49522	3.53287	0.142184
531	UniRef100_C6TFT8	annexin d2-like	brassinosteroid biosynthetic process; response to water deprivation; response to salt stress; response to cold; acetyl-CoA metabolic process; response to heat; polysaccharide transport; sterol biosynthetic process;	cytosol; cell surface; thylakoid; chloroplast; nucleus; apoplast;	calcium ion binding; calcium-dependent phospholipid binding;	0.884314	0.309128	0.785276	0.285315	8.01041	0.387579	3.22667	0.0911704	0.9415	0.717333	0.953565	0.855926	0.759668	0.416285	0.884911	0.331402
532	UniRef100_I1LWI5	outer plastidial membrane protein porin-like	transmembrane transport; regulation of anion transport;	mitochondrial outer membrane;	voltage-gated anion channel activity;	1.03589	0.467632	0.652131	0.194713	0.943893	0.153739	0.877304	0.048117	0.811429	0.374242	0.921605	0.811022	0.639786	0.0825784	0.79094	0.073274
533	UniRef100_C6TBP8	adenylate kinase b-like	nucleotide phosphorylation; response to cadmium ion; purine nucleotide metabolic process;	mitochondrion; plasma membrane;	copper ion binding; adenylate kinase activity; ATP binding; nucleoside triphosphate adenylate kinase activity;	0.568565	0.566512	0.965451	0.777053	1.10235	0.469654	0.87879	0.293006	1.32789	0.260402	7.9242	0.340085	0.831622	0.600403	3.36124	0.123504
534	UniRef100_I1JSC6	50s ribosomal protein l3	protein targeting to chloroplast; translation; photosystem II assembly; isopentenyl diphosphate biosynthetic process, mevalonate-independent pathway; chlorophyll biosynthetic process; rRNA processing;	chloroplast envelope; membrane; ribosome; chloroplast stroma;	structural constituent of ribosome;	1.08506	0.320653	0.859125	0.25959	0.7375	0.096748	0.893895	0.0319246	1.04961	0.727231	0.512692	0.182017	0.944338	0.735951	0.835548	0.18417
535	UniRef100_E2FKH7	Sieve element occlusion f n=1 Tax=Glycine max RepID=E2FKH7_SOYBN				1.08282	0.4053	0.831393	0.0245041	5.14937	0.0926262	2.35453	0.00588852	1.10611	0.680964	1.02303	0.41155	0.917225	0.633458	1.01546	0.267595
536	UniRef100_C6TMX6	cysteine synthase	aging; response to zinc ion; cysteine biosynthetic process from serine; response to cadmium ion;	peroxisome; chloroplast; nucleus; plasma membrane; apoplast;	L-mimosine synthase activity; pyrazolylalanine synthase activity; beta-pyrazolylalanine synthase activity; cysteine synthase activity;	0.949583	0.810404	0.968903	0.680241	0.933849	0.383746	0.950778	0.296991	4.68051	0.376596	1.09148	0.0727949	1.32788	0.562873	2.36663	0.0516685
537	UniRef100_I1M6B5	glucose-1-phosphate adenylyltransferase small chloroplastic-like isoform 2	starch biosynthetic process; glycogen biosynthetic process;	chloroplast;	ATP binding; glucose-1-phosphate adenylyltransferase activity;	0.900594	0.596208	0.922055	0.269389	6.6171	0.222286	2.81325	0.0939707	7.28038	0.213802	7.85444	0.384636	1.06813	0.402695	5.40098	0.0891721
538	UniRef100_C6TJQ6	protein vip1			nucleic acid binding; nucleotide binding;	0.920738	0.15543	0.807547	0.354411	1.60812	0.192686	1.11213	0.0392335	7.10083	0.156386	0.676541	0.284205	1.02107	0.921321	2.93281	0.103329
539	UniRef100_I1M4L1	4-hydroxy-3-methylbut-2-en-1-yl diphosphate synthase	oxidation-reduction process; terpenoid biosynthetic process;		iron ion binding; 4-hydroxy-3-methylbut-2-en-1-yl diphosphate synthase activity;	5.08715	0.352386	0.78552	0.112492	3.78213	0.391237	3.21827	0.0518591	0.853819	0.357359	1.21843	0.00992611	0.903941	0.552116	0.992063	0.0107434
540	UniRef100_I1JGR4	eukaryotic initiation factor iso-4f subunit p82-34-like	translational initiation; spread of virus in host, cell to cell; RNA metabolic process; response to virus;	cytoplasm; nucleus;	DNA binding; translation initiation factor activity;	0.972093	0.680607	3.358	0.342839	0.776919	0.190148	1.70234	0.109186	1.26625	0.321467	0.951282	0.788902	1.22574	0.0417013	1.14776	0.0391275
541	UniRef100_I1LQ02	sar dna-binding protein-1			DNA binding;	0.93162	0.0143675	0.871598	0.129814	0.644302	0.0125104	0.81584	0.000276974	0.589833	0.233101	1.04969	0.0403962	1.16241	0.000660623	0.933978	8.86512e-05
542	UniRef100_I1JPD4	eukaryotic translation initiation factor 3 subunit a	translational initiation;	eukaryotic translation initiation factor 3 complex; plasma membrane; cytosol;	translation initiation factor activity;	1.07731	0.500551	0.774261	0.239392	0.802667	0.00291625	0.884746	0.00268312	11.7769	0.353752	6.74326	0.389416	1.1792	0.0075499	6.56647	0.00649778
543	UniRef100_I1KCK6	betaine aldehyde dehydrogenase	oxidation-reduction process; response to water deprivation; response to salt stress; phenylpropanoid metabolic process; glycine betaine biosynthetic process;	cytosol; cell wall; leucoplast; peroxisome; chloroplast;	1-pyrroline dehydrogenase activity; betaine-aldehyde dehydrogenase activity; 3-chloroallyl aldehyde dehydrogenase activity; nucleotide binding; aminobutyraldehyde dehydrogenase activity;	0.962591	0.809682	7.0651	0.450973	0.782598	0.173306	2.93676	0.138828	0.903728	0.0165331	0.849201	0.737579	1.32128	0.0146292	1.02474	0.0015403
544	UniRef100_A3RM03	cysteine synthase	cysteine biosynthetic process from serine;	cytoplasm;	L-mimosine synthase activity; pyridoxal phosphate binding; cysteine synthase activity; beta-pyrazolylalanine synthase activity;	0.943599	0.788717	0.968903	0.680241	0.933849	0.383746	0.948784	0.292287	10.2125	0.190856	1.09148	0.0727949	1.32788	0.562873	4.21062	0.0312283
545	UniRef100_P26690	chalcone reductase	flavonoid biosynthetic process; oxidation-reduction process;		oxidoreductase activity; 6'-deoxychalcone synthase activity;	0.798986	0.347774			7.40635	0.213782	4.10267	0.0926615	0.927243	0.0339158			1.0114	0.922356	0.96932	0.0457584
546	UniRef100_I1J836	atp-dependent clp protease proteolytic subunit chloroplastic-like	regulation of timing of transition from vegetative to reproductive phase; proteolysis; chloroplast organization;	chloroplast envelope; chloroplast thylakoid membrane; chloroplastic endopeptidase Clp complex;	serine-type endopeptidase activity;	0.717291	0.30353	1.15792	0.407701	4.58807	0.390058	2.15443	0.115657	1.06517	0.44865	0.835026	0.445091	4.83195	0.397084	2.24405	0.161152
547	UniRef100_I1LMX6	uroporphyrinogen decarboxylase	protoporphyrinogen IX biosynthetic process; chlorophyll biosynthetic process;	chloroplast envelope; chloroplast stroma;	uroporphyrinogen decarboxylase activity;	0.963591	0.780802	0.899513	0.473688	0.788402	0.110002	0.883835	0.10287	5.27811	0.418954	0.58867	0.317216	0.749018	0.553958	2.20526	0.153483
548	UniRef100_C6TJC8	alpha- -glucan-protein synthase	cellulose biosynthetic process;	Golgi apparatus; plasmodesma; cell wall; extracellular region;	UDP-arabinopyranose mutase activity; transferase activity, transferring glycosyl groups; protein binding;	0.93596	0.0943698	0.652242	0.376722	4.88771	0.204054	2.15864	0.0295115	0.87747	0.0528645	1.07788	0.189568	1.18796	3.15448e-05	1.04777	6.44629e-06
549	UniRef100_I1MS47	peroxiredoxin q	oxidation-reduction process;	chloroplast stromal thylakoid; plastoglobule; chloroplast envelope; chloroplast thylakoid membrane;	peroxidase activity; peroxiredoxin activity;	1.05602	0.645719	0.840248	0.0141031	1.42193	0.101511	1.10607	0.00591168	5.66687	0.360651	0.904811	0.333934	0.840579	0.596006	2.47075	0.150939
550	UniRef100_I1J8T0	isoflavone reductase	oxidation-reduction process;		2'-hydroxyisoflavone reductase activity; nucleotide binding;	0.897432	0.504734	0.784646	0.615022	1.11984	0.583705	0.933972	0.270902	0.973437	0.414409	20.1304	0.419613	0.673053	0.0984485	7.25898	0.0557229
551	UniRef100_C6TH44	prohibitin- mitochondrial-like	response to stress;	vacuole; plasma membrane; cell wall; mitochondrial respiratory chain complex I; chloroplast;		0.905601	0.0162246	0.922716	0.265464	0.629965	0.144365	0.819427	0.0042927	9.02054	0.384574	0.872365	0.687338	6.14915	0.396786	5.34735	0.193085
552	UniRef100_I1KV08	mitochondrial-processing peptidase subunit alpha-like	proteolysis;	mitochondrion;	metalloendopeptidase activity; zinc ion binding;	1.02836	0.570581	1.14074	0.366023	0.881518		1.08455	0.206363	1.08929	0.00142008	0.949094	0.875776	1.14758		1.01919	0.00282189
553	UniRef100_I1K467	t-complex protein 1 subunit alpha-like	G2 phase of mitotic cell cycle; cytoskeleton organization; gluconeogenesis; protein folding; pyrimidine ribonucleotide biosynthetic process; RNA methylation; proteasomal protein catabolic process; cullin deneddylation; photomorphogenesis; regulation of flower development; histone lysine methylation;	cytosol;	unfolded protein binding; ATP binding;	0.809318	0.197912	0.972886	0.681005	4.74683	0.406822	2.17634	0.126096	10.8868	0.361565	0.803368	0.366164	0.83774	0.416091	4.17598	0.126493
554	UniRef100_C6TKV8	14-3-3-like protein d-like			protein domain specific binding;	1.02755	0.802753	0.843324	0.556615	4.68343	0.38502	2.18477	0.262577	0.82639	0.337206	0.893419	0.735593	0.801849	0.363696	0.840552	0.17527
555	UniRef100_I1MJN2	carrier protein mitochondrial-like	purine nucleotide transport; transmembrane transport;	nucleolus; chloroplast envelope; vacuole; mitochondrial inner membrane; plasma membrane; cell wall; integral to membrane;	copper ion binding; transporter activity;	0.899539	0.217848	0.724355	0.00567214	3.62295	0.324343	1.74895	0.00300193	1.16857	0.0792661	1.03478	0.846678	0.595506	0.0334777	0.932953	0.0119683
556	UniRef100_C6TJD3	guanine nucleotide-binding protein subunit beta-like	root development; pyrimidine ribonucleotide biosynthetic process; RNA methylation; phosphorylation; seed germination; response to cadmium ion; shoot development; cellular response to abscisic acid stimulus;	cytosolic ribosome; heterotrimeric G-protein complex; chloroplast; nucleolus;	nucleotide binding; myosin heavy chain kinase activity;	0.824766	0.00320788	1.01197	0.94051	3.24597	0.418067	1.69423	0.00758064	4.50323	0.505472	1.06255	0.364353	0.777708	0.0741731	2.1145	0.0472623
557	UniRef100_C6THM9	annexin-like protein			calcium ion binding; calcium-dependent phospholipid binding;	0.811172	0.0304235	0.768934	0.410543	1.08836	0.480622	0.889489	0.0255718	1.01525	0.659853	0.577066	0.248197	0.693458	0.0886111	0.761926	0.0494034
558	UniRef100_I1MX58	aspartate--trna cytoplasmic-like	aspartyl-tRNA aminoacylation; response to cadmium ion;	cytoplasm;	nucleic acid binding; ATP binding; aspartate-tRNA ligase activity;	0.947266	0.354446	1.04245	0.623296	0.801842	0.36009	0.93052	0.161496	0.917443	0.0881427	1.00323	0.92855	0.564196	0.502083	0.828291	0.10358
559	UniRef100_K7MDV8	translation initiation factor if- chloroplastic-like	translational initiation; GTP catabolic process;	chloroplast envelope;	translation initiation factor activity; GTPase activity; GTP binding;	0.634052	0.19954	1.0206	0.902042	2.11071	0.423248	1.25512	0.156975	0.918127	0.740904	0.286244	0.066579	1.1305	0.0144025	0.778292	0.00478177
560	UniRef100_Q948P5	ferritin- chloroplastic	response to oxidative stress; cellular iron ion homeostasis; response to abscisic acid stimulus; iron ion transport; oxidation-reduction process;	chloroplast;	ferric iron binding; ferroxidase activity;	1.66784	0.513487	0.90156	0.0295744	1.02428	0.779191	1.19789	0.0425206	1.3711	0.324318	0.679101	0.26556	0.572096	0.125506	0.874099	0.0397669
561	UniRef100_I1JYT3	glutamate synthase	oxidation-reduction process; glutamine metabolic process; L-glutamate biosynthetic process; response to cadmium ion;	amyloplast; chloroplast stroma;	3 iron, 4 sulfur cluster binding; flavin adenine dinucleotide binding; iron ion binding; FMN binding; glutamate synthase (NADH) activity;	1.15137	0.284828	1.06668	0.293254	3.52751	0.354746	1.91519	0.0824824	1.03152	0.614889	2.72449	0.439568	5.14632	0.372646	2.96744	0.188153
562	UniRef100_I1JUQ4	atpase-related dna repair protein		vacuolar membrane; endoplasmic reticulum;		0.80784	0.097582	0.836534	0.00823614	0.935933	0.51866	0.860102	0.00309999	0.916523	0.489658	3.58871	0.268156	1.0912	0.219138	1.86548	0.0807949
563	UniRef100_I1NHR3	coatomer subunit alpha-1-like	vesicle-mediated transport; intracellular protein transport;	COPI vesicle coat;	myosin heavy chain kinase activity; structural molecule activity;	1.03129	0.651131	0.980913	0.800502	5.41343	0.195307	2.47521	0.189441	1.00872	0.852449	1.0307	0.618524	1.06151	0.697083	1.03364	0.405431
564	UniRef100_K7KVJ9	elongation factor 1-beta	response to cadmium ion; translational elongation;	eukaryotic translation elongation factor 1 complex; plasma membrane;	translation elongation factor activity;	0.852193	0.0486801			0.926259	0.291644	0.889226	0.023571	0.930942	0.401335			4.22982	0.373005	2.58038	0.160382
565	UniRef100_G3E7M9	annexin d1-like isoform x1	response to oxidative stress; response to water deprivation; response to salt stress; response to cold; response to heat; response to abscisic acid stimulus; response to cadmium ion;	cytosol; cell wall; mitochondrion; thylakoid; chloroplast stroma; vacuole; plasma membrane; apoplast;	copper ion binding; zinc ion binding; calcium ion binding; calcium-dependent phospholipid binding; peroxidase activity; ATP binding; protein homodimerization activity;	1.14922	0.168052	6.60788	0.373241	6.32025	0.398902	4.69245	0.0731838	0.86627	0.540012	0.735428	0.281449	1.06668	0.0458056	0.88946	0.0286088
566	UniRef100_C6TK38	selenium binding protein	response to cadmium ion; polar nucleus fusion; cellular response to selenium ion; response to hydrogen peroxide; carbohydrate transport; sulfate assimilation;	membrane;	nutrient reservoir activity; selenium binding;	0.961997	0.567956			8.12071	0.366126	4.54135	0.205697	1.03655	0.280208			2.85219	0.384396	1.94437	0.124261
567	UniRef100_I1J5B4	threonyl-trna synthetase	threonyl-tRNA aminoacylation;	mitochondrion;	threonine-tRNA ligase activity; ATP binding;	0.955896	0.149573	0.400476	0.0172854	0.825396	0.0149931	0.727256	0.00042696	1.31074	0.535768	0.793882	0.489374	0.926956	0.759208	1.01053	0.286517
568	UniRef100_Q43453	pathogenesis-related protein class 10	response to biotic stimulus; defense response;			1.01642	0.626971	2.33059	0.27904	6.72804	0.164796	3.35835	0.0809078	9.9967	0.369039	2.94829	0.490908	0.785402	0.136899	4.5768	0.0727267
569	UniRef100_I1M608	ribulose bisphosphate carboxylase oxygenase chloroplastic-like		chloroplast thylakoid membrane;	ATP binding;	1.11452	0.00883461	4.16731	0.412316	0.954184	0.32544	2.07867	0.00721464	9.8369	0.175182	0.816747	0.687078	1.08714	0.303594	3.9136	0.0955019
570	UniRef100_I1NJ59	dehydroascorbate reductase	toxin catabolic process; response to cyclopentenone; protein glutathionylation; oxidation-reduction process;	plasma membrane; cytosol;	transferase activity; glutathione dehydrogenase (ascorbate) activity; glutathione binding;	0.841232	0.176034	0.968861	0.569429	0.917872	0.133151	0.909321	0.0464635	44.2878	0.387967	0.895702	0.641396	1.28257	0.0123055	15.4887	0.0152422
571	UniRef100_I1MZW3	ubiquitin-activating enzyme e1	response to cadmium ion; protein ubiquitination; response to other organism;	plasma membrane;	small protein activating enzyme activity; ATP binding; ubiquitin-protein ligase activity;	0.587315	0.286066	0.892557	0.438588	10.665	0.391738	4.0483	0.117088	0.977959	0.840892	2.70929	0.129579	5.3161	0.416546	3.00111	0.110896
572	UniRef100_C6TEW9	probable ribose-5-phosphate isomerase-like	defense response to bacterium; pentose-phosphate shunt, non-oxidative branch;	chloroplast envelope; chloroplast thylakoid membrane; chloroplast stroma;	ribose-5-phosphate isomerase activity;	0.920815	0.247452	9.209	0.430155	0.773903	0.46785	3.63457	0.118138	8.68032	0.391532	0.844103	0.73112	1.10946	0.496487	3.54463	0.233668
573	UniRef100_I1KXE7	probable nucleoredoxin 1-like	oxidation-reduction process; cell redox homeostasis; regulation of pollen tube growth; pollen tube guidance; response to cadmium ion;	cytosol;	protein-disulfide reductase activity; antioxidant activity;	2.32267	0.373523	0.97119	0.686989	0.711328	0.278552	1.33506	0.150521	1.06421	0.771351	1.36778	0.030481	12.6393	0.378717	5.02378	0.0344207
574	UniRef100_I1LMA5	nadh dehydrogenase	response to oxidative stress; ubiquitin-dependent protein catabolic process; response to misfolded protein; proteasome core complex assembly; ATP synthesis coupled electron transport; gravitropism; photorespiration; embryo development ending in seed dormancy;	mitochondrial respiratory chain complex I; chloroplast;	2 iron, 2 sulfur cluster binding; NADH dehydrogenase (ubiquinone) activity; metal ion binding; electron carrier activity; 4 iron, 4 sulfur cluster binding;	0.940923	0.620908	1.01161	0.839069	13.374	0.390596	5.10885	0.290278	4.69814	0.310155	1.31334	0.461314	1.25528	0.0558715	2.42226	0.0317484
575	UniRef100_Q9FQ95	protein in2-1 homolog b-like			transferase activity;	1.03647	0.769239	0.889746	0.331518	0.746512	0.254572	0.89091	0.141214	7.30555	0.364639	1.02932	0.76701	0.707869	0.192282	3.01424	0.124455
576	UniRef100_I1LQT0	probable histone -like	nucleosome assembly;	nucleosome; nucleus;	DNA binding; protein heterodimerization activity;	0.865682	0.268962	1.01054	0.968288	1.21761	0.348605	1.03128	0.175992	1.02462	0.393147	0.888327	0.725475	1.04919	0.60016	0.987379	0.261785
577	UniRef100_K7LSN8	cyclophilin 1	protein folding; protein peptidyl-prolyl isomerization;	cytoplasm;	peptide binding; peptidyl-prolyl cis-trans isomerase activity;	0.846841	0.497508	1.46746	0.188554	1.01789	0.677066	1.11073	0.139167	0.823856	0.43465	0.446494	0.305401	1.31121	0.00678771	0.86052	0.00579112
578	UniRef100_I1KGH6	mitochondrial-processing peptidase subunit alpha-like	response to salt stress; proteolysis;	mitochondrial respiratory chain complex III; mitochondrial outer membrane; mitochondrial intermembrane space; mitochondrial matrix; chloroplast; plasma membrane;	zinc ion binding; metalloendopeptidase activity; ATP binding;	0.981108	0.76015	1.13253	0.400348	10.6909	0.503868	4.26818	0.24484	1.12977	0.000160613	0.964727	0.915102	1.13096	0.0803607	1.07515	0.000154363
579	UniRef100_C6T827	pyruvate dehydrogenase e1 component subunit mitochondrial-like	defense response to bacterium; oxidation-reduction process;	nucleolus; plasma membrane; mitochondrion;	pyruvate dehydrogenase (acetyl-transferring) activity;	0.8378	0.27515	0.732684	0.323571	6.51154	0.402705	2.69401	0.0942478	1.08326	0.0510541	8.68812	0.402785	1.14094	0.0139504	3.63744	0.00228147
580	UniRef100_B0FPA3	calcium sensing chloroplastic-like	defense response; apoptosis; regulation of stomatal closure; cellular response to calcium ion;	mitochondrion; chloroplast thylakoid membrane;	receptor activity; ATP binding;	0.848509	0.306103			6.78	0.160402	3.81426	0.0662868	2.47511	0.356536			0.772115	0.10831	1.62361	0.0544526
581	UniRef100_C6TFW4	pathogenesis-related protein class 10	response to biotic stimulus; defense response;			1.01642	0.626971	2.33059	0.27904	4.97431	0.33253	2.77377	0.131225	9.9967	0.369039	2.94829	0.490908	0.806313	0.282653	4.58377	0.120395
582	UniRef100_I1L903	isocitrate dehydrogenase	tricarboxylic acid cycle;		NAD binding; isocitrate dehydrogenase (NAD+) activity; magnesium ion binding;	0.933202	0.164938	0.908407	0.0983469	0.883571	0.538841	0.908393	0.0339464	0.872771	0.0657833	0.835468	0.575776	1.1523	0.593409	0.953512	0.0677968
583	UniRef100_A5A410	chloroplast ferritin	cellular iron ion homeostasis; iron ion transport; oxidation-reduction process;	chloroplast;	ferric iron binding; ferroxidase activity;	1.25182	0.647368	1.0382	0.826833	0.658007	0.00577164	0.982677	0.0153475	5.43275	0.347936	1.12562	0.150322	0.907954	0.695865	2.48877	0.0952363
584	UniRef100_I1LRB8	bifunctional polymyxin resistance	nucleotide-sugar biosynthetic process;	nucleus; cytosol; apoplast;	UDP-glucuronate decarboxylase activity; NAD binding;	0.871837	0.0521871	0.974335	0.805153	0.78728	0.277817	0.877817	0.0420968	0.94531	0.369315	0.808599	0.508498	1.05571	0.505971	0.936541	0.181242
585	UniRef100_C6TGV1	3-isopropylmalate dehydrogenase	oxidation-reduction process; response to salt stress; ubiquinone biosynthetic process; glucosinolate biosynthetic process; leucine biosynthetic process;	chloroplast envelope; thylakoid; chloroplast stroma;	NAD binding; 3-isopropylmalate dehydrogenase activity; magnesium ion binding;	1.08917	0.16934			4.86082	0.394009	2.97499	0.0849617	2.03622	0.382388			0.734274	0.180583	1.38525	0.0873378
586	UniRef100_I1KFR0	prohibitin- mitochondrial-like	cell growth; response to salt stress; cell division; response to auxin stimulus; mitochondrion organization; lateral root development; response to nitric oxide;	mitochondrion; nucleolus; plant-type cell wall; chloroplast; vacuole; plasma membrane; respiratory chain complex I;		0.900335	0.0155652	0.874272	0.454046	1.11536	0.375239	0.963324	0.0136267	6.30458	0.348489	1.56567	0.162418	8.91648	0.379842	5.59557	0.065674
587	UniRef100_Q2PMQ9	photosystem ii cp47 chlorophyll apoprotein	photosynthetic electron transport chain; protein-chromophore linkage;	photosystem II reaction center; integral to membrane; chloroplast thylakoid membrane;	chlorophyll binding;	1.10081	0.0908648	0.572207	0.240904	0.903835	0.109561	0.858951	0.0125964	1.10847	0.091892	1.09851	0.897933	4.61201	0.370704	2.273	0.0843462
588	UniRef100_I1LU10	dnaj protein homolog	protein folding; response to heat;	cytoplasm;	metal ion binding; heat shock protein binding; ATP binding; unfolded protein binding;	0.879589	0.0349969	1.21713	0.497836			1.04836	0.0280344	0.843847	0.00702488	0.604314	0.618139			0.724081	0.00849541
589	UniRef100_I1KIE4	(+)-neomenthol dehydrogenase	oxidation-reduction process;		oxidoreductase activity; binding;	1.0528	0.671925	0.948275	0.563369	1.03563	0.591212	1.01223	0.306938	5.67056	0.347219	0.912477	0.423946	1.0337	0.341624	2.53891	0.118925
590	UniRef100_I1J637	alpha- -glucan-protein synthase	cellulose biosynthetic process;	Golgi apparatus; plasmodesma; cell wall; extracellular region;	intramolecular transferase activity; glycogenin glucosyltransferase activity;	0.96948	0.466858	0.718665	0.193538	0.856966	0.0494101	0.84837	0.0203963	7.10483	0.399221	1.04182	0.257502	1.18009	0.000450402	3.10892	0.00049646
591	UniRef100_I1JVH6	acetyl- carboxylase 1-like	fatty acid biosynthetic process;		ATP binding; biotin carboxylase activity; acetyl-CoA carboxylase activity;	5.01193	0.374844	0.814475	0.404197	2.4579	0.411715	2.76144	0.137503	4.07401	0.370604	0.832746	0.437171	3.93851	0.388114	2.94842	0.138241
592	UniRef100_K7M7Q0	thylakoid lumenal 29 kda chloroplastic-like	stomatal complex morphogenesis; photosynthesis, light reaction; pentose-phosphate shunt; response to far red light; glucosinolate metabolic process; starch biosynthetic process; response to red light; isopentenyl diphosphate biosynthetic process, mevalonate-independent pathway; chlorophyll biosynthetic process; response to blue light; rRNA processing; response to oxidative stress;	chloroplast thylakoid lumen; chloroplast thylakoid membrane; nucleus;	protein binding; heme binding; L-ascorbate peroxidase activity;	1.02511	0.836393	1.22297	0.0229499	1.16719	0.208477	1.13842	0.0187502	1.24715	0.217898	0.921597	0.805664	0.745425	0.319427	0.97139	0.12802
593	UniRef100_I1NBI4	bifunctional aminoacyl-trna synthetase	prolyl-tRNA aminoacylation;	cytosol; plasmodesma; membrane;	proline-tRNA ligase activity; ATP binding;	1.00299	0.89994	2.5949	0.384866	0.920928	0.275399	1.50627	0.181692	0.943893	0.645352	26.1249	0.389268	1.04939	0.598458	9.37273	0.241895
594	UniRef100_I1NFU9	probable splicing factor 3a subunit 1-like	RNA processing;		RNA binding;	0.919484	0.576786	5.17574	0.217539	6.3826	0.390129	4.15927	0.116766	5.08453	0.322615	4.13932	0.42993	0.536404	0.212514	3.25342	0.082179
595	UniRef100_I1K648	abc transporter i family member chloroplastic-like	transport; embryo development ending in seed dormancy; iron-sulfur cluster assembly; ATP catabolic process; thylakoid membrane organization;	chloroplast stroma;	protein binding; polyamine-transporting ATPase activity; ATP binding;	0.704856	0.27961	0.872652	0.48416	2.32721		0.788754	0.14844	7.68916	0.384137	17.5991	0.2631	0.807284		12.6441	0.118204
596	UniRef100_I1JRA0	26s protease regulatory subunit 6a homolog a-like	gravitropism; cytoskeleton organization; response to misfolded protein; gluconeogenesis; fatty acid beta-oxidation; proteasomal ubiquitin-dependent protein catabolic process; karyogamy; toxin catabolic process; proteasome core complex assembly; embryo sac egg cell differentiation; pollen development; glucose mediated signaling pathway;	cytosol; proteasome regulatory particle, base subcomplex; plasma membrane; nucleus;	ATPase activity; peptidase activity; calmodulin binding; ATP binding;	0.916367	0.197028	5.28955	0.38462	6.09484	0.391733	4.10025	0.08259	0.623978	0.160263	1.29618	0.218127	0.945599	0.821161	0.955252	0.0806604
597	UniRef100_C6TK22	triosephosphate chloroplastic-like	reductive pentose-phosphate cycle;	chloroplast;	triose-phosphate isomerase activity;	0.995196	0.927181	1.23714	0.426814	1.21092	0.210369	1.14775	0.16636	1.05285	0.466127	0.842055	0.601324	0.958013	0.898908	0.950972	0.328698
598	UniRef100_I1L9B1	lysyl-trna synthetase	DNA recombination; lysyl-tRNA aminoacylation;	cytoplasm;	nucleic acid binding; lysine-tRNA ligase activity; ATP-dependent helicase activity; ATP binding; magnesium ion binding;	0.915716	0.211821	0.828652	0.221642	0.720657	0.0627709	0.821675	0.0147947	3.48598	0.365107	0.533502	0.179002	1.20904	0.0224641	1.74284	0.00855388
599	UniRef100_K7KWM6	thylakoid lumenal kda chloroplastic-like		chloroplast thylakoid membrane; chloroplast thylakoid lumen; chloroplast stroma;		0.953447	0.659279	0.953178	0.298436	1.71916	0.0796029	1.20859	0.0522321	6.84375	0.17641	0.635044	0.204038	0.765058	0.577182	2.74795	0.064079
600	UniRef100_I1LI99	Uncharacterized protein n=1 Tax=Glycine max RepID=I1LI99_SOYBN				1.06243	0.620734	1.16649	0.658301	7.43573	0.428486	3.22155	0.26538	0.641814	0.3689	1.29983	0.00651674	1.20748	0.271387	1.04971	0.00446324
601	UniRef100_I1MZM7	PREDICTED: uncharacterized protein LOC100807863		thylakoid; chloroplast;		0.885379	0.138686	0.869823	0.163608	1.08865	0.275023	0.947951	0.0263352	0.872257	0.583777	1.004	0.973427	0.545996	0.220616	0.807418	0.216133
602	UniRef100_I1KTK0	60s ribosomal protein l6-like	translation;	ribosome;	structural constituent of ribosome;	0.908454	0.214871	0.873247	0.669363	3.06546	0.366323	1.61572	0.122743	0.690558	0.0816389	1.08898	0.0770826	0.735641	0.0336016	0.838394	0.00177348
603	UniRef100_C6TG59	n-carbamoyl-l-amino acid hydrolase-like	allantoin catabolic process; methionine biosynthetic process; proteolysis; RNA splicing, via endonucleolytic cleavage and ligation;	mitochondrion; cytoplasmic membrane-bounded vesicle;	allantoate deiminase activity; metallopeptidase activity; ureidoglycolate hydrolase activity;	0.809998	0.383134	1.04562	0.714573	6.55711	0.437217	2.80424	0.209946	0.915602	0.0851267	8.70583	0.402338	1.11792	0.236355	3.57978	0.0320494
604	UniRef100_I1KU76	translation initiation factor if- chloroplastic-like	regulation of proton transport; translational initiation; isopentenyl diphosphate biosynthetic process, mevalonate-independent pathway; chloroplast relocation; GTP catabolic process; protein autophosphorylation; ncRNA metabolic process; transcription from plastid promoter; thylakoid membrane organization;	chloroplast envelope; chloroplast stroma;	GTP binding; translation initiation factor activity; GTPase activity;	0.56739	0.0610293	0.886217	0.25303	2.35576	0.379036	1.26979	0.0250851	1.05028	0.703591	7.3444	0.448843	1.06495	0.135698	3.15321	0.106613
605	UniRef100_P50346	60s acidic ribosomal protein p0	ribosome biogenesis; translational elongation;	ribosome;	structural constituent of ribosome;	1.0168	0.717919	1.07746	0.842329	0.96068	0.923657	1.01831	0.503018	0.966429	0.150302	1.18433	0.0981402	0.859183	0.362276	1.00331	0.0234049
606	UniRef100_I1K5U2	aldehyde dehydrogenase family 2 member c4-like	oxidation-reduction process;		retinal dehydrogenase activity;	1.08077	0.488686	0.737327	0.193767	4.99824	0.377027	2.27211	0.0939696	7.44678	0.405392	1.00194	0.991383	0.660645	0.23869	3.03646	0.182357
607	UniRef100_I1MJD7	inosine monophosphate dehydrogenase	RNA splicing, via endonucleolytic cleavage and ligation; RNA methylation; methionine biosynthetic process; GMP biosynthetic process; oxidation-reduction process; protein targeting to mitochondrion;	cytosol;	nucleotide binding; IMP dehydrogenase activity; metal ion binding;			0.919367	0.588091	9.91198	0.184256	5.41567	0.124846			1.06499	0.66726	0.775217	0.00291838	0.920104	0.00420016
608	UniRef100_C6TKS1	gamma carbonic anhydrase mitochondrial-like		mitochondrion;	transferase activity;	0.685566	0.104761	1.11367	0.36567	0.611632	0.318102	0.803623	0.043453	6.74396	0.352556	0.846991	0.739788	1.02865	0.737179	2.8732	0.280674
609	UniRef100_E9KNA7	14-3-3-like protein gf14 iota-like			protein domain specific binding;	2.40174	0.382308	3.87841	0.35125	2.33338	0.392717	2.87118	0.12282	0.95665	0.492861	0.887578	0.622282	1.06709	0.106544	0.970441	0.0883437
610	UniRef100_I1LZE1	pyruvate kinase	response to cadmium ion; phosphorylation; glycolysis;	plasma membrane;	pyruvate kinase activity; potassium ion binding; magnesium ion binding;	0.970007	0.843083	0.780836	0.431814	0.971016	0.691454	0.907286	0.328525	5.5358	0.37598	0.909834	0.40076	1.91874	0.411449	2.78812	0.136938
611	UniRef100_I1MBN4	cbs domain protein	metabolic process; response to salt stress;	mitochondrion;	catalytic activity; cobalt ion binding;	0.992812	0.858383	0.983632	0.760689	13.2541	0.503923	5.07683	0.381784	1.45064	0.15679	7.81398	0.405806	1.07166	0.0590614	3.44543	0.0178624
612	UniRef100_I1MJL6	60s ribosomal protein l6	translation;	nucleolus; plasma membrane; cytosolic large ribosomal subunit; chloroplast; endoplasmic reticulum;	structural constituent of ribosome;	0.949029	0.516576	0.873247	0.669363	0.896495	0.232029	0.906257	0.162395	0.773537	0.210053	1.08898	0.0770826	0.745152	0.039544	0.869224	0.00439583
613	UniRef100_I1N6A5	alpha- glucan phosphorylase l chloroplastic amyloplastic-like	response to water deprivation; defense response to bacterium; response to cold; starch biosynthetic process;	cytosol; amyloplast; chloroplast stroma;	glycogen phosphorylase activity; identical protein binding; pyridoxal phosphate binding;	0.733137	0.524834	0.63659	0.0264258	2.1626	0.404117	1.17744	0.024271	0.746256	0.553326	1.06604	0.672492	0.860001	0.464506	0.890765	0.263323
614	UniRef100_C6TC41	40s ribosomal protein s3-3-like	translation;	small ribosomal subunit;	structural constituent of ribosome; RNA binding;	0.935035	0.0283291	0.605572	0.321209	0.843752	0.118737	0.794787	0.00669913	0.70427	0.16328	1.07254	0.436145	3.83832	0.378161	1.87171	0.0771028
615	UniRef100_I1JXY2	neutral alpha-glucosidase ab-like	cellulose biosynthetic process; defense response to bacterium; unidimensional cell growth; response to cadmium ion;	chloroplast; endoplasmic reticulum;	maltose alpha-glucosidase activity; glucan 1,3-alpha-glucosidase activity; carbohydrate binding;	1.10197	0.286434	1.01605	0.829684	14.3749	0.203604	5.49763	0.115847	0.908565	0.403091	1.08218	0.23802	0.999348	0.990625	0.996697	0.181273
616	UniRef100_I1MM91	peptidyl-prolyl cis-trans isomerase fkbp62-like	protein folding; protein peptidyl-prolyl isomerization;		peptidyl-prolyl cis-trans isomerase activity;	0.970342	0.297446	1.09149	0.293902	0.904694	0.0396251	0.988841	0.0167726	0.85073	9.45533e-05	0.686372	0.44783	1.11901	0.00279817	0.885372	2.68978e-06
617	UniRef100_K7LKA7	rna-binding family protein isoform 2		ribonucleoprotein complex;	nucleic acid binding; nucleotide binding;	0.796814	0.187518	0.98836	0.920618	1.32762	0.490171	1.0376	0.168137	2.57927	0.364969	1.17876	0.286027	1.00445	0.924846	1.5875	0.18311
618	UniRef100_I1KHJ4	alanine aminotransferase mitochondrial-like	1-aminocyclopropane-1-carboxylate biosynthetic process;		pyridoxal phosphate binding; transaminase activity; 1-aminocyclopropane-1-carboxylate synthase activity;	0.992622	0.904244	0.757734	0.421691	0.941907	0.466637	0.897421	0.267964	0.933689	0.0946856	1.16475	0.158291	1.08361	0.165596	1.06068	0.0129391
619	UniRef100_I1N508	glucose-6-phosphate dehydrogenase 2	pentose-phosphate shunt, oxidative branch;	chloroplast stroma;	glucose-6-phosphate dehydrogenase activity; NADP binding;	0.987507	0.761401	0.736665	0.318304	0.96785	0.807924	0.897341	0.283732	0.789929	0.0896452	1.03627	0.0928656	1.06462	0.0778489	0.963606	0.00443923
620	UniRef100_I1KRU6	aldolase-type tim barrel family protein isoform 1	oxidation-reduction process;	cytosolic ribosome; vacuole; peroxisome; chloroplast stroma; membrane; nucleus; apoplast;	FMN binding;	3.87116	0.304198	3.09949	0.397498	0.825106	0.266756	2.59858	0.0875451	0.991472	0.97358	1.26586	0.656693	0.942813	0.328916	1.06671	0.295952
621	UniRef100_I1NAD0	triosephosphate chloroplastic-like	multicellular organism reproduction; isopentenyl diphosphate biosynthetic process, mevalonate-independent pathway; calcium ion transport; response to salt stress; glycine catabolic process; Golgi organization; glycolysis; regulation of protein localization; primary root development; glycerol catabolic process; reductive pentose-phosphate cycle; tryptophan catabolic process; chloroplast organizati…	chloroplast envelope; apoplast; cytosol; chloroplast stroma; thylakoid; mitochondrion;	triose-phosphate isomerase activity;	0.995196	0.927181	1.31996	0.45328	1.21092	0.210369	1.17536	0.172995	1.05285	0.466127	0.75423	0.568217	0.958013	0.898908	0.921697	0.318162
622	UniRef100_C6SWY5	probable histone -like	nucleosome assembly;	nucleosome; nucleus;	DNA binding; protein heterodimerization activity;	0.865682	0.268962	0.92465	0.735127	1.08373	0.644931	0.958021	0.218442	1.02462	0.393147	0.952243	0.847754	1.08835	0.419726	1.02174	0.231393
623	UniRef100_C6T293	peroxiredoxin q	oxidation-reduction process;	chloroplast stromal thylakoid; plastoglobule; chloroplast envelope; chloroplast thylakoid membrane;	peroxidase activity; peroxiredoxin activity;	0.947178	0.264723	0.840248	0.0141031	1.58867	0.00640264	1.12536	0.000282757	6.7835	0.382158	0.904811	0.333934	1.12217	0.0326181	2.93683	0.0193279
624	UniRef100_C6TIN6	protein	response to cold; proteasomal ubiquitin-dependent protein catabolic process; nucleotide-excision repair;	nucleus;	proteasome binding; damaged DNA binding; ubiquitin binding;			0.595011	0.144991	1.02749	0.640625	0.811251	0.110595			3.49346	0.441109	0.57879	0.576552	2.03612	0.238773
625	UniRef100_I1LN30	adenosylhomocysteinase	response to misfolded protein; photorespiration; gluconeogenesis; methylation-dependent chromatin silencing; water transport; embryo development ending in seed dormancy; regulation of transport; response to salt stress; proteasome core complex assembly; root hair elongation; hyperosmotic response; one-carbon metabolic process; ubiquitin-dependent protein catabolic process; Golgi organization; pos…	vacuolar membrane; apoplast; Golgi apparatus; cytosol; plasmodesma; plasma membrane;	nucleotide binding; adenosylhomocysteinase activity; copper ion binding;	0.909043	0.322089	0.901138	0.23885	8.42262	0.167359	3.41093	0.0452504	0.890984	0.0955081	1.04927	0.591472	9.93108	0.366583	3.95711	0.0639308
626	UniRef100_L0P178	signal recognition particle 54 kda chloroplastic-like	isopentenyl diphosphate biosynthetic process, mevalonate-independent pathway; defense response to virus; GTP catabolic process; production of miRNAs involved in gene silencing by miRNA; production of ta-siRNAs involved in RNA interference; protein import into chloroplast thylakoid membrane; SRP-dependent cotranslational protein targeting to membrane, signal sequence recognition;	signal recognition particle, endoplasmic reticulum targeting; chloroplast stroma; signal recognition particle, chloroplast targeting;	protein binding; 7S RNA binding; GTP binding; GTPase activity; signal sequence binding; mRNA binding;	0.980733	0.771405	0.879694	0.46068	1.00821	0.891544	0.956211	0.373918	6.36336	0.37344	25.0104	0.417953	4.1873	0.354328	11.8537	0.126828
627	UniRef100_I1LQ03	sar dna-binding protein-1			DNA binding;	0.93311	0.13242	0.851396	0.214499	0.611861	0.00624947	0.798789	0.00153394	0.471123	0.385928	1.04614	0.143132	1.17028	0.000306647	0.895848	0.000210501
628	UniRef100_C6THN1	rab gdp dissociation inhibitor alpha-like	plasma membrane to endosome transport; protein transport;		Rab GDP-dissociation inhibitor activity;	0.485321	0.0438372	14.6246	0.359112	0.52985	0.20653	5.21327	0.0159686	5.94313	0.373889	1.41509	0.277478	17.0731	0.267942	8.14377	0.0788512
629	UniRef100_I1LU76	peroxidase 3	oxidation-reduction process; response to oxidative stress;		heme binding; metal ion binding; peroxidase activity;	1.20225	0.471268	1.03901	0.92094	0.84082	0.100574	1.02736	0.107969	3.76051	0.373285	0.44099	0.138269	1.27124	0.0523722	1.82425	0.0138316
630	UniRef100_I1LZ93	isocitrate dehydrogenase	tricarboxylic acid cycle; isocitrate metabolic process;	chloroplast; mitochondrion;	NAD binding; ATP binding; magnesium ion binding; isocitrate dehydrogenase (NAD+) activity; zinc ion binding;	0.947621	0.285618	0.908407	0.0983469	4.97431	0.33253	2.27678	0.0356732	0.866891	0.0541748	0.835468	0.575776	0.806313	0.282653	0.836224	0.0341673
631	UniRef100_C6SXD0	mlp-like protein	response to biotic stimulus; defense response;			0.793295	0.640389			0.721623	0.221635	0.757459	0.153951	1.10992	0.390699			1.03613	0.663172	1.07302	0.242054
632	UniRef100_I1LSB5	ketol-acid chloroplastic-like	oxidation-reduction process; isoleucine biosynthetic process; valine biosynthetic process; response to cadmium ion;	cell wall; mitochondrion; chloroplast envelope; chloroplast stroma; apoplast;	copper ion binding; ketol-acid reductoisomerase activity; nucleotide binding; isomerase activity; coenzyme binding;	1.109	0.663566	0.924046	0.576159	0.778736	0.0442489	0.937262	0.0552446	0.785329	0.00647076	0.604502	0.158396	0.032399	0.00078426	0.474077	1.47635e-05
633	UniRef100_Q39834	clathrin heavy chain 1-like	vesicle-mediated transport; intracellular protein transport;	clathrin coat of coated pit; clathrin coat of trans-Golgi network vesicle; chloroplast; vacuole;	structural molecule activity;	0.685213	0.155381	1.21589	0.470268	4.91475	0.199283	2.27195	0.0495268	5.86942	0.383236	0.991309	0.978287	1.09966	0.00598934	2.65346	0.0119629
634	UniRef100_I1LUC3	protein thylakoid chloroplastic-like	protein import into chloroplast thylakoid membrane; thylakoid membrane organization; photosynthesis; G-protein coupled receptor protein signaling pathway; protein import into chloroplast stroma; sugar mediated signaling pathway;	integral to membrane; chloroplast thylakoid membrane; photosystem II; chloroplast stroma; chloroplast outer membrane; plastid inner membrane; stromule;		0.911073	0.238032	0.638771	0.172813	0.934428	0.644399	0.828091	0.0762434	7.57255	0.37269	2.1731	0.163259	0.0378905	0.00243137	3.26118	0.00131818
635	UniRef100_I1JIE1	ferritin- chloroplastic	response to oxidative stress; cellular iron ion homeostasis; response to abscisic acid stimulus; iron ion transport; oxidation-reduction process;	chloroplast;	ferric iron binding; ferroxidase activity;	1.66784	0.513487	0.919106	0.0426956	1.05146	0.637364	1.2128	0.0480536	1.3711	0.324318	0.772439	0.354456	0.4429	0.095958	0.862146	0.0403699
636	UniRef100_I1N628	outer plastidial membrane protein porin-like	transmembrane transport; regulation of anion transport;	mitochondrial outer membrane; pore complex;	porin activity; voltage-gated anion channel activity;	1.02504	0.602613	0.652131	0.194713	0.958035	0.267972	0.878404	0.0859939	1.03137	0.385839	0.921605	0.811022	0.660213	0.10539	0.871061	0.0889142
637	UniRef100_I1KIS3	aldehyde dehydrogenase family 2 member c4-like	oxidation-reduction process;		retinal dehydrogenase activity;	5.13766	0.360019	1.06991	0.00186076	0.819637	0.246336	2.3424	0.00144371	0.900566	0.435511	1.28502	0.0518558	0.756808	0.560492	0.980797	0.0446876
638	UniRef100_C6TLB6	dnaj protein homolog	protein folding; response to salt stress; regulation of ATPase activity; response to heat;	cell wall; nucleolus; plasma membrane;	heat shock protein binding; metal ion binding; ATP binding; unfolded protein binding;	0.642227	0.332017	1.21713	0.497836	0.914665	0.0701818	0.924675	0.0419017	0.837567	0.0210426	0.604314	0.618139	3.96429	0.34039	1.80206	0.0202668
639	UniRef100_Q948P6	ferritin- chloroplastic	response to oxidative stress; cellular iron ion homeostasis; response to abscisic acid stimulus; iron ion transport; oxidation-reduction process;	chloroplast;	ferric iron binding; ferroxidase activity;	1.37388	0.567664	0.982534	0.72257	1.18068	0.0431289	1.17903	0.0570644	1.27155	0.251167	1.09029	0.00226785	0.706628	0.494299	1.02283	0.00224659
640	UniRef100_I1M984	aspartate--trna cytoplasmic-like	aspartyl-tRNA aminoacylation; response to cadmium ion;	cytoplasm;	nucleic acid binding; ATP binding; aspartate-tRNA ligase activity;	0.97483	0.637505	1.04245	0.623296	0.801842	0.36009	0.939708	0.234641	0.886216	0.0381051	1.00323	0.92855	0.564196	0.502083	0.817882	0.0572383
641	UniRef100_I1KMC2	pyruvate kinase	proteasomal protein catabolic process; cytoskeleton organization; glycolysis; phosphorylation; gluconeogenesis; amino acid transport;	cytosol;	potassium ion binding; pyruvate kinase activity; magnesium ion binding;	1.01117	0.813417	0.926451	0.114068	3.94932	0.441593	1.96231	0.103372	0.922065	0.0476997	1.06925	0.146826	0.980513	0.971877	0.990608	0.0281256
642	UniRef100_I1K0G0	fam10 family protein at4g22670-like	response to cadmium ion; oxidation-reduction process;	cytosol;	heme binding; oxidoreductase activity, acting on paired donors, with incorporation or reduction of molecular oxygen; monooxygenase activity; iron ion binding; electron carrier activity;	0.704525	0.277153	0.860331	0.0252162	3.75526	0.354721	1.77337	0.0129274	1.51404	0.356239	3.46491	0.415744	0.874573	0.446607	1.95117	0.14298
643	UniRef100_I1MUT2	fam10 family protein at4g22670-like	response to cadmium ion; oxidation-reduction process;	cytosol;	heme binding; oxidoreductase activity, acting on paired donors, with incorporation or reduction of molecular oxygen; monooxygenase activity; iron ion binding; electron carrier activity;	0.693116	0.259078	0.85024	0.209223	5.91441	0.191217	2.48592	0.0385471	1.54785	0.322676	0.77007	0.594003	4.47042	0.353353	2.26278	0.145244
644	UniRef100_I1MJN7	atp synthase subunit mitochondrial-like	ATP synthesis coupled proton transport;	mitochondrion; membrane;	hydrogen ion transporting ATP synthase activity, rotational mechanism;	1.00516	0.88104	1.31102	0.540384	3.9809	0.405223	2.09903	0.281245	21.096	0.349347	1.22887	0.0670263	1.08485	0.0863756	7.80323	0.0110191
645	UniRef100_I1MT11	eukaryotic initiation factor iso-4f subunit p82-34-like	translational initiation; spread of virus in host, cell to cell; RNA metabolic process; response to virus;	cytoplasm; nucleus;	DNA binding; translation initiation factor activity;	1.01225	0.843853	3.63357	0.350596	0.695021	0.133243	1.78028	0.100652	1.16101	0.66691	0.921749	0.702929	1.24963	0.075937	1.1108	0.0937818
646	UniRef100_I1N2I4	nad -binding rossmann-fold-containing protein	photosynthesis, light reaction; salicylic acid biosynthetic process; plant-type cell wall organization; isopentenyl diphosphate biosynthetic process, mevalonate-independent pathway; steroid biosynthetic process; defense response to bacterium; chlorophyll biosynthetic process; starch metabolic process; defense response, incompatible interaction; response to cold; polysaccharide catabolic process; …	apoplast; chloroplast stroma; thylakoid;	nucleotide binding; 3-beta-hydroxy-delta5-steroid dehydrogenase activity; copper ion binding;	1.00542	0.935095	1.00706	0.953272	1.27342	0.283755	1.0953	0.32943	10.3447	0.394393	0.913731	0.716626	1.09074	0.546644	4.1164	0.245971
647	UniRef100_I1L8Q0	protein in2-1 homolog b-like			transferase activity;	1.05578	0.651261			0.846943	0.446424	0.951363	0.263237	7.3214	0.363321			0.782978	0.257276	4.05219	0.111149
648	UniRef100_I1JDT9	glucose-6-phosphate dehydrogenase 2	pentose-phosphate shunt, oxidative branch;	chloroplast;	glucose-6-phosphate dehydrogenase activity; NADP binding;	1.00128	0.976112	0.782998	0.434764	0.963082	0.714447	0.915786	0.364914	0.780168	0.11747	1.07882	0.217015	1.07328	0.0246204	0.977424	0.00432543
649	UniRef100_I1NA39	protein in2-1 homolog b-like			transferase activity;	1.10231	0.28598	0.94858	0.639593	6.95412	0.398889	3.00167	0.152575	1.2327	0.0550899	1.16544	0.108997	1.07418	0.625423	1.15744	0.0178535
650	UniRef100_Q5F2M9	glutamate dehydrogenase 1	response to absence of light; oxidation-reduction process; response to salt stress; cellular amino acid metabolic process; response to cadmium ion;	mitochondrion;	copper ion binding; zinc ion binding; cobalt ion binding; glutamate dehydrogenase [NAD(P)+] activity; ATP binding; glutamate dehydrogenase activity;			12.015	0.389789	7.05166	0.167397	9.53332	0.0834513			24.5724	0.388184	0.784152	0.18114	12.6783	0.0886163
651	UniRef100_I1MXZ0	26s protease regulatory subunit s10b homolog b-like	protein catabolic process;	cytoplasm; proteasome complex;	peptidase activity; ATP binding; microtubule-severing ATPase activity;	0.861634	0.118572	1.03855	0.631506	0.815393	0.308115	0.905193	0.0690746	0.720795	0.287899	13.4111	0.399912	1.027	0.898619	5.05295	0.191411
652	UniRef100_C6SZX2	40s ribosomal protein s14-like	translation;	nucleolus; cytosolic ribosome; plasma membrane; chloroplast;	structural constituent of ribosome;	1.15898	0.661859	0.719963	0.0100305	0.359905	0.271135	0.746281	0.0100518	13.5397	0.425932	9.52643	0.396725	0.45527	0.357914	7.84048	0.134688
653	UniRef100_I1N466	transcription factor		intracellular part;		0.798975	0.323907	1.12719	0.282255	0.938694		0.963083	0.109219	5.70249	0.361486	3.21279	0.451491	1.12932		4.45764	0.171328
654	UniRef100_I1NFH7	dna repair protein rad23-3-like	response to cold; proteasomal ubiquitin-dependent protein catabolic process; nucleotide-excision repair;	nucleus;	proteasome binding; damaged DNA binding; ubiquitin binding;	1.12172	0.284312	1.30669	0.309484	1.0709		1.21421	0.105958	1.1257	0.195633	1.06575	0.722957	1.11578		1.09572	0.153534
655	UniRef100_I1LWR4	alpha- glucan phosphorylase l chloroplastic amyloplastic-like	response to water deprivation; defense response to bacterium; response to cold; starch biosynthetic process;	cytosol; amyloplast; chloroplast stroma;	glycogen phosphorylase activity; identical protein binding; pyridoxal phosphate binding;	0.733137	0.524834	0.818956	0.293976	2.15582	0.407054	1.23597	0.138127	0.746256	0.553326	1.09999	0.016055	0.814848	0.337179	0.88703	0.0149833
656	UniRef100_I1N1Y9	peptidyl-prolyl cis-trans isomerase fkbp62-like	protein folding; protein peptidyl-prolyl isomerization;		peptidyl-prolyl cis-trans isomerase activity;	0.7454	0.364441	1.10813	0.506255	3.5412	0.355614	1.79824	0.142212	0.928865	0.405897	1.15765	0.172415	0.917142	0.609696	1.00122	0.106296
657	UniRef100_E9KNA5	14-3-3-like protein gf14 iota-like			protein domain specific binding;	2.40174	0.382308	3.43135	0.333806	0.941632	0.521333	2.25824	0.143535	0.95665	0.492861	0.741675	0.304247	1.04216	0.210598	0.913496	0.0862557
658	UniRef100_I1L362	tripeptidyl-peptidase 2-like	proteolysis;	cytosolic ribosome; vacuolar membrane; chloroplast;	tripeptidyl-peptidase activity; serine-type endopeptidase activity;	0.887793	0.214645	3.36548	0.364737	0.678909	0.268474	1.64406	0.0646169	1.043	0.320022	0.99989	0.99895	0.715048	0.299497	0.919312	0.182132
659	UniRef100_I1L7G1	cyanate hydratase	cyanate catabolic process; response to salt stress;	cytosol;	identical protein binding; sequence-specific DNA binding; cyanate hydratase activity;			1.06891	0.734447	8.17914	0.422753	4.62403	0.276018			1.32591	0.00121507	1.20556	0.0432127	1.26573	0.000160681
660	UniRef100_I1NHB5	dihydrolipoyllysine-residue acetyltransferase component of pyruvate dehydrogenase complex-like	brassinosteroid biosynthetic process; acetyl-CoA metabolic process; embryo development ending in seed dormancy; sterol biosynthetic process;	mitochondrion; chloroplast envelope; cytosolic ribosome; plasma membrane;	dihydrolipoyllysine-residue acetyltransferase activity;	1.17773	0.409993	10.1133	0.498906	9.12468	0.201019	6.80525	0.103623	1.15442	0.0219706	0.546106	0.536716	2.77284	0.404569	1.49112	0.0214608
661	UniRef100_I1LJH2	4-hydroxy-3-methylbut-2-enyl diphosphate reductase	terpenoid biosynthetic process; isopentenyl diphosphate biosynthetic process, mevalonate-independent pathway; oxidation-reduction process;	chloroplast stroma;	4-hydroxy-3-methylbut-2-en-1-yl diphosphate reductase activity; 4-hydroxy-3-methylbut-2-en-1-yl diphosphate synthase activity;	0.923932	0.113101	0.993088	0.938374	5.68703	0.390313	2.53468	0.104155	0.989367	0.865854	0.395798	0.224807	0.764485	0.412185	0.71655	0.162397
662	UniRef100_I1JE70	cell division cycle and apoptosis regulator protein	apoptosis;	cytosol;	calcium ion binding;	0.94129	0.666528	6.18146	0.231599	0.885754	0.0213713	2.6695	0.0161502	0.962477	0.76327	0.817894	0.320497	0.596507	0.268288	0.792293	0.14224
663	UniRef100_K7L8F3	gtp-dependent nucleic acid-binding	heme biosynthetic process;	chloroplast stroma; mitochondrion;	GTP binding;	1.0226	0.61541	1.08753	0.502838	0.832153	0.14295	0.980761	0.108961	1.01914	0.741978	0.643266	0.641677	1.10463	0.0183273	0.922346	0.0339034
664	UniRef100_I1LN34	selenium binding protein	response to cadmium ion; polar nucleus fusion; cellular response to selenium ion; response to hydrogen peroxide; carbohydrate transport; sulfate assimilation;	membrane;	nutrient reservoir activity; selenium binding;	1.01105	0.874901	1.05755	0.536473	0.96753	0.285587	1.01204	0.225346	1.01445	0.821469	0.630436	0.616092	0.922587	0.688294	0.855825	0.393848
665	UniRef100_K7MGH8	leucine aminopeptidase chloroplastic-like	response to cadmium ion; proteolysis;	vacuole; chloroplast;	manganese ion binding; metalloexopeptidase activity; aminopeptidase activity;	1.06813	0.0456994			4.50702	0.381332	2.78758	0.0280397	0.91462	0.464484			0.863734	0.51188	0.889177	0.227227
666	UniRef100_I1KWF3	beta-glucan-binding protein	cell wall macromolecule catabolic process;			0.85692	0.427343			0.890606	0.432062	0.873763	0.188131	0.756406	0.00822929			0.670187	0.152087	0.713297	0.00283782
667	UniRef100_I1MGZ2	plasma membrane atpase 4-like	ATP biosynthetic process; cation transport; ATP catabolic process;	integral to membrane;	hydrogen-exporting ATPase activity, phosphorylative mechanism; ATP binding;	0.704609	0.18374			5.23009	0.389215	2.96735	0.0898248	0.938764	0.283685			1.08856	0.174346	1.01366	0.0666822
668	UniRef100_I1L1A4	plasma membrane h+-atpase	regulation of stomatal movement; response to water deprivation; ATP biosynthetic process; cation transport; response to abscisic acid stimulus; ATP catabolic process;	vacuole; integral to membrane; plasma membrane; nucleus;	hydrogen-exporting ATPase activity, phosphorylative mechanism; metal ion binding; ATP binding;	0.92099	0.41223			5.23009	0.389215	3.07554	0.169114	0.929143	0.245285			1.08856	0.174346	1.00885	0.059211
669	UniRef100_I1KSQ0	rab gdp dissociation inhibitor alpha-like	plasma membrane to endosome transport; protein transport;		Rab GDP-dissociation inhibitor activity;	0.577752	0.109974	14.6246	0.359112	0.630777	0.171931	5.27772	0.0280738	7.00334	0.378324	1.41509	0.277478	13.0877	0.249016	7.1687	0.0754951
670	UniRef100_I1JR71	importin subunit alpha-1-like	protein import into nucleus;	cytoplasm; nuclear pore;	binding; protein transporter activity;	0.8254	0.299014	9.67121	0.221481	7.54547	0.430385	6.01403	0.0802572	1.42881	0.288484	1.01628	0.890619	1.19277	0.0387873	1.21262	0.0374372
671	UniRef100_I1MQ89	enolase	glycolysis;	cell surface; phosphopyruvate hydratase complex;	phosphopyruvate hydratase activity; magnesium ion binding;	1.19548	0.0129944	0.838673	0.599432	7.47502	0.44056	3.16972	0.016651	0.868737	0.47019	1.05416	0.526394	0.807923	0.663497	0.910272	0.255288
672	UniRef100_O48548	aspartate aminotransferase	cellular amino acid metabolic process; biosynthetic process;	cytoplasm;	pyridoxal phosphate binding; L-aspartate:2-oxoglutarate aminotransferase activity;	0.859913	0.656629	1.0633	0.36385	0.882516	0.0485748	0.935242	0.0419147	0.924937	0.170078	26.3068	0.421619	8.68438	0.395216	11.972	0.0799341
673	UniRef100_I1K1V3	probable prefoldin subunit 2-like	protein folding;	prefoldin complex;	unfolded protein binding;	3.76823	0.42499	0.984	0.698096	1.1413	0.62262	1.96451	0.274047	7.84049	0.349849	0.452571	0.315308	1.10372	0.191693	3.13226	0.064897
674	UniRef100_C6TB83	peroxidase	oxidation-reduction process; response to oxidative stress;		heme binding; metal ion binding; peroxidase activity;	0.704512	0.476407	0.95886	0.614908	5.03891	0.427313	2.23409	0.215929	14.5432	0.417074	1.40033	0.0341352	12.8966	0.382119	9.61337	0.0237261
675	UniRef100_C6T9W9	protein thylakoid chloroplastic-like	protein import into chloroplast thylakoid membrane; thylakoid membrane organization; photosynthesis; G-protein coupled receptor protein signaling pathway; protein import into chloroplast stroma; sugar mediated signaling pathway;	integral to membrane; chloroplast thylakoid membrane; photosystem II; chloroplast stroma; chloroplast outer membrane; plastid inner membrane; stromule;		0.930419	0.287213	0.682118	0.242093	0.934428	0.644399	0.848988	0.109922	7.57037	0.372861	2.19258	0.153462	0.0378905	0.00243137	3.26695	0.00125239
676	UniRef100_I1KA18	acetyl- carboxylase 1-like	fatty acid biosynthetic process;		ATP binding; biotin carboxylase activity; acetyl-CoA carboxylase activity;	6.59697	0.3952	0.834631	0.289079	0.836515	0.0557229	2.75604	0.0267365	5.31467	0.387643	0.920891	0.606448	4.73901	0.367334	3.65819	0.170372
677	UniRef100_I1MNX4	glutathione reductase	cell redox homeostasis; glutathione metabolic process; oxidation-reduction process;	peroxisome; chloroplast;	flavin adenine dinucleotide binding; NADP binding; glutathione-disulfide reductase activity;	1.10082	0.180583			0.880705	0.0474146	0.990764	0.015298	0.961317	0.195715			0.98468	0.682059	0.972998	0.146839
678	UniRef100_I1LQ66	protein tic chloroplastic-like	metabolic process;	chloroplast envelope; chloroplast thylakoid membrane;	binding; catalytic activity;	0.899917	0.574109	0.960006	0.426736	0.839685	0.0353426	0.899869	0.033708	0.657496	0.400565	0.840983	0.383892	1.13731	0.113404	0.878597	0.0564743
679	UniRef100_I1MUN1	adenylate kinase b-like	nucleotide phosphorylation; response to cadmium ion; purine nucleotide metabolic process;	mitochondrion; plasma membrane;	copper ion binding; adenylate kinase activity; ATP binding; nucleoside triphosphate adenylate kinase activity;	0.703101	0.469651	0.976419	0.866861	1.18001	0.318584	0.953178	0.220773	1.29468	0.0796196	8.87083	0.348096	0.844552	0.739591	3.67002	0.0634633
680	UniRef100_C6TLT3	40s ribosomal protein s3a-like	translation;	ribosome;	structural constituent of ribosome;	0.814375	0.15359	0.612428	0.00741157	4.72807	0.383425	2.05162	0.00321871	0.428091	0.0969284	1.31135	0.697975	1.00433	0.964349	0.914592	0.141679
681	UniRef100_I1MJX0	dihydrolipoyllysine-residue acetyltransferase component 3 of pyruvate dehydrogenase mitochondrial-like	pyruvate metabolic process; response to cadmium ion;	chloroplast envelope; pyruvate dehydrogenase complex; mitochondrion;	copper ion binding; dihydrolipoyllysine-residue acetyltransferase activity; dihydrolipoyllysine-residue (2-methylpropanoyl)transferase activity;	0.930732	0.634662	0.650818	0.372639	0.848662	0.653501	0.810071	0.246024	0.983434	0.761126	0.887611	0.818534	1.15048	0.180178	1.00718	0.201601
682	UniRef100_I1KP26	magnesium-protoporphyrin ix methyltransferase	chlorophyll biosynthetic process; methylation; photosynthesis;	chloroplast envelope; chloroplast thylakoid membrane;	magnesium protoporphyrin IX methyltransferase activity;	1.06501	0.563891	0.872222	0.18489	0.90003	0.449254	0.945755	0.113307	5.73177	0.383369	4.88982	0.38572	1.12091	0.154241	3.91416	0.0685108
683	UniRef100_C6SV94	40s ribosomal protein s14-like	translation;	nucleolus; cytosolic ribosome; plasma membrane; chloroplast;	structural constituent of ribosome;	1.15898	0.661859	0.605461	0.0250743	0.069517		0.882219	0.0269054	13.5397	0.425932	8.11096	0.385279	0.112073		10.8254	0.172044
684	UniRef100_O65808	magnesium-chelatase subunit chloroplastic-like	chlorophyll biosynthetic process;	chloroplast; mitochondrion;	cobaltochelatase activity; magnesium chelatase activity;	0.767641	0.406192	0.534948	0.525805	0.700794	0.00174361	0.667794	0.00282674	0.731903	0.338139	10.5898	0.463631	2.739	0.324065	4.68691	0.119752
685	UniRef100_K7LKF8	probable histone -like	nucleosome assembly;	nucleosome; nucleus;	DNA binding;	0.85284	0.352945	0.921472	0.829793	8.42501	0.358312	3.39978	0.193151	1.04042	0.221014	0.82123	0.697543	0.913717	0.672282	0.925123	0.191626
686	UniRef100_I1LB65	importin subunit alpha-1-like	protein import into nucleus;	cytoplasm; nucleus;	protein transporter activity;	0.974241	0.425821	5.73896	0.55709	1.09314	0.601126	2.60211	0.234151	1.49343	0.320275	1.14204	0.368594	1.33306	0.0898912	1.32284	0.0392266
687	UniRef100_Q9FQF0	glutathione s-transferase gst	response to stress;		glutathione transferase activity;	0.755155	0.265852	1.17856	0.124597	0.988542	0.95043	0.974085	0.0860696	1.07147	0.0276311	10.435	0.492338	0.959916	0.85217	4.15547	0.0418816
688	UniRef100_C6TI81	ferritin	cellular iron ion homeostasis; iron ion transport; oxidation-reduction process;	chloroplast;	ferric iron binding; ferroxidase activity;	1.40567	0.614229	1.0382	0.826833	0.921337	0.4517	1.12173	0.311387	1.3037	0.297035	1.12562	0.150322	1.19013	0.265801	1.20648	0.0426146
689	UniRef100_C6TKE6	chlorophyll a-b binding protein chloroplastic-like	response to sucrose stimulus; response to red light; nonphotochemical quenching; rRNA processing; response to blue light; regulation of proton transport; response to far red light; photosynthesis, light harvesting; response to high light intensity; cysteine biosynthetic process;	PSII associated light-harvesting complex II; photosystem II antenna complex; chloroplast stromal thylakoid; plastoglobule;	chlorophyll binding;	1.27081	0.237593	1.22979	0.251447	0.465361	0.426436	0.988653	0.0741277	0.89029	0.820554	4.10007	0.416323	1.61312	0.333792	2.20116	0.203615
690	UniRef100_C6TCA1	peroxidase 12-like	response to oxidative stress; oxidation-reduction process; regulation of meristem growth; anther development;	plasmodesma; plant-type cell wall; vacuole; membrane;	metal ion binding; peroxidase activity; heme binding;	0.939571	0.427698	0.563737	0.549696	0.689854	0.000418659	0.731054	0.000937705	1.13138	0.00694783	0.602936	0.622961	1.00743	0.756935	0.913916	0.0160634
691	UniRef100_I1JGN1	nadp-dependent glyceraldehyde-3-phosphate dehydrogenase-like	oxidation-reduction process;	cytoplasm;	glyceraldehyde-3-phosphate dehydrogenase (NADP+) activity;	1.02201	0.796639	3.31224	0.398642	21.6874	0.144887	8.67387	0.111938	0.766803	0.407938	4.88873	0.384825	0.031733	0.00280218	1.89576	0.00323936
692	UniRef100_I1JXD7	31 kda chloroplastic-like		thylakoid; chloroplast part;	nucleic acid binding; nucleotide binding;	0.974896	0.802588	1.21196	0.372935	1.2799	0.63858	1.15559	0.279689	15.7361	0.199819	0.495977	0.46311	1.04096	0.692961	5.75767	0.14006
693	UniRef100_I1MCA5	amino acid binding	response to cold;	chloroplast envelope; stromule; chloroplast stroma; chloroplast thylakoid membrane;		1.06592	0.633341	1.23509	0.0766371	5.1839	0.376794	2.49497	0.0584543	1.0031	0.991929	0.845962	0.243538	1.11243	0.00969805	0.987166	0.0123675
694	UniRef100_I1K4M7	formation of crista junctions protein 1-like	protein glycosylation;	mitochondrial inner membrane; integral to membrane;		1.05169	0.595073			0.986668	0.95171	1.01918	0.418362	1.087	0.066056			1.19826	0.148498	1.14263	0.0171924
695	UniRef100_I1K6C1	v-type proton atpase subunit e-like	response to salt stress; defense response to bacterium; response to cold; Golgi organization; ATP hydrolysis coupled proton transport; plant-type cell wall biogenesis;	plant-type vacuole membrane; cytosolic ribosome; proton-transporting two-sector ATPase complex, catalytic domain; plasma membrane;	proton-transporting ATPase activity, rotational mechanism;	0.989351	0.966748	0.971811	0.521208	0.937302	0.478999	0.966155	0.320677	16.9782	0.369689	0.784056	0.624281	0.955558	0.120897	6.23926	0.079059
696	UniRef100_I1LYP8	nadh dehydrogenase	ubiquitin-dependent protein catabolic process; oxidation-reduction process; response to salt stress; response to misfolded protein; proteasome core complex assembly; photorespiration;	mitochondrial respiratory chain complex I;	nucleotide binding; NADH dehydrogenase activity; coenzyme binding;	0.980715	0.515223	0.898025	0.119133	11.7708	0.498644	4.54986	0.0843832	13.4778	0.424318	1.17009	0.0227327	1.03564	0.838445	5.22785	0.0320269
697	UniRef100_K7LLK0	probable splicing factor 3a subunit 1-like	RNA processing;	nucleus;	RNA binding;	0.940989	0.644856	4.42603	0.220782	2.36377	0.388938	2.57693	0.126937	4.62887	0.31908	3.6577	0.410647	1.07554	0.0148113	3.1207	0.0106666
698	UniRef100_C6TKZ2	udp-glucuronic acid decarboxylase 1-like isoform 1	cellular metabolic process; D-xylose metabolic process;	plasma membrane;	UDP-glucuronate decarboxylase activity; coenzyme binding; nucleotide binding;			0.928916	0.331636			0.928916	0.331636			0.579418	0.579426			0.579418	0.579426
699	UniRef100_I1JT95	gamma carbonic anhydrase mitochondrial-like		mitochondrial respiratory chain complex I;	transferase activity;	0.503895	0.0730798	1.0491	0.629622	0.561214	0.246789	0.704737	0.0412456	9.01976	0.371893	0.803485	0.656952	1.008	0.90641	3.61042	0.305056
700	UniRef100_I1MT35	nadp-dependent glyceraldehyde-3-phosphate dehydrogenase-like	oxidation-reduction process;	cytoplasm;	glyceraldehyde-3-phosphate dehydrogenase (NADP+) activity;	0.872114	0.491749	3.31224	0.398642	0.699196	0.0180689	1.62785	0.0170643	0.7842	0.225044	4.88873	0.384825	1.00347	0.935815	2.22547	0.163469
701	UniRef100_I1LKZ0	50s ribosomal protein l9	translation; isopentenyl diphosphate biosynthetic process, mevalonate-independent pathway; ribosome biogenesis;	plastid large ribosomal subunit; chloroplast envelope; chloroplast stroma;	rRNA binding; structural constituent of ribosome;	0.697471	0.144721	12.8163	0.39042	4.87045	0.405862	6.12809	0.0687767	0.687834	0.290401	3.97049	0.410405	7.84379	0.385681	4.16737	0.111861
702	UniRef100_C6T8X0	40s ribosomal protein s3a-like	translation;	ribosome;	structural constituent of ribosome;	0.849585	0.363435	0.612428	0.00741157	4.66406	0.392595	2.04202	0.00658497	0.562327	0.25907	1.31135	0.697975	1.01648	0.863899	0.963386	0.247636
703	UniRef100_O23961	peroxidase	oxidation-reduction process; response to oxidative stress;		heme binding; metal ion binding; peroxidase activity;	1.03455	0.371431	0.924229	0.101353	0.805661	0.689382	0.921479	0.0751083	11.2142	0.382599	1.3685	0.0434217	16.5062	0.426498	9.6963	0.0289915
704	UniRef100_C6TJH2	60s ribosomal protein l9-like	translation;	ribosome;	structural constituent of ribosome; rRNA binding;	1.05884	0.701805			1.00802	0.975758	1.03343	0.473351	14.489	0.370387			0.631035	0.167387	7.56	0.0800849
705	UniRef100_I1M0K3	cysteine proteinase inhibitor	negative regulation of peptidase activity; defense response; response to abiotic stimulus; proteolysis;	extracellular region;	cysteine-type endopeptidase inhibitor activity; peptidase activity; cobalt ion binding;	0.951987	0.678398			1.36064	0.0135223	1.15631	0.0162319	1.54652	0.0276522			1.20687	0.000250613	1.37669	2.47158e-05
706	UniRef100_Q94KU3	myo-inositol-1-phosphate synthase	phospholipid biosynthetic process; inositol biosynthetic process;	cytoplasm;	binding; inositol-3-phosphate synthase activity;	1.32885	0.090824	1.32931	0.578659	0.756998	0.171933	1.13839	0.0348011	6.42246	0.343964	11.9809	0.493437	1.31593	0.000551936	6.57309	0.000899584
707	UniRef100_I1LTQ1	bifunctional polymyxin resistance	nucleotide-sugar biosynthetic process;	cytoplasm; apoplast;	UDP-glucuronate decarboxylase activity; NAD binding;	0.944076	0.401729	1.04835	0.626446	0.704234	0.0185648	0.898887	0.02112	1.04415	0.732478	0.7087	0.473825	0.835854	0.585216	0.862902	0.289953
708	UniRef100_C6SWQ6	atp synthase subunit mitochondrial-like	ATP synthesis coupled proton transport;	mitochondrion; membrane;	hydrogen ion transporting ATP synthase activity, rotational mechanism;	1.00832	0.845332	1.31102	0.540384	3.42085	0.407382	1.9134	0.275263	24.9276	0.363983	1.22887	0.0670263	1.07403	0.0715088	9.07684	0.00980639
709	UniRef100_I1MYV4	rrna 2 -o-methyltransferase fibrillarin 2-like	G2 phase of mitotic cell cycle; protein deubiquitination; pyrimidine ribonucleotide biosynthetic process; RNA methylation; histone methylation; cullin deneddylation; photomorphogenesis; protein ubiquitination; tRNA processing; endonucleolytic cleavage involved in rRNA processing; purine nucleotide biosynthetic process; positive regulation of transcription, DNA-dependent;	membrane; mediator complex; nucleolus; cytosol;	methyltransferase activity; snoRNA binding;	1.0852	0.483129	1.02847	0.679446	0.767951	0.00813962	0.96054	0.0137068	1.02873	0.845687	1.08772	0.177928	0.874949	0.471167	0.997131	0.149711
710	UniRef100_I1JHQ1	2-hydroxyacyl- lyase-like	metabolic process;		oxalyl-CoA decarboxylase activity; magnesium ion binding; transferase activity; thiamine pyrophosphate binding; pyruvate decarboxylase activity;	1.04466	0.708815	1.00976	0.95307	4.23283	0.371264	2.09575	0.327837	0.94719	0.243244	1.21561	0.081219	0.857329	0.529366	1.00671	0.0388043
711	UniRef100_I1LK42	Uncharacterized protein n=1 Tax=Glycine max RepID=I1LK42_SOYBN				1.19272	0.560763	0.928916	0.331636	3.32383	0.226363	1.81516	0.105315	1.07801	0.675825	0.579418	0.579426	1.08446	0.0212127	0.913964	0.0326759
712	UniRef100_I1MGG7	dihydrolipoyl dehydrogenase-like	hydrogen peroxide catabolic process; oxidation-reduction process; cell redox homeostasis; acetyl-CoA biosynthetic process from pyruvate;	cytosol; mitochondrion; nucleolus; chloroplast envelope; chloroplast stroma;	electron carrier activity; flavin adenine dinucleotide binding; dihydrolipoyl dehydrogenase activity;	0.976216	0.792845	0.955067	0.806647	0.772486	0.153784	0.901257	0.185303	0.682983	0.102022	0.883817	0.716712	0.554674	0.548482	0.707158	0.101857
713	UniRef100_K7KQU4	eukaryotic translation initiation factor 4b1	gravitropism;	cytoplasm;	translation initiation factor activity;	1.05682	0.744244	0.797296	0.620508	1.23592	0.222607	1.03001	0.19063	0.864819	0.635924	0.901027	0.822678	0.951468	0.806254	0.905771	0.436157
714	UniRef100_C6TEA3	rna-binding protein	photosynthesis, light reaction; defense response to bacterium; response to cold; response to abscisic acid stimulus; defense response, incompatible interaction; salicylic acid biosynthetic process;	chloroplast envelope; chloroplast thylakoid membrane; chloroplast stroma; stromule;	poly(U) RNA binding; nucleotide binding;	0.640281	0.0477429	0.853348	0.441787	1.53698	0.0590979	1.0102	0.00750953	0.947255	0.353524	0.438254	0.396072	0.394611	0.0168504	0.593374	0.0124362
715	UniRef100_C6TCH7	ribosome-recycling chloroplastic-like	pentose-phosphate shunt; isopentenyl diphosphate biosynthetic process, mevalonate-independent pathway; defense response to bacterium; iron-sulfur cluster assembly; embryo development; chloroplast organization; defense response to fungus, incompatible interaction; plastid translation; aromatic amino acid family biosynthetic process; dolichol biosynthetic process; thylakoid membrane organization;	chloroplast stroma; thylakoid;	copper ion binding;	0.864889	0.0927208	2.9399	0.316631	1.81401	0.0316839	1.87293	0.00594125	4.70482	0.31236	1.46493	0.695544	0.377685	0.204069	2.18248	0.10913
716	UniRef100_I1MEW6	pyridoxine biosynthesis protein	pyridoxal phosphate biosynthetic process; response to UV-B; chlorophyll metabolic process; response to non-ionic osmotic stress; pyridoxine biosynthetic process; hyperosmotic salinity response; cellular amino acid metabolic process; response to lipid hydroperoxide;	cytosol; endomembrane system; plasma membrane;	protein heterodimerization activity; protein homodimerization activity; catalytic activity;	0.786751	0.00302616	0.746394	0.00735227	0.856878	0.171302	0.796674	5.78892e-05	1.11662	0.0154933	0.787822	0.625312	1.36176	0.00329734	1.08873	0.000362157
717	UniRef100_C6T9M0	argininosuccinate synthase	arginine biosynthetic process; nucleotide biosynthetic process; threonine catabolic process;	chloroplast stroma;	ATP binding; argininosuccinate synthase activity;	6.83607	0.40716	4.05141	0.357347	15.0569	0.202694	8.64813	0.0822092	0.776147	0.437834	5.08462	0.368199	0.985004	0.615586	2.28192	0.186373
718	UniRef100_I1JIE0	ferritin- chloroplastic	response to oxidative stress; cellular iron ion homeostasis; response to abscisic acid stimulus; iron ion transport; oxidation-reduction process;	chloroplast;	ferric iron binding; ferroxidase activity;	1.66784	0.513487	0.871333	0.0210161	1.04425	0.667059	1.19447	0.0293401	1.3711	0.324318	0.730191	0.253073	0.678705	0.190774	0.926665	0.0522221
719	UniRef100_C6TM63	14-3-3-like protein d-like			protein domain specific binding;	1.08835	0.33918	3.97982	0.467627	0.953582	0.20616	2.00725	0.0883853	0.820112	0.312844	0.951603	0.888516	0.980547	0.297837	0.917421	0.165758
720	UniRef100_I1KGB8	chaperonin cpn60-like mitochondrial-like	response to cadmium ion; protein refolding;	vacuolar membrane; mitochondrion;	ATP binding;	1.00475	0.899362	1.0993	0.737847	2.33716	0.379244	1.4804	0.328477	5.10647	0.360046	0.728283	0.534258	0.712665	0.276784	2.18247	0.123615
721	UniRef100_C6TI33	obg-like atpase 1-like	response to cadmium ion;	intracellular;	GTP binding;	0.681921	0.185233	0.881956	0.075295	0.807976	0.0605809	0.790618	0.00549934	4.8372	0.388292	12.6611	0.396132	0.885863	0.527603	6.12807	0.163613
722	UniRef100_I1KUQ3	lipoxygenase	oxylipin biosynthetic process; oxidation-reduction process;	cytoplasm;	iron ion binding; lipoxygenase activity;	5.51059	0.352621	0.571705	0.240297	1.06849	0.784142	2.3836	0.143409	1.06681	0.292965	0.6465	0.376573	0.734075	0.338948	0.815794	0.0970414
723	UniRef100_I1LRQ4	aconitate cytoplasmic-like	response to misfolded protein; photorespiration; gluconeogenesis; citrate metabolic process; water transport; ethylene mediated signaling pathway; isocitrate metabolic process; response to salt stress; photosynthesis; proteasome core complex assembly; response to iron ion; hyperosmotic response; ubiquitin-dependent protein catabolic process; Golgi organization; protein N-linked glycosylation; gly…	vacuolar membrane; cell wall; Golgi apparatus; cytosol; chloroplast stroma; mitochondrion;	citrate hydro-lyase (cis-aconitate-forming) activity; 4 iron, 4 sulfur cluster binding; isocitrate hydro-lyase (cis-aconitate-forming) activity; copper ion binding; ATP binding;	1.15555	0.454861	0.888886	0.485985	0.94712	0.710747	0.997184	0.248507	4.46179	0.37089	0.804568	0.433672	4.31685	0.378758	3.1944	0.135345
724	UniRef100_I1JQX3	bifunctional aminoacyl-trna synthetase	prolyl-tRNA aminoacylation;	cytosol; plasmodesma; membrane;	proline-tRNA ligase activity; ATP binding;	1.00299	0.89994	1.05714	0.524473	0.92863	0.387792	0.996256	0.272548	0.943893	0.645352	26.0499	0.390918	1.03241	0.760355	9.34207	0.280286
725	UniRef100_C6TC21	thylakoid lumenal kda chloroplastic-like		chloroplast thylakoid membrane; chloroplast thylakoid lumen; chloroplast stroma;		0.980337	0.852861	0.983304	0.689901	1.71916	0.0796029	1.2276	0.113306	6.70458	0.165843	0.601956	0.279412	0.765058	0.577182	2.69053	0.0767285
726	UniRef100_I1LE22	40s ribosomal protein s3a-like	translation;	nucleolus; cytosolic ribosome; plasma membrane; cell wall; chloroplast;	structural constituent of ribosome;	0.823072	0.226099	0.599279	0.0330719	0.923795	0.720895	0.782049	0.0235607	0.56092	0.256771	1.43948	0.55361	0.893573	0.46296	0.964658	0.142499
727	UniRef100_I1K0C8	Uncharacterized protein n=1 Tax=Glycine max RepID=I1K0C8_SOYBN				0.49058	0.15118	1.15117	0.0885791	17.6054	0.484299	6.41571	0.0271157	0.944219	0.870358	5.17844	0.477117	0.980962	0.910893	2.36787	0.411726
728	UniRef100_Q2PMS9	atp synthase cf0 subunit i	plasma membrane ATP synthesis coupled proton transport;	integral to membrane; proton-transporting ATP synthase complex, coupling factor F(o); chloroplast thylakoid membrane; plasma membrane;	hydrogen ion transporting ATP synthase activity, rotational mechanism; ATP binding;	0.900886	0.766398	0.908003	0.118355	0.970133	0.815142	0.92634	0.15392	8.59886	0.37476	0.789192	0.421225	0.787196	0.462738	3.39175	0.152693
729	UniRef100_I1LGL7	probable calcium-binding protein cml13-like	response to cold; phosphorylation; oxidation-reduction process;	plasma membrane; nucleus; cytosol;	kinase activity; calcium ion binding; 2-alkenal reductase activity;	26.8589	0.394174	0.898938	0.212092	21.2409	0.511187	16.3329	0.106412	10.5757	0.372864	0.94652	0.828277	0.758896	0.528727	4.09371	0.254409
730	UniRef100_I1MUN6	argininosuccinate synthase	arginine biosynthetic process; nucleotide biosynthetic process; threonine catabolic process;	chloroplast stroma;	ATP binding; argininosuccinate synthase activity;	6.83607	0.40716	4.56626	0.363735	15.0489	0.203007	8.81706	0.0833308	0.776147	0.437834	5.7304	0.379472	0.960495	0.192057	2.48901	0.0868863
731	UniRef100_I1NEH3	3-ketoacyl- thiolase peroxisomal-like	response to misfolded protein; response to wounding; fatty acid beta-oxidation; proteasomal ubiquitin-dependent protein catabolic process; toxin catabolic process; proteasome core complex assembly; jasmonic acid biosynthetic process; glyoxysome organization; positive regulation of abscisic acid mediated signaling pathway;	vacuolar membrane; chloroplast; peroxisome; nucleolus; cytosol; plasma membrane; mitochondrion;	acetyl-CoA C-acyltransferase activity;	0.839843	0.549952	0.926097	0.559869	5.99462	0.392564	2.58685	0.211236	0.950662	0.389934	6.71587	0.414689	1.05056	0.537794	2.9057	0.171149
732	UniRef100_I1JP06	kh domain-containing protein at4g18375-like	positive regulation of flower development;	cytoplasm; nucleus;	RNA binding;			1.20732	0.489057	5.76899	0.352909	3.48815	0.178768			1.12207	0.00530597	1.15235	0.0337646	1.13721	0.000493281
733	UniRef100_I1M091	30s ribosomal protein s5	translation; response to antibiotic; defense response to bacterium; response to cold; protein targeting to chloroplast; response to cadmium ion;	small ribosomal subunit; chloroplast thylakoid membrane; chloroplast stroma; nucleus;	rRNA binding; structural constituent of ribosome;	1.10818	0.581713	0.955708	0.748334	0.611437	0.139253	0.891776	0.134896	1.04891	0.746447	1.11096	0.687897	0.759799	0.370941	0.973223	0.279108
734	UniRef100_I1LCN7	coatomer subunit alpha-1-like	vesicle-mediated transport; intracellular protein transport;	COPI vesicle coat; plasma membrane;	myosin heavy chain kinase activity; structural molecule activity;	1.05073	0.591683	0.796397	0.349039	2.70457	0.405411	1.51723	0.166979	1.03109	0.612903	1.04895	0.35359	1.02436	0.867115	1.0348	0.276871
735	UniRef100_C6TAU1	protein vip1	oxidation-reduction process;		nucleic acid binding; oxidoreductase activity; nucleotide binding;	0.800617	0.0789002	0.711159	0.277929	1.7564	0.248073	1.08939	0.0237251	7.61911	0.163746	0.874874	0.688258	0.956825	0.88441	3.15027	0.186895
736	UniRef100_I1MPT8	50s ribosomal protein chloroplastic-like	translation; embryo development ending in seed dormancy;	chloroplast envelope; large ribosomal subunit; chloroplast stroma; membrane;	rRNA binding; structural constituent of ribosome;	0.883186	0.0914285			4.07201	0.41415	2.4776	0.0535793	0.919757	0.710698			4.98385	0.418352	2.9518	0.267533
737	UniRef100_I1NAH7	pyruvate cytosolic isozyme-like	response to cadmium ion; phosphorylation; glycolysis;	plasma membrane; cytosol;	pyruvate kinase activity; potassium ion binding; magnesium ion binding;	0.970603	0.794757			0.981048	0.801378	0.975825	0.451791	6.44038	0.368829			0.909429	0.537406	3.6749	0.198445
738	UniRef100_C6TAY3	prohibitin 1-like protein		membrane;		0.944352	0.397538	0.917879	0.441779	4.49312	0.392983	2.11845	0.147072	9.09528	0.379439	0.497476	0.474702	6.12629	0.399216	5.23968	0.151117
739	UniRef100_I1MQT0	dynamin-2b-like	GTP catabolic process; Golgi to vacuole transport; response to abscisic acid stimulus; clathrin-mediated endocytosis; synaptic vesicle endocytosis;	vacuolar membrane; Golgi apparatus; cytosol; plasmodesma; cell plate; plasma membrane; clathrin-coated endocytic vesicle;	GTP binding; phospholipid binding; clathrin binding; GTPase activity;	1.00657	0.899928			20.9097	0.378217	10.9581	0.29476	0.869974	0.397723			1.12357	0.0234502	0.99677	0.0164643
740	UniRef100_C6TJ60	hypersensitive-induced response protein		membrane;		0.552497	0.543877	0.550732	0.541398	2.32228	0.279852	1.14184	0.165255	1.35629	0.544788	1.89829	0.453639	0.880579	0.366763	1.37839	0.175807
741	UniRef100_C6T0A7	40s ribosomal protein s18-like	translation;	nucleolus; vacuole; plasma membrane; cell wall; cytosolic small ribosomal subunit;	structural constituent of ribosome; RNA binding;	0.640762	0.364732	0.536901	0.222018	2.71295	0.406468	1.29687	0.0887926	0.295974	0.115058	0.646961	0.379343	0.738085	0.224112	0.56034	0.0369216
742	UniRef100_C6TLI8	60s ribosomal protein l6	translation;	ribosome;	structural constituent of ribosome;			0.995712	0.982885	0.757736	0.0985834	0.876724	0.114347			0.7332	0.531585	0.753234	0.0640326	0.743217	0.0490716
743	UniRef100_I1JYF7	stomatin-like protein		membrane; mitochondrion;	zinc ion binding;	4.3755	0.375148	10.7458	0.500887	0.893583	0.0970902	5.33831	0.0583509	23.6348	0.373475	1.06918	0.49814	0.639719	0.10588	8.44791	0.0616722
744	UniRef100_K7KVG4	rrna 2 -o-methyltransferase fibrillarin 2-like	G2 phase of mitotic cell cycle; protein deubiquitination; pyrimidine ribonucleotide biosynthetic process; RNA methylation; histone methylation; cullin deneddylation; photomorphogenesis; protein ubiquitination; tRNA processing; endonucleolytic cleavage involved in rRNA processing; purine nucleotide biosynthetic process; positive regulation of transcription, DNA-dependent;	membrane; mediator complex; nucleolus; cytosol;	methyltransferase activity; snoRNA binding;	1.12459	0.0968004	1.08055	0.19184	0.767951	0.00813962	0.991032	0.00134201	0.901707	0.580152	1.12282	0.101356	0.874949	0.471167	0.966492	0.0786659
745	UniRef100_C6T8G6	dihydroflavonol-4-reductase	cellular metabolic process;		nucleotide binding; coenzyme binding; catalytic activity;	0.731982	0.34488	7.55411	0.210101	8.28634	0.406941	5.52414	0.0821998	1.03936	0.819337	1.21859	0.0195566	0.861056	0.0322705	1.03967	0.00369564
746	UniRef100_C6TKJ5	triosephosphate isomerase	pentose-phosphate shunt; response to salt stress; cellular carbohydrate metabolic process; glycolysis; gluconeogenesis; response to zinc ion; response to cadmium ion;	cell wall; mitochondrion; chloroplast stroma; vacuole; plasma membrane; apoplast;	copper ion binding; transferase activity, transferring acyl groups; triose-phosphate isomerase activity;	1.06072	0.239862			0.92001	0.587054	0.990366	0.153014	0.930406	0.53292			1.07834	0.668472	1.00437	0.304448
747	UniRef100_I1LHW6	peroxidase 72-like	oxidation-reduction process; response to oxidative stress;	extracellular region;	heme binding; metal ion binding; peroxidase activity;	0.500157	0.153003	6.5911	0.393471	0.937402	0.662937	2.67622	0.101515	1.01554	0.685775	1.08324	0.209707	12.9681	0.413094	5.0223	0.133083
748	UniRef100_I1L6A2	isopentenyl diphosphate isomerase	isopentenyl diphosphate biosynthetic process; chlorophyll biosynthetic process; flower development; dimethylallyl diphosphate biosynthetic process; terpenoid biosynthetic process; photosynthesis;	cytosol; mitochondrion; chloroplast;	metal ion binding; isopentenyl-diphosphate delta-isomerase activity; hydrolase activity;	1.0676	0.717832	0.963531	0.600657	0.892643	0.395081	0.974593	0.261018	0.891164	0.243614	0.922751	0.813421	0.769061	0.419871	0.860992	0.166297
749	UniRef100_I1N5Q9	protease do-like chloroplastic-like	pentose-phosphate shunt; PSII associated light-harvesting complex II catabolic process; chlorophyll catabolic process; proteolysis; photosystem II repair; glucosinolate biosynthetic process;	mitochondrion; chloroplast thylakoid membrane; nucleus; chloroplast thylakoid lumen;	2-alkenal reductase activity; serine-type endopeptidase activity;	0.563687	0.25223	0.98427	0.534397	0.597652		0.773979	0.147944	0.782811	0.421792	0.871098	0.792929	0.909806		0.826954	0.291103
750	UniRef100_I1LNE6	t-complex protein 1 subunit epsilon-like	protein folding;	cytoplasm; plasma membrane;	ATP binding; unfolded protein binding;	1.02264	0.677951	4.09851	0.36197	0.483483	0.143176	1.86821	0.0929306	0.864477	0.0849585	0.926335	0.706549	8.49475	0.390988	3.42852	0.0699244
751	UniRef100_C6TM54	aldolase-type tim barrel family protein isoform 1	oxidation-reduction process;		FMN binding;	1.29086	0.133684	23.4381	0.330997	0.773293	0.369219	8.50074	0.0538627	1.19223	0.344939	8.02768	0.381612	0.984458	0.843911	3.40146	0.200272
752	UniRef100_I1N906	magnesium-chelatase subunit chloroplastic-like	chlorophyll biosynthetic process;	chloroplast; mitochondrion;	cobaltochelatase activity; magnesium chelatase activity;	0.767641	0.406192	0.683058	0.434318	0.716648	0.00590657	0.722449	0.00650764	0.731903	0.338139	7.47588	0.382805	2.96629	0.334695	3.72469	0.107414
753	UniRef100_I1K0B2	atp synthase delta chloroplastic-like	proton transport; photosynthetic electron transport in photosystem II; defense response to bacterium; photosynthetic electron transport in photosystem I; ATP biosynthetic process; response to cold;	chloroplast envelope; stromule; chloroplast thylakoid membrane; plastoglobule;		0.809178	0.0844247	1.14758	0.235318	1.11929	0.534283	1.02535	0.0392338	1.1052	0.391037	0.470305	0.417765	0.540217	0.529582	0.70524	0.170575
754	UniRef100_C6TKM4	atp-dependent clp protease proteolytic subunit	proteolysis;	chloroplast envelope; chloroplastic endopeptidase Clp complex; chloroplast thylakoid;	serine-type endopeptidase activity;	1.11846	0.436197	1.1484	0.573613	1.11978		1.13343	0.235931	1.06654	0.471602	6.27355	0.416873	2.21383		3.67004	0.197232
755	UniRef100_C6T048	40s ribosomal protein s18-like	translation;	ribosome;	structural constituent of ribosome; RNA binding;	0.761487	0.406255	0.536901	0.222018	0.79769	0.220906	0.698692	0.0621819	0.703711	0.28344	0.646961	0.379343	0.854393	0.4614	0.735022	0.117833
756	UniRef100_K7LKW2	40s ribosomal protein s18-like	translation;	nucleolus; vacuole; plasma membrane; cell wall; cytosolic small ribosomal subunit;	structural constituent of ribosome; RNA binding;	0.640762	0.364732	0.53932	0.0905956	3.06425	0.39757	1.41478	0.0459254	0.295974	0.115058	0.708023	0.295879	0.659272	0.163603	0.554423	0.0241549
757	UniRef100_I1J8D4	Uncharacterized protein n=1 Tax=Glycine max RepID=I1J8D4_SOYBN				0.994714	0.985017	1.22661	0.644937	10.6627	0.505817	4.29466	0.37684	0.613527	0.202267	1.28478	0.0286971	1.0877	0.594136	0.995335	0.0167149
758	UniRef100_I1KRD4	26s proteasome non-atpase regulatory subunit rpn12a-like	flower development; response to misfolded protein; proteasomal ubiquitin-dependent protein catabolic process; cotyledon development; regulation of anthocyanin biosynthetic process; skotomorphogenesis; response to heat; leaf development; post-embryonic root development; response to cytokinin stimulus; response to auxin stimulus; proteasome assembly;	chloroplast envelope; proteasome regulatory particle;		1.03893	0.532788	0.886641	0.692023	0.780826	0.0816065	0.902133	0.0833763	1.15883	0.127773	1.14477	0.292847	4.97485	0.15354	2.42615	0.0247323
759	UniRef100_C6TNB6	transaldolase-like protein	brassinosteroid biosynthetic process; acetyl-CoA metabolic process; carbohydrate metabolic process; cysteine biosynthetic process; sterol biosynthetic process;	chloroplast envelope; chloroplast stroma;	zinc ion binding; sedoheptulose-7-phosphate:D-glyceraldehyde-3-phosphate glyceronetransferase activity;	8.1715	0.377304	0.975048	0.197113	6.06094	0.359499	5.06916	0.0767096	0.916403	0.731409	0.694159	0.448766	1.13503	0.0279329	0.915199	0.0351811
760	UniRef100_I1JRK8	proteasome subunit beta type-4-like	proteolysis involved in cellular protein catabolic process;	cytoplasm; proteasome core complex; nucleus;	threonine-type endopeptidase activity;	1.16056	0.0221392	1.03189	0.769168	0.775972	0.018709	0.989476	0.00248701	1.53269	0.650686	0.763962	0.584735	0.958559	0.279512	1.08507	0.1948
761	UniRef100_K7LSD2	protein transport protein sec31a-like	N-terminal protein myristoylation; glucose catabolic process;	plasmodesma; membrane; cytosol; CUL4 RING ubiquitin ligase complex;		0.877233	0.492056	0.949924	0.406423	0.762587	0.00229721	0.863248	0.00335611	0.560662	0.248528	1.4799	0.243946	8.53914	0.364664	3.52656	0.0670017
762	UniRef100_I1NE40	ubiquitin carboxyl-terminal hydrolase 12-like	ubiquitin-dependent protein catabolic process;		ubiquitin thiolesterase activity;	0.797501	0.348068	0.880745	0.435226	0.931992	0.374381	0.870079	0.128999	0.82729	0.0144372	0.699809	0.275245	1.12014	0.0106871	0.882412	0.000461368
763	UniRef100_I1NJ60	cobw domain-containing protein 1-like		plastid chromosome; chloroplast stroma;		0.798573	0.0265447	0.714778	0.287905	0.826711	0.0198729	0.780021	0.00134735	0.94048	0.495425	1.06353	0.0869008	0.75942	0.468246	0.921143	0.0627077
764	UniRef100_I1NH37	60s ribosomal protein l3-like	translation;	ribosome;	structural constituent of ribosome;			0.43568	0.000274882	4.82426	0.193182	2.62997	0.000162355			0.471281	0.0486172	0.894736	0.733809	0.683009	0.0510126
765	UniRef100_I1N528	psbp-like protein chloroplastic-like	photosynthesis;	chloroplast photosystem II; chloroplast thylakoid lumen; extrinsic to membrane; oxygen evolving complex;	calcium ion binding;	0.825996	0.0395191	1.30362	0.308959	1.20655	0.0981476	1.11206	0.00727723	1.43978	0.164059	0.761071	0.393439	0.392751	0.23247	0.864533	0.050625
766	UniRef100_C6T9I0	31 kda chloroplastic-like		chloroplast part;	nucleic acid binding; nucleotide binding;	0.898168	0.571021	1.24237	0.438724	1.79928		1.07027	0.236147	0.727294	0.389571	0.0427265	0.00299164	0.016867		0.38501	0.00266334
767	UniRef100_C6TGK9	basic leucine zipper and w2 domain-containing protein 2-like	regulation of translational initiation; RNA metabolic process;	membrane;	translation initiation factor activity;	0.844224	0.00245203	0.540604	0.113927	6.59635	0.414483	2.66039	0.00107434	0.939925	0.109332	0.830361	0.571262	0.773654	0.221088	0.84798	0.0476377
768	UniRef100_K7N2G0	grip and coiled-coil domain-containing	cell wall pectin metabolic process; plant-type cell wall cellulose metabolic process;	cytoplasm;		1.02515	0.767375	13.4903	0.502561	0.960395	0.340694	5.15862	0.222559	1.02293	0.566853	0.658505	0.674764	1.15091	0.073568	0.944117	0.0795336
769	UniRef100_I1KKN7	pyrophosphate--fructose 6-phosphate 1-phosphotransferase subunit alpha-like	response to glucose stimulus; response to sucrose stimulus; response to fructose stimulus; glycolysis; phosphorylation; photosynthesis;	6-phosphofructokinase complex;	6-phosphofructokinase activity; diphosphate-fructose-6-phosphate 1-phosphotransferase activity; ATP binding;	1.01525	0.847603			0.84129	0.0298545	0.928271	0.038356	3.92563	0.385865			1.20649	0.000348367	2.56606	0.000379772
770	UniRef100_I1KTW9	Uncharacterized protein n=2 Tax=Glycine max RepID=I1KTW9_SOYBN						0.836964	0.468994	7.35103	0.179341	4.094	0.102234			1.23851	0.0630933	0.812141	0.00113284	1.02533	0.000213217
771	UniRef100_K7LRU2	rrna 2 -o-methyltransferase fibrillarin 2-like	G2 phase of mitotic cell cycle; protein deubiquitination; pyrimidine ribonucleotide biosynthetic process; RNA methylation; histone methylation; cullin deneddylation; photomorphogenesis; protein ubiquitination; tRNA processing; endonucleolytic cleavage involved in rRNA processing; purine nucleotide biosynthetic process; positive regulation of transcription, DNA-dependent;	membrane; mediator complex; nucleolus; cytosol;	methyltransferase activity; snoRNA binding;	1.12752	0.098034	0.993778	0.93423	0.767951	0.00813962	0.963084	0.00497129	0.955523	0.726594	1.0787	0.333217	0.874949	0.471167	0.969724	0.203668
772	UniRef100_C6TH59	proteasome subunit alpha type-2-b	proteasomal ubiquitin-dependent protein catabolic process; defense response to bacterium; response to misfolded protein; proteasome core complex assembly; response to zinc ion;	proteasome core complex, alpha-subunit complex; chloroplast; cytosolic ribosome; nucleus;	translation initiation factor activity; threonine-type endopeptidase activity; nucleotide binding;	0.596275	0.134985	1.02724	0.791365	0.986509		0.811758	0.123457	1.22957	0.0214935	14.7505	0.190376	0.951618		7.99003	0.00806614
773	UniRef100_I1MZF9	nadh dehydrogenase	response to oxidative stress; transport; ATP synthesis coupled electron transport; photorespiration; embryo development ending in seed dormancy;	mitochondrial respiratory chain complex I; chloroplast;	2 iron, 2 sulfur cluster binding; NADH dehydrogenase (ubiquinone) activity; metal ion binding; electron carrier activity; 4 iron, 4 sulfur cluster binding;	0.953192	0.721887	1.03313	0.616017	17.4451	0.424099	6.47713	0.277466	5.18156	0.311201	1.35862	0.494805	1.28836	0.118384	2.60951	0.0583169
774	UniRef100_B8XJY4	stearoyl-acyl carrier protein desaturase	fatty acid biosynthetic process; oxidation-reduction process;	chloroplast;	transition metal ion binding; acyl-[acyl-carrier-protein] desaturase activity;	0.963609	0.650834	1.03439	0.599261	0.744502	0.0372072	0.914166	0.0494018	8.90097	0.415092	0.991779	0.96114	1.19046	0.0247677	3.6944	0.0372013
775	UniRef100_I1LCN1	rna-binding protein nova-1-like	RNA splicing; regulation of viral protein levels in host cell;	nucleus;	ubiquitin thiolesterase activity; single-stranded RNA binding;	0.746425	0.238767	1.07804	0.739241	5.76573	0.394346	2.53006	0.1479	1.02462	0.556212	0.961611	0.915876	1.04888	0.0375393	1.0117	0.0603691
776	UniRef100_I1JD78	glutathione reductase	cell redox homeostasis; glutathione metabolic process; oxidation-reduction process;	peroxisome; chloroplast;	flavin adenine dinucleotide binding; NADP binding; glutathione-disulfide reductase activity;	1.13734	0.126977	11.9707	0.503301	0.836927	0.0111246	4.64833	0.00478447	0.929176	0.0186053	1.61888	0.432576	0.944412	0.130668	1.16416	0.00655573
777	UniRef100_I1MIC1	metacaspase 7	proteolysis;		cysteine-type endopeptidase activity;	0.909802	0.630251	1.18002	0.167704	1.16035	0.12634	1.08339	0.0464804	6.31942	0.370718	0.451332	0.103972	1.13182	0.0295287	2.63419	0.00698376
778	UniRef100_I1M042	apoptosis inhibitor 5-like		cytosol; plasmodesma; nucleus;		0.94565	0.436022	3.90183	0.347794	0.840994	0.011969	1.89616	0.010118	1.00158	0.980255	0.641432	0.150691	1.24584	0.0113394	0.962953	0.00949595
779	UniRef100_C6TJ25	eukaryotic initiation factor 4a-8-like	translational initiation;		ATP-dependent helicase activity; ATP binding; translation initiation factor activity;	0.963434	0.318775	1.17875	0.507989	0.846035	0.277363	0.996075	0.110104	0.911036	0.220427	0.890473	0.501569	0.4835	0.469707	0.76167	0.121546
780	UniRef100_K7M7P5	phospho-2-dehydro-3-deoxyheptonate aldolase chloroplastic-like	shikimate biosynthetic process; chorismate biosynthetic process; aromatic amino acid family biosynthetic process;	chloroplast; membrane;	3-deoxy-7-phosphoheptulonate synthase activity; lyase activity;			0.893297	0.386995	0.795131	0.0405155	0.844214	0.0256424			0.720533	0.499308	1.06229	0.0482461	0.89141	0.0368106
781	UniRef100_I1L7P0	atp-dependent clp protease proteolytic subunit	proteolysis;	chloroplast envelope; chloroplastic endopeptidase Clp complex; chloroplast thylakoid;	serine-type endopeptidase activity;	1.11846	0.436197	1.1484	0.573613			1.13343	0.235931	1.06654	0.471602	6.27355	0.416873			3.67004	0.197232
782	UniRef100_K7K5E5	kh domain-containing protein		intracellular part;	RNA binding;	0.843953	0.60453	10.8344	0.16139	1.18278	0.301002	4.28704	0.0819652	1.1984	0.16034	0.814367	0.489396	1.08816	0.0323722	1.03364	0.0131762
783	UniRef100_I1LCM5	malate dehydrogenase	oxidation-reduction process; rRNA processing; malate metabolic process; maltose metabolic process; starch biosynthetic process; plastid organization; photosystem II assembly; glucosinolate biosynthetic process; positive regulation of catalytic activity;	mitochondrion; chloroplast envelope; thylakoid; chloroplast stroma; apoplast;	malate dehydrogenase (NADP+) activity; nucleotide binding;	1.34725	0.0538805			26.6578	0.297978	14.0025	0.026162	1.14682	0.00757142			0.772343	0.423142	0.959581	0.00651147
784	UniRef100_I1L5T1	eukaryotic translation initiation factor 3 subunit i-like	translational initiation; response to cadmium ion; response to salt stress;	CUL4 RING ubiquitin ligase complex;	translation initiation factor activity;	0.671975	0.117356	0.899041	0.130357	0.778446	0.0622519	0.783154	0.00605461	7.26088	0.38692	0.814007	0.645365	1.11298	0.191227	3.06262	0.114807
785	UniRef100_I1KM16	caffeoyl- 3-o- partial	lignin biosynthetic process; methylation;		caffeoyl-CoA O-methyltransferase activity; metal ion binding;	1.05493	0.604884	0.393729	0.194875	0.695778	0.162389	0.714811	0.0604114	1.19403	0.173344	8.55412	0.40992	4.12791	0.358314	4.62536	0.0740962
786	UniRef100_I1KQX0	methylmalonate-semialdehyde dehydrogenase	oxidation-reduction process; response to oxidative stress;	mitochondrion;	copper ion binding; 3-chloroallyl aldehyde dehydrogenase activity; methylmalonate-semialdehyde dehydrogenase (acylating) activity;	1.3585	0.0270786			10.3613	0.0777059	5.85988	0.00449772	0.86857	0.0121179			0.773803	0.313084	0.821187	0.00755051
787	UniRef100_I1KW34	latex-abundant protein	response to wounding; coumarin biosynthetic process; calcium ion transport; response to salt stress; vacuole organization; nitrate transport; root hair elongation; Golgi organization; protein autoprocessing; response to UV-C; induction of apoptosis; hydrogen peroxide-mediated programmed cell death; response to nitrate; response to cadmium ion; proteolysis;	chloroplast; extracellular region; cytosol; plasmodesma; plasma membrane;	cysteine-type endopeptidase activity; identical protein binding;	0.906868	0.551714	0.92539	0.822663	1.15106	0.252111	0.994441	0.204064	5.58838	0.360061	0.581811	0.30912	1.10794	0.0783861	2.42604	0.0338997
788	UniRef100_C6TH20	transcription factor		cytoplasm; intracellular membrane-bounded organelle;		0.836861	0.417222	1.14282	0.354452	1.19295	0.586733	1.05754	0.170902	5.68871	0.363029	0.56853	0.258071	1.07206	0.427474	2.4431	0.101758
789	UniRef100_C6T763	26s proteasome non-atpase regulatory subunit rpn12a-like	flower development; response to misfolded protein; proteasomal ubiquitin-dependent protein catabolic process; cotyledon development; regulation of anthocyanin biosynthetic process; skotomorphogenesis; response to heat; leaf development; post-embryonic root development; response to cytokinin stimulus; response to auxin stimulus; proteasome assembly;	chloroplast envelope; proteasome regulatory particle;		1.03469	0.491956	0.886641	0.692023	0.910512	0.314996	0.943949	0.195837	6.28214	0.349845	1.14477	0.292847	2.78555	0.35977	3.40415	0.0960765
790	UniRef100_Q39817	calnexin homolog	protein folding;	endoplasmic reticulum membrane; plant-type cell wall; vacuole; plasma membrane; integral to membrane; chloroplast; mitochondrion;	calcium ion binding; unfolded protein binding;	0.896155	0.194575	0.895279	0.64666	0.799555	0.128664	0.863663	0.0535058	3.06071	0.424328	1.01004	0.927444	1.09981	0.385118	1.72352	0.243095
791	UniRef100_D4Q9Z5	anthocyanidin 3-o-glucosyltransferase	metabolic process;		transferase activity, transferring hexosyl groups;	0.856962	0.423087	0.944972	0.748398	0.899958	0.551471	0.900631	0.264945	0.695875	0.232784	1.06849	0.693441	1.25387	0.0370562	1.00608	0.0255026
792	UniRef100_I1KQC8	glutamyl-trna amidotransferase subunit chloroplastic mitochondrial-like	glutamyl-tRNA aminoacylation;	chloroplast stroma; mitochondrion;	glutaminyl-tRNA synthase (glutamine-hydrolyzing) activity; transferase activity;	1.03522	0.463317	0.834149	0.0626207	0.68549	0.0115598	0.85162	0.0025942	4.90491	0.334874	0.775986	0.605537	5.58067	0.373401	3.75385	0.156346
793	UniRef100_I1LKZ2	superoxide dismutase	superoxide metabolic process; oxidation-reduction process;	chloroplast;	metal ion binding; superoxide dismutase activity;	1.25162	0.499153			33.301	0.488242	17.2763	0.231405	0.86592	0.62619			1.14866	0.197168	1.00729	0.138221
794	UniRef100_I1KQ30	aldehyde dehydrogenase	oxidation-reduction process;		retinal dehydrogenase activity;	1.19605	0.0762196	7.6335	0.447714	0.909812	0.110252	3.24646	0.0178787	0.828459	0.0226446	1.18505	0.414459	3.00287	0.468532	1.67212	0.0201604
795	UniRef100_Q52VR5	stearoyl-acyl carrier protein desaturase	fatty acid biosynthetic process; oxidation-reduction process;	chloroplast;	transition metal ion binding; acyl-[acyl-carrier-protein] desaturase activity;	1.02127	0.826468	1.03439	0.599261	0.744502	0.0372072	0.933386	0.0587752	1.1737	0.112098	0.991779	0.96114	1.19046	0.0247677	1.11865	0.0136932
796	UniRef100_I1M0X0	carotenoid cleavage dioxygenase 1	oxidation-reduction process;		metal ion binding; oxidoreductase activity, acting on single donors with incorporation of molecular oxygen, incorporation of two atoms of oxygen;	1.10153	0.119699	1.24524	0.0377032	8.4668	0.398604	3.60453	0.010047	1.03807	0.690046	0.780508	0.617206	0.880394	0.715318	0.899656	0.36589
797	UniRef100_I1MUQ0	atp synthase delta chloroplastic-like	salicylic acid biosynthetic process; glucosinolate metabolic process; regulation of plant-type hypersensitive response; response to chitin; negative regulation of defense response; defense response to fungus; pentose-phosphate shunt; jasmonic acid mediated signaling pathway; photosynthetic electron transport in photosystem II; rRNA processing; detection of biotic stimulus; defense response to bac…	stromule; proton-transporting ATP synthase complex, catalytic core F(1); chloroplast envelope; plastoglobule; chloroplast thylakoid membrane;	hydrogen ion transporting ATP synthase activity, rotational mechanism;	0.710935	0.0288179	1.06108	0.543814	1.25217		0.886007	0.0256316	1.13636	0.269511	0.856334	0.752503	0.035588		0.996345	0.201884
798	UniRef100_I1KLL8	30s ribosomal protein s5	translation; response to antibiotic; defense response to bacterium; response to cold; protein targeting to chloroplast; response to cadmium ion;	small ribosomal subunit; chloroplast thylakoid membrane; chloroplast stroma; nucleus;	rRNA binding; structural constituent of ribosome;	0.959028	0.0775963	0.948639	0.748559	0.665164	0.214281	0.85761	0.0441368	1.0584	0.548052	1.0981	0.759056	0.862059	0.657603	1.00619	0.344458
799	UniRef100_I1K096	nucleolar protein 56-like		nucleolus; cell wall;		1.04531	0.575802	4.63918	0.412991	0.844546	0.108137	2.17635	0.0746207	0.913935	0.560696	0.415025	0.0699674	1.17059	0.0124437	0.833183	0.00352649
800	UniRef100_K7N4G1	malate dehydrogenase	oxidation-reduction process; rRNA processing; malate metabolic process; maltose metabolic process; starch biosynthetic process; plastid organization; photosystem II assembly; glucosinolate biosynthetic process; positive regulation of catalytic activity;	mitochondrion; chloroplast envelope; thylakoid; chloroplast stroma; apoplast;	malate dehydrogenase (NADP+) activity; nucleotide binding;	1.34725	0.0538805			22.2913	0.39417	11.8193	0.0331221	1.14682	0.00757142			1.02977	0.451875	1.0883	0.00689743
801	UniRef100_I1MRT3	galactose kinase	carbohydrate phosphorylation; galactose metabolic process;	cytosol;	ATP binding; galactokinase activity; N-acetylgalactosamine kinase activity;	0.871637	0.901699	1.02065	0.804657	5.03103	0.418224	2.30777	0.365082	0.941887	0.83757	0.657647	0.650619	0.866675	0.55787	0.82207	0.365456
802	UniRef100_I1LS55	carrier protein mitochondrial-like	purine nucleotide transport; transmembrane transport; mitochondrial transport;	chloroplast envelope; mitochondrial inner membrane; integral to membrane;	binding; ATP:ADP antiporter activity;	0.871494	0.0620583	0.881528	0.346543	5.12489	0.19057	2.29264	0.019098	1.20198	0.00947645	0.987793	0.826231	0.755395	0.197692	0.981723	0.00892045
803	UniRef100_C6TAQ5	peroxidase 12-like	oxidation-reduction process; response to oxidative stress;		heme binding; metal ion binding; peroxidase activity;			0.712853	0.281551	0.972127	0.637009	0.84249	0.184045			0.998234	0.996016	1.12841	0.0708076	1.06332	0.0888282
804	UniRef100_C6SXX2	polyubiquitin 2	embryo development; ethylene biosynthetic process; protein neddylation; response to auxin stimulus;	plasma membrane; nucleus; cytosol;		1.10122	0.755892	0.920957	0.777944	26.4039	0.498985	9.47537	0.358307	11.673	0.334833	0.645538	0.191194	1.8793	0.484064	4.73263	0.0851212
805	UniRef100_K7MBV6	60s ribosomal protein l7-4-like	translation;	large ribosomal subunit;	transcription regulator activity; structural constituent of ribosome;	0.712642	0.093682	0.628808	0.285069	0.793375	0.289559	0.711608	0.0309658	0.90777	0.434144	0.756295	0.575097	6.11296	0.367618	2.59234	0.177238
806	UniRef100_I1LDE9	60s ribosomal protein l3-like	translation;	ribosome;	structural constituent of ribosome;			0.468421	0.000878975	4.82426	0.193182	2.64634	0.000469807			0.498058	0.0719812	0.894736	0.733809	0.696397	0.0703457
807	UniRef100_B8XJY3	stearoyl-acyl carrier protein desaturase	fatty acid biosynthetic process; oxidation-reduction process;	chloroplast;	transition metal ion binding; acyl-[acyl-carrier-protein] desaturase activity;	0.98964	0.897769	1.03439	0.599261	0.744502	0.0372072	0.922843	0.0623898	7.68371	0.413702	0.991779	0.96114	1.19046	0.0247677	3.28865	0.0371085
808	UniRef100_Q944T1	inosine-5 -monophosphate dehydrogenase	RNA splicing, via endonucleolytic cleavage and ligation; RNA methylation; methionine biosynthetic process; GMP biosynthetic process; oxidation-reduction process; protein targeting to mitochondrion;	cytosol;	nucleotide binding; IMP dehydrogenase activity; metal ion binding;			0.836964	0.468994	7.39694	0.175601	4.11695	0.100536			1.23851	0.0630933	0.788313	0.000849693	1.01341	0.000163779
809	UniRef100_C6TD38	quinone reductase family protein	oxidation-reduction process;		2-hydroxy-1,4-benzoquinone reductase activity; NADPH:quinone reductase activity; FMN binding;	0.924181	0.804163	1.07388	0.677441	0.919245	0.472324	0.972436	0.332673	4.46314	0.384844	1.09972	0.192691	0.832218	0.371626	2.13169	0.0783704
810	UniRef100_I1K3J0	signal recognition particle 72 kda	SRP-dependent cotranslational protein targeting to membrane; DNA integration;	plasmodesma; cytosol; signal recognition particle;	7S RNA binding;	0.804639	0.470375	0.845312	0.0849545	0.865618	0.154414	0.838523	0.0261113	0.858916	0.20789	0.840372	0.468455	4.64183	0.51202	2.11371	0.118243
811	UniRef100_I1K1F4	nadh-cytochrome b5 reductase-like protein	oxidation-reduction process; response to salt stress; response to temperature stimulus; hyperosmotic response; water transport; Golgi organization; glycolysis; response to cadmium ion;	plant-type cell wall; mitochondrial intermembrane space; Golgi apparatus;	copper ion binding; cytochrome-b5 reductase activity;	0.735215	0.542419	1.09303	0.719832	1.05277	0.538215	0.960338	0.295833	1.16754	0.0469053	0.848934	0.507705	1.16465	0.294292	1.06037	0.0287529
812	UniRef100_I1LFD6	dehydroascorbate reductase	oxidation-reduction process;		transferase activity; glutathione dehydrogenase (ascorbate) activity;	0.752657	0.0469539	0.913076	0.195997	0.990759	0.861523	0.885497	0.0315527	58.5595	0.421051	0.98846	0.925739	1.44756	0.162992	20.3318	0.139194
813	UniRef100_K7KIC0	eukaryotic translation initiation factor 3 subunit b-like	translational initiation;	cytoplasm;	translation initiation factor activity; nucleotide binding;	1.29598	0.492489	1.24908	0.313561	3.04987	0.367125	1.86498	0.128967	14.8021	0.507021	0.797103	0.380963	0.962986	0.774581	5.52073	0.241177
814	UniRef100_I1J9Y5	probable calcium-binding protein cml13-like	response to cold; phosphorylation; oxidation-reduction process;	plasma membrane; nucleus; cytosol;	kinase activity; calcium ion binding; 2-alkenal reductase activity;	35.5664	0.424503	0.900052	0.132347	21.2409	0.511187	19.2358	0.080687	13.652	0.408923	0.795454	0.435927	0.758896	0.528727	5.06878	0.180297
815	UniRef100_I1L171	dead-box atp-dependent rna helicase 2-like	translational initiation;		ATP-dependent helicase activity; ATP binding; translation initiation factor activity;	1.01826	0.775127	0.886584	0.619279	7.58237	0.390232	3.1624	0.276345	1.0699	0.598899	0.992335	0.975579	3.71968	0.478329	1.9273	0.348641
816	UniRef100_I1L5K0	protein transport protein sec31a-like	N-terminal protein myristoylation; glucose catabolic process;	plasmodesma; membrane; cytosol; CUL4 RING ubiquitin ligase complex;		1.03213	0.904891	0.940532	0.423015	0.772572	0.00656644	0.915079	0.0130677	1.06728	0.819039	1.5651	0.261656	8.52932	0.365365	3.72057	0.159826
817	UniRef100_C6T977	carrier protein mitochondrial-like	purine nucleotide transport; transmembrane transport; mitochondrial transport;	chloroplast envelope; mitochondrial inner membrane; integral to membrane;	binding; ATP:ADP antiporter activity;	0.899712	0.0993577	0.881528	0.346543	5.68401	0.196328	2.48841	0.0279796	1.1801	0.00743266	0.987793	0.826231	0.74113	0.238464	0.969675	0.00853673
818	UniRef100_C6TLP8	protochlorophyllide chloroplastic-like	oxidation-reduction process; chlorophyll biosynthetic process; photosynthesis; response to ethylene stimulus;	chloroplast envelope; chloroplast thylakoid membrane;	NADPH dehydrogenase activity; protochlorophyllide reductase activity; nucleotide binding;	0.946376	0.562766	0.87964	0.217524	0.714906	0.020518	0.846974	0.0130603	1.19599	0.100313	0.415342	0.247092	4.98285	0.365547	2.19806	0.0348717
819	UniRef100_C6TJX5	ubiquitin-conjugating enzyme e2 variant 1c-like	ubiquitin-dependent protein catabolic process; postreplication repair; cell cycle process; RNA processing;	UBC13-MMS2 complex; nucleus; cytosol;	protein binding; ubiquitin-protein ligase activity;	1.12545	0.527008	1.03138	0.378724	3.85251	0.408917	2.00312	0.164222	1.31462	0.17255	9.36415	0.399251	1.09741	0.316925	3.92539	0.0664031
820	UniRef100_K7LP96	glycine-rich rna binding protein			nucleic acid binding; nucleotide binding;	0.900132	0.0969782	1.46618	0.594741	1.93618	0.141894	1.43416	0.0323133	3.00612	0.385335	0.088437	0.024681	1.03152	0.888876	1.37536	0.0331083
821	UniRef100_I1JDS1	psbp-like protein chloroplastic-like	stomatal complex morphogenesis; pentose-phosphate shunt; rRNA processing; plastid organization; photosystem II assembly; positive regulation of catalytic activity;	chloroplast photosystem II; extrinsic to membrane; oxygen evolving complex; chloroplast thylakoid lumen;	calcium ion binding;	0.831434	0.00728128	1.30362	0.308959	1.17324	0.351108	1.10277	0.00520871	1.38541	0.0878328	0.761071	0.393439	0.573733	0.572418	0.906736	0.0618584
822	UniRef100_I1NFK8	glutamine--trna ligase-like	response to freezing; embryo development ending in seed dormancy; photomorphogenesis; lipid storage; sugar mediated signaling pathway; meristem structural organization; protein ubiquitination; seed germination; vegetative to reproductive phase transition of meristem; regulation of flower development; glutamyl-tRNA aminoacylation; glutaminyl-tRNA aminoacylation; ovule development; seed dormancy;	cytosol;	glutamine-tRNA ligase activity; ATP binding;	1.01197	0.784216	1.01462	0.872131	0.806566	0.0200241	0.944383	0.0473506	0.873023	0.0377565	1.00029	0.994963	1.08545	0.0947649	0.986255	0.017131
823	UniRef100_Q6RIB6	malate cytoplasmic-like	response to salt stress; malate metabolic process; tricarboxylic acid cycle; cellular carbohydrate metabolic process; response to zinc ion; response to cadmium ion;	chloroplast stroma; vacuole; nucleus; plasma membrane; apoplast;	L-malate dehydrogenase activity; transferase activity, transferring acyl groups; nucleotide binding;	1.21093	0.182007	3.51424	0.363096	0.956383		2.36258	0.0843107	1.13138	0.471344	9.2368	0.198941	1.11208		5.18409	0.111427
824	UniRef100_I1KLS0	magnesium-chelatase subunit chloroplastic-like	chlorophyll biosynthetic process; ATP catabolic process; photosynthesis;	cell wall; chloroplast stroma;	magnesium chelatase activity; ATP binding; ATPase activity;	0.64041	0.353365	1.9922	0.552343	10.9289	0.38279	4.52052	0.154978	0.429675	0.2569	7.75189	0.495831	1.03411	0.646998	3.07189	0.165269
825	UniRef100_K7MZJ0	sucrose synthase 1	biosynthetic process; sucrose metabolic process;		sucrose synthase activity;	1.37533	0.0692732	0.71928	0.500053	2.2594	0.345279	1.45134	0.0428589	0.956985	0.242896	0.379571	0.211815	0.956615	0.395988	0.76439	0.0631854
826	UniRef100_I1K6T6	magnesium-protoporphyrin ix methyltransferase	protein autophosphorylation; rRNA processing; isopentenyl diphosphate biosynthetic process, mevalonate-independent pathway; chlorophyll biosynthetic process; methylation; regulation of proton transport; photosynthesis;	chloroplast envelope; chloroplast thylakoid membrane;	magnesium protoporphyrin IX methyltransferase activity;	0.856827	0.646529	1.02835	0.698096	0.890274	0.50163	0.925149	0.309016	0.782169	0.446762	0.805874	0.388389	1.14096	0.171679	0.909669	0.0827924
827	UniRef100_I1LWI3	hypersensitive-induced response protein 2		vacuolar membrane; plasmodesma; chloroplast; plasma membrane;	protein histidine kinase binding;					2.1191	0.276434	2.1191	0.276434					0.812167	0.151859	0.812167	0.151859
828	UniRef100_K7LC06	villin-4-like isoform 1	cytoskeleton organization; response to abscisic acid stimulus;		actin binding;	0.845475	0.321916	0.893555	0.65483	0.677433	0.172132	0.805488	0.0950361	4.55849	0.345753	1.03932	0.942496	1.12624	0.0875223	2.24135	0.0802935
829	UniRef100_I1M3C1	60s ribosomal protein l5-like	translation; adaxial/abaxial pattern formation; leaf morphogenesis; root morphogenesis; cell proliferation;	nucleolus; chloroplast; vacuole; cytosolic large ribosomal subunit; plasma membrane;	structural constituent of ribosome; 5S rRNA binding;	0.550457	0.0203977	6.75556	0.434707	0.74796	0.0833132	2.68466	0.00493497	0.595098	0.0969324	4.87995	0.42286	0.821715	0.543783	2.09892	0.0673924
830	UniRef100_I1LB04	s-adenosyl-l-methionine synthetase	response to salt stress; S-adenosylmethionine biosynthetic process; one-carbon metabolic process; methanogenesis;	cytoplasm;	methionine adenosyltransferase activity; metal ion binding; ATP binding;			0.928451	0.111323	0.731091	0.0223472	0.829771	0.00521352			0.729603	0.527574	1.1784	0.00124119	0.954001	0.00159079
831	UniRef100_I1L372	50s ribosomal protein chloroplastic-like	pentose-phosphate shunt; embryo development ending in seed dormancy; translation; photosystem II assembly; isopentenyl diphosphate biosynthetic process, mevalonate-independent pathway; transcription elongation, DNA-dependent; plastid organization; rRNA processing;	chloroplast envelope; membrane; large ribosomal subunit; chloroplast stroma;	structural constituent of ribosome; rRNA binding;	0.858026	0.0488947	0.845689	0.453573	5.18375	0.434756	2.29582	0.0365272	0.940349	0.778874	0.63492	0.650718	6.30944	0.451306	2.62824	0.31086
832	UniRef100_I1LI96	phosphoserine aminotransferase	response to cadmium ion; L-serine biosynthetic process;	chloroplast stroma;	pyridoxal phosphate binding; O-phospho-L-serine:2-oxoglutarate aminotransferase activity;	0.8969	0.407785	1.11421	0.648088	3.81694	0.372082	1.94269	0.185282	0.876404	0.0210358	3.06012	0.482723	0.806546	0.221995	1.58102	0.0119995
833	UniRef100_I1MLP0	glucose-6-phosphate dehydrogenase	pentose-phosphate shunt, oxidative branch;	cytosol;	NADP binding; glucose-6-phosphate dehydrogenase activity;	0.956393	0.426674	5.63666	0.361111	0.768926	0.262681	2.45399	0.1025	2.91167	0.431221	0.919997	0.671164	0.951974	0.844721	1.59455	0.32306
834	UniRef100_I1M7M5	indole-3-glycerol phosphate chloroplastic-like	tryptophan metabolic process;	chloroplast stroma; chloroplast thylakoid; mitochondrion;	indole-3-glycerol-phosphate synthase activity;	0.857886	0.0253661	0.764926	0.32119	0.911652	0.292247	0.844821	0.0125255	0.910926	0.311514	4.67415	0.34473	0.572591	0.112237	2.05256	0.0431032
835	UniRef100_Q5F2M7	pyruvate kinase	phosphorylation; glycolysis;	cytoplasm;	pyruvate kinase activity; potassium ion binding; ATP binding; magnesium ion binding;	1.05292	0.602913	0.970674	0.731696	3.94932	0.441593	1.99097	0.282873	0.92742	0.424754	1.15387	0.264816	0.980513	0.971877	1.0206	0.198243
836	UniRef100_K7L4Q7	nadp-dependent malic enzyme-like	protein homooligomerization; malate metabolic process; oxidation-reduction process;	cytoplasm;	metal ion binding; NAD binding; malate dehydrogenase (oxaloacetate-decarboxylating) activity; malate dehydrogenase (oxaloacetate-decarboxylating) (NADP+) activity;	0.919826	0.654251	0.562845	0.28834	0.967735	0.626606	0.816802	0.208294	3.37659	0.380429	0.445078	0.282899	1.12465	0.0819869	1.64877	0.0341875
837	UniRef100_I1LY84	20 kda chloroplastic-like	protein folding;	cytoplasm;	ATP binding;	0.735671	0.448781	14.6283	0.396077	1.69577	0.245653	5.68657	0.107995	13.3356	0.177969	1.08487	0.871937	0.565249	0.559633	4.99524	0.170996
838	UniRef100_C6SY42	elongation factor 1-beta	defense response to bacterium; translational elongation;	eukaryotic translation elongation factor 1 complex; apoplast;	translation elongation factor activity;	0.872483	0.0708809	0.958626	0.410114	0.945219	0.612771	0.925443	0.0573499	0.839169	0.367294	0.738475	0.52225	0.991001	0.692687	0.856215	0.224118
839	UniRef100_C6T551	mlp-like protein 34-like	response to biotic stimulus; defense response;			1.26427	0.213972	7.89758	0.395313	0.784257	0.462311	3.31537	0.100095	21.9173	0.39029	1.11589	0.0234435	0.50776	0.175503	7.84697	0.00918401
840	UniRef100_I1LR72	glyoxalase i			metal ion binding; lactoylglutathione lyase activity;	0.952727	0.546918	0.952638	0.48101	18.7953	0.425333	6.90024	0.201193	6.19772	0.36116	0.781339	0.62767	0.98237	0.856599	2.65381	0.282332
841	UniRef100_I1L0M6	30s ribosomal protein chloroplastic-like	pentose-phosphate shunt; translation; isopentenyl diphosphate biosynthetic process, mevalonate-independent pathway; chloroplast relocation; chlorophyll biosynthetic process; photosynthetic electron transport in photosystem I; rRNA processing; thylakoid membrane organization;	membrane; ribosome; chloroplast stroma; thylakoid; mitochondrion;	structural constituent of ribosome; RNA binding;	1.00386	0.982693	1.02822	0.232886	0.839442	0.00526201	0.957176	0.0073057	0.977814	0.901944	2.01689	0.33884	1.08931	0.134674	1.36134	0.103693
842	UniRef100_I1KUU0	chaperonin cpn60-like mitochondrial-like	response to cadmium ion; protein refolding;	vacuolar membrane; mitochondrion;	ATP binding; unfolded protein binding;	1.07821	0.364322	1.27038	0.2663	0.933815	0.243501	1.09414	0.070252	4.6219	0.350596	0.678008	0.435227	0.759052	0.466302	2.01965	0.150067
843	UniRef100_I1LWX5	sulfate adenylyltransferase	sulfate assimilation; starch biosynthetic process; cellular response to sulfate starvation; photorespiration;	cytosol; chloroplast stroma;	sulfate adenylyltransferase (ATP) activity; glucose-1-phosphate adenylyltransferase activity;	0.922068	0.820624	9.54767	0.409648	0.863557	0.00198312	3.77777	0.00454194	0.987591	0.848766	0.864634	0.660489	6.64487	0.351088	2.83236	0.284603
844	UniRef100_I1JAE5	dynamin-related protein 5a-like	embryo development ending in seed dormancy; GTP catabolic process; xylem and phloem pattern formation; cell plate formation involved in plant-type cell wall biogenesis; synaptic vesicle endocytosis; trichome branching;	vacuole; phragmoplast; microtubule; cell plate; chloroplast thylakoid membrane; plasma membrane;	GTP binding; clathrin binding; GTPase activity;	1.05729	0.538869	0.793039	0.50632	0.697555	0.0137198	0.849293	0.017809	1.08087	0.322649	1.14419	0.00828142	1.20682	0.214843	1.14396	0.00402337
845	UniRef100_C6TM87	methyl- -binding domain-containing protein 10-like		nucleus;	DNA binding;	0.839648	0.498012	5.01895	0.36235	0.821456		2.9293	0.184901	8.27143	0.365381	1.00172	0.995944	0.104185		4.63658	0.309057
846	UniRef100_I1KL32	probable n-acetyl-gamma-glutamyl-phosphate chloroplastic-like	oxidation-reduction process; arginine biosynthetic process; response to cadmium ion;	nucleolus; chloroplast stroma; membrane;	NAD binding; copper ion binding; N-acetyl-gamma-glutamyl-phosphate reductase activity; protein dimerization activity;	1.03236	0.0406058	1.09746	0.0713332	0.940439	0.0819213	1.02342	0.0019509	13.5334	0.373324	0.815967	0.547832	1.17971	0.214103	5.17637	0.108204
847	UniRef100_B0M1A9	3-ketoacyl- thiolase peroxisomal-like	positive regulation of abscisic acid mediated signaling pathway; glyoxysome organization; response to wounding; jasmonic acid biosynthetic process; fatty acid beta-oxidation;	peroxisome; mitochondrion; nucleolus; vacuolar membrane; chloroplast;	acetyl-CoA C-acyltransferase activity;	0.750328	0.337253	0.926097	0.559869	7.60795	0.428723	3.09479	0.163346	0.949609	0.386347	6.71587	0.414689	1.1234	0.00114043	2.92963	0.00157117
848	UniRef100_I1MBS2	glutamate decarboxylase	root hair elongation; nitrate transport; regulation of anion channel activity; transition metal ion transport; glutamate metabolic process; response to nitrate; response to cadmium ion;	cytosol;	calmodulin binding; glutamate decarboxylase activity; pyridoxal phosphate binding;	1.11531	0.608349	0.935745	0.316602	4.40392	0.345728	2.15166	0.143618	14.9988	0.49938	0.944128	0.817461	1.04042	0.763444	5.66113	0.370531
849	UniRef100_I1M654	coproporphyrinogen-iii chloroplastic-like	heme biosynthetic process; oxidation-reduction process;	chloroplast stroma; membrane; apoplast;	coproporphyrinogen oxidase activity; protein homodimerization activity;	1.23042	0.00346821	0.985436	0.973742	0.831018	0.0856286	1.01563	0.00229656	0.914797	0.743252	0.800308	0.619216	1.06459	0.683861	0.926564	0.372552
850	UniRef100_I1L6V4	dihydroflavonol-4-reductase	cellular metabolic process;		coenzyme binding; catalytic activity;	0.642151	0.372767	7.50424	0.390896	6.45791	0.376774	4.8681	0.126205	0.884407	0.11709	1.20868	0.00367383	0.927302	0.367455	1.0068	0.00139292
851	UniRef100_I1LLM7	asparagine synthetase	glutamine metabolic process; asparagine biosynthetic process;		asparagine synthase (glutamine-hydrolyzing) activity; ATP binding;	0.571175	0.115632	0.945307	0.818519	1.16283	0.58778	0.893104	0.127335	0.427774	0.024441	0.756431	0.204554	0.864125	0.731455	0.682777	0.0174906
852	UniRef100_K7MV72	Uncharacterized protein n=1 Tax=Glycine max RepID=K7MV72_SOYBN				0.925961	0.403886	0.906386	0.12167	1.37453	0.452749	1.06896	0.0673047	0.94843	0.469136	1.04356	0.741204	5.29806	0.364991	2.43002	0.217799
853	UniRef100_I1JIH4	protein disulfide isomerase-like 2-3-like	response to endoplasmic reticulum stress; cell redox homeostasis; glycerol ether metabolic process;	plant-type cell wall; cytoplasmic membrane-bounded vesicle;	electron carrier activity; protein disulfide isomerase activity; protein disulfide oxidoreductase activity;	1.03075	0.586323	0.964997	0.675355	23.5918		0.997875	0.327937	1.01058	0.74682	0.830304	0.554858	1.15346		0.920442	0.338472
854	UniRef100_I1NGN4	phosphoglucomutase	response to cold; starch biosynthetic process; response to nitrate; glucose metabolic process; detection of gravity;	chloroplast envelope; chloroplast stroma; stromule; apoplast;	magnesium ion binding; phosphoglucomutase activity;	0.853527	0.175396	1.30345	0.108132	1.16213	0.53262	1.10637	0.0378166	0.925535	0.369281	0.877447	0.602339	7.67551	0.420072	3.1595	0.179292
855	UniRef100_I1KTM3	carrier protein mitochondrial-like	purine nucleotide transport; transmembrane transport;	nucleolus; chloroplast envelope; vacuole; mitochondrial inner membrane; plasma membrane; cell wall; integral to membrane;	copper ion binding; transporter activity;	0.866479	0.0165722	0.724355	0.00567214	4.99172	0.332452	2.19418	0.000355437	1.18247	0.00685698	1.03478	0.846678	0.558786	0.0726764	0.925344	0.00313087
856	UniRef100_I1KJK0	transcription factor		intracellular part;		0.26975	0.0874725	0.87695	0.600358	1.36729	0.140377	0.837997	0.0298711	1.30348	0.271646	1.09381	0.142946	1.15327	0.17477	1.18352	0.0280626
857	UniRef100_I1LKU4	mar-binding filament-like protein 1-1-like	pentose-phosphate shunt; glucosinolate metabolic process; phosphatidylglycerol biosynthetic process; starch biosynthetic process; plant-type cell wall organization; isopentenyl diphosphate biosynthetic process, mevalonate-independent pathway; regulation of meristem growth; chloroplast relocation; maltose metabolic process; ncRNA metabolic process; polysaccharide catabolic process; thylakoid membr…	plastid nucleoid; chloroplast thylakoid membrane; nucleus;	oxidoreductase activity; DNA binding;	1.00264	0.992938	0.907971	0.462904	1.10383	0.128867	1.00481	0.132819	11.7341	0.187866	0.672382	0.438764	1.06823	0.385536	4.49157	0.0866376
858	UniRef100_I1KLR6	apoptosis inhibitor 5-like		cytosol; plasmodesma; nucleus;		0.923446	0.214528	3.90912	0.346462	0.808265	0.0371797	1.88028	0.0140717	0.996422	0.941669	2.94392	0.450656	1.21534	0.0993402	1.71856	0.105419
859	UniRef100_I1JHH9	phox domain-containing protein	vesicle-mediated transport; late endosome to vacuole transport; intracellular signal transduction; protein maturation; seedling development;	cytosol; retromer complex; multivesicular body membrane; nucleus;	phosphatidylinositol binding; protein self-association; protein heterodimerization activity;	0.858509	0.337958	0.991307	0.910936	1.19934		0.924908	0.274333	0.918405	0.551095	1.1915	0.071715	1.00658		1.05495	0.0555004
860	UniRef100_I1LI93	isocitrate dehydrogenase	tricarboxylic acid cycle;	mitochondrion;	NAD binding; magnesium ion binding; isocitrate dehydrogenase (NAD+) activity;	1.01469	0.811642	4.32777	0.38616	0.977646	0.769742	2.1067	0.320599	0.997266	0.975932	3.92932	0.399507	1.11519	0.228803	2.01393	0.174003
861	UniRef100_I1MGB0	30s ribosomal protein chloroplastic-like	pentose-phosphate shunt; translation; isopentenyl diphosphate biosynthetic process, mevalonate-independent pathway; chloroplast relocation; chlorophyll biosynthetic process; photosynthetic electron transport in photosystem I; rRNA processing; thylakoid membrane organization;	membrane; ribosome; chloroplast stroma; thylakoid; mitochondrion;	structural constituent of ribosome; RNA binding;	0.989787	0.944751	1.02822	0.232886	0.89553	0.205115	0.971179	0.110464	0.95397	0.758316	2.01689	0.33884	1.09554	0.106231	1.35547	0.0778421
862	UniRef100_C6SXW7	plasma-membrane associated cation-binding protein 1	defense response to bacterium; response to cold;	vacuole; plasma membrane; chloroplast;	copper ion binding; calcium ion binding; phosphatidylinositol-3,4,5-trisphosphate binding; phosphatidylinositol-3,5-bisphosphate binding; calmodulin binding;	0.576808	0.13522	1.20151	0.10749	1.07433	0.574129	0.950883	0.0327885	13.6181	0.385514	6.03762	0.370996	1.05149	0.853898	6.9024	0.212613
863	UniRef100_C6TG97	proteasome subunit alpha type-3-like	ubiquitin-dependent protein catabolic process;	cytoplasm; proteasome core complex, alpha-subunit complex; nucleus;	threonine-type endopeptidase activity;	4.85853	0.36897	1.07385	0.555251	0.793029	0.00544428	2.2418	0.00687176	5.13308	0.384842	1.07959	0.515324	1.09331	0.200262	2.43533	0.101172
864	UniRef100_G8FVT2	hypersensitive-induced response protein		plasma membrane; vacuole;				0.550732	0.541398	2.47915	0.273267	1.51494	0.158938			1.89829	0.453639	0.852455	0.306683	1.37537	0.151599
865	UniRef100_I1KMP3	galactose kinase	carbohydrate phosphorylation; galactose metabolic process;	cytoplasm;	ATP binding; galactokinase activity; N-acetylgalactosamine kinase activity;	0.654956	0.318885			6.09526	0.430395	3.37511	0.15002	4.15278	0.382066			0.834827	0.579174	2.4938	0.215452
866	UniRef100_K7LP97	glycine-rich rna binding protein	RNA secondary structure unwinding; DNA duplex unwinding; response to salt stress; response to cold; innate immune response; regulation of stomatal movement; circadian rhythm; vegetative to reproductive phase transition of meristem; response to abscisic acid stimulus; mRNA export from nucleus; response to zinc ion; response to cadmium ion;	cell wall; peroxisome; nucleolus; chloroplast; plasma membrane;	double-stranded DNA binding; nucleotide binding; single-stranded DNA binding;	0.6952	0.0745642	1.10834	0.369044	0		0.901771	0.0411333	0.940329	0.770685	0.0552945	0.0185888	0		0.497812	0.0237526
867	UniRef100_Q42785	nonsymbiotic hemoglobin	oxygen transport; nitrogen fixation; response to stress;	cytoplasm; plasma membrane; cell wall; nuclear matrix;	oxygen transporter activity; iron ion binding; heme binding; oxygen binding;	0.946589	0.744915	0.744517	0.310171	10.0873	0.174698	3.92613	0.10231	1.03987	0.803145	0.422647	0.172726	0.771917	0.427351	0.744812	0.132897
868	UniRef100_C6TMA8	Uncharacterized protein n=1 Tax=Glycine max RepID=C6TMA8_SOYBN				0.694279	0.137738					0.694279	0.137738	4.45101	0.28383					4.45101	0.28383
869	UniRef100_I1JKM1	ru -associated	carbohydrate metabolic process;		hydrolase activity, hydrolyzing O-glycosyl compounds; cation binding;	0.757118	0.261757	43.2826	0.499371			22.0198	0.144473	0.696545	0.010302	0.532779	0.355725			0.614662	0.00732506
870	UniRef100_I1MBE2	ubiquitin-activating enzyme e1	response to cadmium ion; protein ubiquitination; response to other organism;	plasma membrane;	small protein activating enzyme activity; ATP binding; ubiquitin-protein ligase activity;	0.627681	0.359972	2.63175	0.413138	0.992957	0.958593	1.41746	0.234111	0.957023	0.74049	1.97028	0.14564	1.1792	0.0179585	1.36884	0.0106493
871	UniRef100_I1NH45	peroxidase 12-like	response to oxidative stress; oxidation-reduction process;	plant-type cell wall; vacuole; membrane;	metal ion binding; heme binding; peroxidase activity;	0.495966	0.144983	13.6384	0.189626	1.00758	0.907334	5.04733	0.0730263	1.12921	0.188302	0.952403	0.84917	0.728133	0.328189	0.936581	0.122412
872	UniRef100_I1MQD0	t-complex protein 1 subunit gamma-like	protein folding; rRNA processing;	cytosol;	ATP binding; unfolded protein binding;	0.710658	0.288909	6.00387	0.405467	0.782792	0.107165	2.49911	0.0444162	0.954201	0.552394	0.528276	0.193844	1.18173	0.033556	0.88807	0.0172542
873	UniRef100_I1LAJ3	probable voltage-gated potassium channel subunit beta-like	transmembrane transport; potassium ion transport; oxidation-reduction process;	plasma membrane;	potassium channel activity; aryl-alcohol dehydrogenase (NADP+) activity;	1.00138	0.957828	1.25167	0.650448	9.30374	0.386228	3.85226	0.320117	1.00155	0.984878	1.0669	0.874742	1.02886	0.65059	1.03244	0.503874
874	UniRef100_I1KX25	probable adp-ribosylation factor gtpase-activating protein agd8-like	embryo development ending in seed dormancy; regulation of ARF GTPase activity; pollen development; response to abscisic acid stimulus;	cytosol; nucleus;	zinc ion binding; DNA binding; ARF GTPase activator activity;	7.61386	0.363809	0.97907	0.971065	1.00605	0.951172	3.19966	0.386202	18.8371	0.192145	0.442165	0.268156	3.32684	0.410842	7.53538	0.0649476
875	UniRef100_C6TAX7	dehydrin	response to stress; response to water;			1.01925	0.928919	0.967819	0.724974	9.50174	0.321682	3.82961	0.301159	1.43172	0.256526	1.26764	0.101246	40.5082	0.198257	14.4025	0.0227514
876	UniRef100_I1MQM4	glutamate decarboxylase-like	glutamate metabolic process; response to cadmium ion;	nucleus; cytosol;	pyridoxal phosphate binding; glutamate decarboxylase activity; calmodulin binding;	1.10379	0.571265	1.00742	0.888668	1.02924	0.796082	1.04682	0.426463	1.02099	0.732505	9.52715	0.41323	1.16968	0.00477463	3.90594	0.0084478
877	UniRef100_I1JCB1	isocitrate dehydrogenase	tricarboxylic acid cycle; isocitrate metabolic process;	mitochondrion;	NAD binding; magnesium ion binding; isocitrate dehydrogenase (NAD+) activity; zinc ion binding;	1.00986	0.906279	4.32777	0.38616			2.66881	0.300641	0.788177	0.258419	3.92932	0.399507			2.35875	0.120197
878	UniRef100_I1JUS6	aspartate aminotransferase	biosynthetic process; cellular amino acid metabolic process;	plasma membrane; cell wall; cytosol;	pyridoxal phosphate binding; copper ion binding; L-aspartate:2-oxoglutarate aminotransferase activity; L-phenylalanine:2-oxoglutarate aminotransferase activity;	0.666438	0.242345			0.882516	0.0485748	0.774477	0.0200956	1.01226	0.874506			8.68438	0.395216	4.84832	0.297985
879	UniRef100_C6TID5	mitochondrial outer membrane protein porin 2-like	transmembrane transport; regulation of anion transport; response to bacterium; aerobic respiration; glycolysis; response to cadmium ion;	cell wall; chloroplast envelope; mitochondrial outer membrane; vacuolar membrane; plasma membrane;	voltage-gated anion channel activity;	1.06216	0.170293	0.981169	0.971809			1.02166	0.173152	1.32736	0.274955	0.881907	0.558366			1.10463	0.163512
880	UniRef100_I1ND31	probable n-acetyl-gamma-glutamyl-phosphate chloroplastic-like	oxidation-reduction process; arginine biosynthetic process; ovule development; response to cadmium ion;	nucleolus; chloroplast stroma; membrane;	NAD binding; copper ion binding; N-acetyl-gamma-glutamyl-phosphate reductase activity; protein dimerization activity;	1.04244	0.00383914	1.05828	0.290546	0.940439	0.0819213	1.01372	0.000881023	16.7111	0.388849	3.70026	0.403317	1.17971	0.214103	7.19701	0.0900387
881	UniRef100_I1LDY8	atp sulfurylase chloroplastic-like	sulfate assimilation; photoperiodism, flowering; starch biosynthetic process; response to cadmium ion;	heterotetrameric ADPG pyrophosphorylase complex; chloroplast stroma; plasma membrane; apoplast;	sulfate adenylyltransferase (ATP) activity; glucose-1-phosphate adenylyltransferase activity;	0.858073	0.532166	0.971198	0.675619	5.54739	0.386454	2.45889	0.230424	7.73309	0.374741	1.03703	0.323459	1.07531	0.0858683	3.28181	0.038667
882	UniRef100_C6KHU4	phenylalanine ammonia-lyase	cinnamic acid biosynthetic process; L-phenylalanine catabolic process;	cytoplasm;	phenylalanine ammonia-lyase activity;	1.05622	0.678384	0.780366	0.208098	0.736649		0.918294	0.153314	0.734304	0.349732	13.9169	0.368335	0.988343		7.32559	0.142848
883	UniRef100_C6T1W3	Uncharacterized protein n=1 Tax=Glycine max RepID=C6T1W3_SOYBN				0.285877	0.115104	20.7585	0.499058	10.4086	0.497536	10.4843	0.0804109	11.9384	0.433183	0.660942	0.686583	1.92646	0.466339	4.84193	0.230168
884	UniRef100_I1JJ05	oxygen-evolving enhancer protein chloroplastic-like	defense response to bacterium; photosynthesis;	chloroplast envelope; extrinsic to membrane; thylakoid lumen; chloroplast stroma; apoplast; chloroplast thylakoid membrane; oxygen evolving complex;	poly(U) RNA binding; calcium ion binding;	1.23777	0.0947346	1.26053	0.00227284	1.13749		1.24915	0.000582954	6.36909	0.367406	5.07106	0.387877	1.4953		5.72008	0.154431
885	UniRef100_B0M1A5	betaine aldehyde dehydrogenase	oxidation-reduction process; response to water deprivation; response to salt stress; phenylpropanoid metabolic process; glycine betaine biosynthetic process;	cytosol; cell wall; leucoplast; peroxisome; chloroplast;	betaine-aldehyde dehydrogenase activity; 3-chloroallyl aldehyde dehydrogenase activity; nucleotide binding;	0.848671	0.406025	0.794617	0.110505	0.769378	0.274779	0.804222	0.0438282	9.62161	0.183704	1.04923	0.434476	1.07951	0.234475	3.91678	0.0594351
886	UniRef100_I1MIA8	calcium ion binding		cytosol; nucleus;	calcium ion binding;	0.891708	0.641405	0.726906	0.377537			0.809307	0.230317	1.65106	0.19356	6.68383	0.37828			4.16745	0.0915354
887	UniRef100_I1K855	adenine phosphoribosyltransferase chloroplastic-like	cellular response to phosphate starvation; gluconeogenesis; nucleoside metabolic process; adenine salvage; response to salt stress; glycolysis; response to cadmium ion; transmembrane transport; phosphate transport; circadian rhythm;	plant-type cell wall; integral to membrane; Golgi apparatus; cytosol; chloroplast stroma; plasma membrane;	adenine phosphoribosyltransferase activity; inorganic phosphate transmembrane transporter activity; sugar:hydrogen symporter activity; phosphate transmembrane transporter activity;	0.958013	0.337403			0.805626	0.389253	0.881819	0.145004	1.00514	0.984736			3.79071	0.356465	2.39792	0.301283
888	UniRef100_I1M6X0	at1g06530-like protein	mitochondrion organization;	vacuolar membrane; integral to mitochondrial outer membrane; cytosol; plastid;		1.0327	0.709985	1.13749	0.131921	0.974482	0.82757	1.04823	0.158769	11.5549	0.185186	0.632887	0.646378	1.06807	0.0762635	4.41861	0.0350673
889	UniRef100_I1KXW6	uncharacterized oxidoreductase chloroplastic-like	oxidation-reduction process;	plastoglobule; chloroplast envelope; chloroplast thylakoid membrane;	alditol:NADP+ 1-oxidoreductase activity;	0.978476	0.815621	1.19781	0.569723	1.01281	0.956754	1.06303	0.448266	1.29189	0.242609	0.0244513	3.61646e-05	1.03196	0.760939	0.782767	9.43383e-05
890	UniRef100_Q9M508	beta-ketoacyl-acp synthetase i	fatty acid biosynthetic process;		3-oxoacyl-[acyl-carrier-protein] synthase activity;	0.941701	0.699071	0.937373	0.531633	1.81608	0.521024	1.23172	0.281862	0.998218	0.969315	1.1357	0.148412	1.1676	0.212352	1.10051	0.0842702
891	UniRef100_I1JE07	caffeoyl- 3-o- partial	lignin biosynthetic process; methylation;		caffeoyl-CoA O-methyltransferase activity; metal ion binding;	0.884235	0.565983	0.558601	0.517618	0.695778	0.162389	0.712871	0.114518	1.18729	0.108499	12.2339	0.491466	4.12791	0.358314	5.84971	0.0603309
892	UniRef100_I1KZ20	peptidyl-prolyl cis-trans isomerase fkbp62-like	protein folding; protein peptidyl-prolyl isomerization;		peptidyl-prolyl cis-trans isomerase activity;	0.988184	0.741573	1.10813	0.506255	3.86054	0.381647	1.98562	0.23484	6.1981	0.379192	1.15765	0.172415	1.04725	0.327429	2.801	0.0654711
893	UniRef100_P43210	delta-aminolevulinic acid dehydratase	heme biosynthetic process; chlorophyll biosynthetic process;	chloroplast stroma;	metal ion binding; porphobilinogen synthase activity;	1.10886	0.33379	0.540575	0.472844	10.1382	0.428102	3.92921	0.145017	1.30356	0.148905	1.29985	0.101697	0.38975	0.216127	0.997722	0.0160507
894	UniRef100_C6T4R9	ubiquitin extension protein	translation;	cytosolic small ribosomal subunit; nucleus;	metal ion binding; structural constituent of ribosome;	1.07478	0.852076	1.0851	0.77428	26.4039	0.498985	9.52127	0.381885	1.67151	0.0899115	0.853887	0.608309	1.8793	0.484064	1.46823	0.0761784
895	UniRef100_I1LDC1	ran-binding protein 1 homolog b-like	intracellular transport;			0.743133	0.22509			7.42017	0.385981	4.08165	0.104898	9.20802	0.35853			0.859707	0.649293	5.03386	0.223707
896	UniRef100_C6TND8	nucleosome assembly protein 1-like protein	nucleosome assembly;	nucleus;		0.574757	0.343671	0.214629	0.0207866	5.82341	0.349761	2.20427	0.013007	1.03385	0.772747	0.825072	0.553048	3.76163	0.394334	1.87352	0.259325
897	UniRef100_I1K180	calcium sensing chloroplastic-like	cellular response to calcium ion; pentose-phosphate shunt; response to far red light; regulation of stomatal closure; unsaturated fatty acid biosynthetic process; positive regulation of catalytic activity; starch biosynthetic process; response to red light; photosystem II assembly; isopentenyl diphosphate biosynthetic process, mevalonate-independent pathway; maltose metabolic process; photosynthe…	chloroplast thylakoid membrane; mitochondrion;		0.955404	0.763858	0.827186	2.06077e-05	8.14699	0.450846	3.30986	9.93527e-05	1.1218	0.145861	1.10023	0.117286	1.11562	0.00603955	1.11255	0.000976628
898	UniRef100_I1MIC0	mlp-like protein	response to biotic stimulus; defense response;			1.19394	0.101866	0.942443	0.235256	0.644205	0.0944312	0.926864	0.012036	0.909068	0.00528567	1.0298	0.867263	0.96634	0.732064	0.968402	0.0163653
899	UniRef100_K7MRE8	uncharacterized oxidoreductase chloroplastic-like	oxidation-reduction process;	plastoglobule; chloroplast envelope; chloroplast thylakoid membrane;	alditol:NADP+ 1-oxidoreductase activity;	0.948638	0.571943	1.19571	0.5748	0.972376	0.833915	1.03891	0.344877	1.18331	0.529972	0.393865	0.247311	1.01922	0.730205	0.865464	0.182085
900	UniRef100_A9P9X4	adp-ribosylation factor	vesicle-mediated transport; small GTPase mediated signal transduction; N-terminal protein myristoylation; intracellular protein transport; response to cadmium ion;	cytosol; plastid; vacuolar membrane; Golgi-associated vesicle; plasma membrane;	copper ion binding; phospholipase activator activity; transporter activity; hydrolase activity; GTP binding;	1.00728	0.929022					1.00728	0.929022	0.751295	0.0121922					0.751295	0.0121922
901	UniRef100_C6T8F0	glutamine synthetase	nitrogen fixation; glutamine biosynthetic process;	cytoplasm;	glutamate-ammonia ligase activity; ATP binding;	1.26082	0.260326	0.792396	0.482702	0.915366	0.1466	0.989527	0.0587616	1.00673	0.909408	0.895827	0.749099	1.04153	0.783173	0.98136	0.491743
902	UniRef100_K7LRU6	Uncharacterized protein n=1 Tax=Glycine max RepID=K7LRU6_SOYBN				2.33323	0.430269	0.796581	0.249909	0.817637		1.5649	0.124095	0.80832	0.216277	5.10548	0.374844	1.09303		2.9569	0.0992854
903	UniRef100_I1L685	calreticulin-3-like	protein folding;	endoplasmic reticulum;	unfolded protein binding; calcium ion binding;	1.13852	0.0674372	0.831593	0.349993	1.22543	0.204638	1.06518	0.0216648	6.48819	0.368578	9.7138	0.219953	0.81199	0.370673	5.67133	0.083302
904	UniRef100_C6TM75	isopentenyl pyrophosphate isomerase	isopentenyl diphosphate biosynthetic process; chlorophyll biosynthetic process; flower development; dimethylallyl diphosphate biosynthetic process; terpenoid biosynthetic process; photosynthesis;	cytosol; mitochondrion; chloroplast;	metal ion binding; isopentenyl-diphosphate delta-isomerase activity; hydrolase activity;	1.07458	0.563308	0.942092	0.335665	0.527969	0.247643	0.848213	0.113285	0.689606	0.23067	0.965025	0.88943	1.03282	0.709389	0.895817	0.237118
905	UniRef100_I1M1P1	pyridoxine biosynthesis protein	pentose-phosphate shunt; positive regulation of catalytic activity; starch biosynthetic process; response to non-ionic osmotic stress; maltose metabolic process; response to lipid hydroperoxide; pyridoxal phosphate biosynthetic process; hyperosmotic salinity response; response to UV-B; cellular amino acid metabolic process; chlorophyll metabolic process; pyridoxine biosynthetic process;	chloroplast; cytosol; endomembrane system; plasma membrane;	protein heterodimerization activity; protein homodimerization activity; catalytic activity;	0.807746	0.0319777	0.724583	0.00620149	0.850588	0.154869	0.794306	0.00035021	1.03811	0.361211	0.650757	0.663304	1.37049	0.00227313	1.01978	0.00385496
906	UniRef100_C6SWN0	adenine phosphoribosyltransferase chloroplastic-like	cellular response to phosphate starvation; gluconeogenesis; nucleoside metabolic process; adenine salvage; response to salt stress; glycolysis; response to cadmium ion; transmembrane transport; phosphate transport; circadian rhythm;	plant-type cell wall; integral to membrane; Golgi apparatus; cytosol; chloroplast stroma; plasma membrane;	adenine phosphoribosyltransferase activity; inorganic phosphate transmembrane transporter activity; sugar:hydrogen symporter activity; phosphate transmembrane transporter activity;	1.07895	0.218596			0.74593	0.38166	0.912442	0.101576	0.900205	0.753782			4.49006	0.37277	2.69513	0.256804
907	UniRef100_I1K181	calcium sensing chloroplastic-like	cellular response to calcium ion; pentose-phosphate shunt; response to far red light; regulation of stomatal closure; unsaturated fatty acid biosynthetic process; positive regulation of catalytic activity; starch biosynthetic process; response to red light; photosystem II assembly; isopentenyl diphosphate biosynthetic process, mevalonate-independent pathway; maltose metabolic process; photosynthe…	chloroplast thylakoid membrane; mitochondrion;		0.828327	0.361814	0.823777	0.0270942	8.14699	0.450846	3.26636	0.0202391	1.12399	0.0837026	1.034	0.577237	1.11562	0.00603955	1.0912	0.00231372
908	UniRef100_C6T017	60s ribosomal protein l9-like	translation; adaxial/abaxial pattern formation;	nucleolus; chloroplast envelope; vacuole; cytosolic large ribosomal subunit; plasma membrane;	rRNA binding; structural constituent of ribosome;	1.09807	0.690942			1.09948	0.786375	1.09877	0.407004	21.3396	0.395618			0.593587	0.293246	10.9666	0.131685
909	UniRef100_I1J4S3	plastid lipid-associated protein chloroplastic-like		chloroplast thylakoid membrane; plastoglobule;	structural molecule activity;	1.08251	0.140376	0.957596	0.872134	1.04304	0.667188	1.02771	0.164309	1.16315	0.368317	1.88978	0.13956	1.07064	0.356863	1.37452	0.0585814
910	UniRef100_C6TA11	diaminopimelate decarboxylase	lysine biosynthetic process via diaminopimelate;	chloroplast stroma; cytosol;	diaminopimelate decarboxylase activity;			0.997236	0.970999	0.642916	0.0905546	0.820076	0.105899			9.99566	0.380061	2.1941	0.331969	6.09488	0.140565
911	UniRef100_I1LQ46	coatomer subunit gamma-like	vesicle-mediated transport; intracellular protein transport;	chloroplast; COPI vesicle coat;	clathrin binding; structural molecule activity;	0.996927	0.950595			3.78728	0.408973	2.39211	0.323753	0.841078	0.132616			1.04205	0.840887	0.941565	0.127682
912	UniRef100_C6T7R6	methylthioribose kinase-like	phosphorylation; methionine biosynthetic process;		S-methyl-5-thioribose kinase activity;	0.786065	0.505221	0.997374	0.954626	1.53596	0.559325	1.10647	0.341738	0.732877	0.0920925	0.831401	0.35851	1.14657	0.268005	0.903615	0.0342593
913	UniRef100_C6TMQ6	stomatin-like protein		membrane; mitochondrion;	zinc ion binding;	6.6827	0.418141	5.4075	0.446344	0.893583	0.0970902	4.32793	0.058065	38.7493	0.421815	0.568236	0.234044	0.639719	0.10588	13.3191	0.0387896
914	UniRef100_I1LRW8	protein thylakoid chloroplastic-like	protein import into chloroplast thylakoid membrane; thylakoid membrane organization; photosynthesis; G-protein coupled receptor protein signaling pathway; protein import into chloroplast stroma; sugar mediated signaling pathway;	plastid outer membrane; chloroplast envelope; chloroplast thylakoid membrane; photosystem II; chloroplast stroma; plastid inner membrane; stromule;		0.780516	0.141853	0.47607	0.0417234	0.871589	0.0353665	0.709392	0.00175865	0.838893	0.468062	1.89071	0.190993	0.531776	0.0857418	1.08713	0.0307611
915	UniRef100_I1KD09	atp synthase subunit mitochondrial-like	ATP synthesis coupled proton transport;	chloroplast; cell wall; nucleolus; mitochondrial proton-transporting ATP synthase, catalytic core;	proton-transporting ATPase activity, rotational mechanism; zinc ion binding; hydrogen ion transporting ATP synthase activity, rotational mechanism;	0.87121	0.49154	0.429737	0.359299	1.58272	0.455427	0.961222	0.162663	0.931081	0.208883	17.3418	0.518149	1.00144	0.978371	6.42478	0.194267
916	UniRef100_I1JSP6	coatomer subunit gamma-like	vesicle-mediated transport; proteasomal protein catabolic process; cytoskeleton organization; gluconeogenesis; intracellular protein transport; protein N-linked glycosylation;	COPI vesicle coat; cytosol; plasmodesma; chloroplast; nucleus; plasma membrane;	clathrin binding; structural molecule activity;	0.984952	0.736136			0.711829	0.00147504	0.848391	0.00250059	0.856569	0.118475			0.958066	0.864261	0.907317	0.119422
917	UniRef100_I1ML97	lysosomal alpha-mannosidase-like	mannose metabolic process;	plant-type cell wall; vacuole; plasma membrane; apoplast;	alpha-mannosidase activity; carbohydrate binding; zinc ion binding;	0.746152	0.378059	4.60688	0.368787	20.013	0.422072	8.45534	0.132239	1.13196	0.0808494	1.03117	0.909399	0.698822	0.464769	0.953985	0.0911476
918	UniRef100_K7MFT2	snw domain-containing protein 1-like	N-terminal protein myristoylation; response to salt stress; nuclear-transcribed mRNA catabolic process; vegetative to reproductive phase transition of meristem; response to abscisic acid stimulus; positive regulation of transcription, DNA-dependent; nuclear mRNA splicing, via spliceosome; regulation of circadian rhythm; response to mannitol stimulus;	nucleolus; spliceosomal complex;	protein binding;	0.796228	0.250796	1.27566	0.5104	3.93973	0.410224	2.00387	0.122465	1.18062	0.0166815	0.527014	0.204391	16.5513	0.388693	6.08631	0.00788521
919	UniRef100_I1NCQ3	l-gulonolactone oxidase-like	meristem initiation; cell wall biogenesis; cell wall macromolecule metabolic process; xylem development; oxidation-reduction process;	cell wall; extracellular region; membrane;	flavin adenine dinucleotide binding; UDP-N-acetylmuramate dehydrogenase activity; D-arabinono-1,4-lactone oxidase activity; L-gulonolactone oxidase activity;	0.87241	0.397683	0.870032	0.149398	1.02874	0.63565	0.923726	0.09771	0.99083	0.623429	1.42262	0.683173	1.20341	0.000860901	1.20562	0.00279104
920	UniRef100_I1JV68	argininosuccinate lyase-like	purine nucleotide biosynthetic process; arginine biosynthetic process via ornithine;	chloroplast stroma;	argininosuccinate lyase activity;	1.00056	0.995635			0.626419	0.0714277	0.813492	0.0894236	0.896691	0.371137			1.09573	0.0830494	0.99621	0.0452
921	UniRef100_C6TCW1	calreticulin-3- partial	protein folding;	endoplasmic reticulum;	unfolded protein binding; calcium ion binding;	1.10476	0.146207	0.975701	0.593231	1.22543	0.204638	1.10196	0.0572013	0.963682	0.891281	12.7497	0.10789	0.81199	0.370673	4.8418	0.0938649
922	UniRef100_I1M2S7	hydroxyacylglutathione hydrolase mitochondrial-like	oxidation-reduction process; response to salt stress; methylglyoxal catabolic process to D-lactate; endosperm development; embryo development ending in seed dormancy;	mitochondrion;	sulfur dioxygenase activity; glutathione thiolesterase activity; hydroxyacylglutathione hydrolase activity;	0.398348	0.241527			6.61778	0.359339	3.50807	0.104811	1.05649	0.167203			1.23878	0.0131873	1.14764	0.00468737
923	UniRef100_I1LLM2	asparagine synthetase	glutamine metabolic process; asparagine biosynthetic process;		asparagine synthase (glutamine-hydrolyzing) activity; ATP binding;	0.481669	0.130834	0.884209	0.448584	1.08604	0.71821	0.817307	0.10541	0.335291	0.0309014	0.879017	0.453864	0.951661	0.87687	0.72199	0.0437481
924	UniRef100_C6T5M5	ubiquitin extension protein	translation;	cytosolic small ribosomal subunit;	structural constituent of ribosome;	1.01453	0.964766	1.2474	0.456804	26.4039	0.498985	9.55529	0.303812	1.54099	0.109869	0.783269	0.555138	1.8793	0.484064	1.40119	0.0822733
925	UniRef100_C6TC96	Putative uncharacterized protein n=1 Tax=Glycine max RepID=C6TC96_SOYBN				1.09146	0.13144	1.00662	0.987366	1.22888	0.68722	1.10899	0.173976	10.7228	0.438704	1.43097	0.497653	0.790091	0.416696	4.31464	0.176225
926	UniRef100_C6TGV7	atp-citrate lyase a-1	carotenoid biosynthetic process; starch biosynthetic process; positive regulation of flower development; aging; anthocyanin accumulation in tissues in response to UV light; chlorophyll biosynthetic process; positive regulation of cell size; regulation of embryonic development; leaf development; wax biosynthetic process; acetyl-CoA biosynthetic process;	cytosol; citrate lyase complex;	ATP citrate synthase activity; ligase activity; lyase activity; ATP binding;	0.880631	0.23054			6.70727	0.434755	3.79395	0.117432	0.667431	0.110639			0.90219	0.841216	0.784811	0.11077
927	UniRef100_I1KQ42	3-hydroxyisobutyryl- hydrolase-like protein	metabolic process;		catalytic activity;	1.13575	0.0136736			0.740521	0.0236003	0.938137	0.000841047	1.00593	0.918122			1.05959	0.336886	1.03276	0.275258
928	UniRef100_I1JLL3	aldo-keto reductase family 4 member c9-like	oxidation-reduction process;		oxidoreductase activity;	1.07349	0.0502438	0.915061	0.00589113	0.976646	0.52659	0.988399	0.00137676	1.20716	0.00923069	1.23643	0.139528	1.18851	0.0917515	1.2107	0.0010928
929	UniRef100_I1NC65	proteasome subunit beta type-4-like	proteolysis involved in cellular protein catabolic process;	cytoplasm; proteasome core complex; nucleus;	threonine-type endopeptidase activity;	1.16056	0.0221392	0.934717	0.0474991	0.762268	0.067772	0.952516	0.000714819	1.53269	0.650686	0.812431	0.675608	0.979721	0.600961	1.10828	0.337712
930	UniRef100_C6TGU0	dehydroascorbate reductase	toxin catabolic process; response to cyclopentenone; thylakoid membrane organization; protein glutathionylation;	chloroplast envelope; chloroplast stroma;	glutathione dehydrogenase (ascorbate) activity;	0.9675	0.877582	0.860278	0.0181515			0.913889	0.0259883	1.16329	0.527206	3.43183	0.399155			2.29756	0.207536
931	UniRef100_C6T828	(+)-neomenthol dehydrogenase	response to karrikin; defense response; oxidation-reduction process;	plant-type cell wall; plasma membrane;	(+)-neomenthol dehydrogenase activity; nucleotide binding; (-)-menthol dehydrogenase activity;	1.02529	0.90506	0.957061	0.291468	0.783699	0.199551	0.922017	0.12267	1.06523	0.464067	15.038	0.188541	1.14756	0.395311	5.75026	0.0919199
932	UniRef100_I1MGM0	translationally controlled tumor protein		cytoplasm;		0.644546	0.187184	0.956449	0.860255	0.925667	0.2372	0.842221	0.0984782	1.00785	0.872498	36.1797	0.208761	0.91696	0.808422	12.7015	0.238826
933	UniRef100_I1LCU6	phosphoenolpyruvate carboxylase 4-like	tricarboxylic acid cycle; carbon fixation;	cytoplasm;	phosphoenolpyruvate carboxylase activity;	1.14477	0.701919	0.566675	0.231202	0.815304	0.0063328	0.842251	0.006436	0.914462	0.507373	0.427359	0.261393	1.0873	0.106611	0.809709	0.0484707
934	UniRef100_I1JAV9	pectin methylesterase	cell wall modification; negative regulation of catalytic activity;	cell wall;	pectinesterase activity; aspartyl esterase activity; enzyme inhibitor activity;	1.23752	0.31371	0.6511	0.184075	0.839986	0.05281	0.909535	0.0151937	1.11574	0.217622	0.58048	0.263383	0.95776	0.360122	0.884659	0.0637821
935	UniRef100_I1KRM4	protein		chloroplast envelope;	binding;	1.0033	0.972513	0.977618	0.301126	1.11318		0.990457	0.264618	4.88908	0.326095	1.36813	0.139818	1.10653		3.1286	0.0623986
936	UniRef100_I1LIN0	uncharacterized aminotransferase y4ub-like	response to oxidative stress; gamma-aminobutyric acid catabolic process; glutamate decarboxylation to succinate; pollen tube adhesion; fruit development; shoot system development; beta-alanine catabolic process; pollen tube guidance; response to cadmium ion; response to organic substance;	mitochondrion; chloroplast; plasma membrane;	zinc ion binding; cobalt ion binding; N2-acetyl-L-ornithine:2-oxoglutarate 5-aminotransferase activity; 4-aminobutyrate:pyruvate transaminase activity; pyridoxal phosphate binding;	1.04693	0.38674	1.29838	0.420183	0.900804		1.17266	0.170763	0.94131	0.147611	5.56601	0.371196	0.97964		3.25366	0.0724702
937	UniRef100_I1MN39	proteasome subunit alpha type-7-like	ubiquitin-dependent protein catabolic process;	phragmoplast; cytosolic ribosome; vacuole; proteasome core complex, alpha-subunit complex; plasma membrane; spindle; chloroplast; nucleus;	threonine-type endopeptidase activity;	0.747298	0.0166116	0.830422	0.265166	1.15295	0.614169	0.910222	0.0138403	1.16246	0.0746319	1.26529	0.000698041	0.48662	0.459021	0.971456	0.000282853
938	UniRef100_I1LP54	prohibitin- mitochondrial-like	response to stress;	vacuole; plasma membrane; cell wall; mitochondrial respiratory chain complex I; chloroplast;		0.946853	0.292325	0.917879	0.441779	7.52396	0.542237	3.12957	0.148492	7.48784	0.361695	0.497476	0.474702	11.3333	0.504501	6.43953	0.170714
939	UniRef100_Q9M507	beta-ketoacyl-acp synthetase i	fatty acid biosynthetic process; chloroplast fission; embryo development;	chloroplast envelope; chloroplast stroma; membrane;	3-oxoacyl-[acyl-carrier-protein] synthase activity;	0.636323	0.364447	0.937373	0.531633	0.587076	0.0265677	0.720257	0.0227459	0.683127	0.421359	1.1357	0.148412	1.23176	0.265384	1.01686	0.05448
940	UniRef100_Q944T2	translationally controlled tumor protein		cytoplasm;		0.584077	0.11688	1.18011	0.503854	0.925667	0.2372	0.896618	0.048042	1.0227	0.551101	5.8975	0.413204	0.91696	0.808422	2.61239	0.273488
941	UniRef100_I1LR95	50s ribosomal protein l9	translation; isopentenyl diphosphate biosynthetic process, mevalonate-independent pathway; ribosome biogenesis;	plastid large ribosomal subunit; chloroplast envelope; chloroplast stroma;	rRNA binding; structural constituent of ribosome;	0.900071	0.356725	16.6788	0.424834	3.58074	0.377418	7.05319	0.129737	1.03649	0.811634	4.97422	0.440941	5.60268	0.353501	3.87113	0.217365
942	UniRef100_I1K4Q5	60s ribosomal protein l6	translation;	nucleolus; plasma membrane; cytosolic large ribosomal subunit; chloroplast; endoplasmic reticulum;	structural constituent of ribosome;			1.01742	0.899692	0.870851	0.186443	0.944135	0.174939			1.32146	0.649926	0.734053	0.155597	1.02776	0.118259
943	UniRef100_I1LTT8	aryl-alcohol dehydrogenase -like	aromatic amino acid family metabolic process; pentose-phosphate shunt; sulfur amino acid metabolic process; carotenoid biosynthetic process; unsaturated fatty acid biosynthetic process; isopentenyl diphosphate biosynthetic process, mevalonate-independent pathway; vitamin metabolic process; chloroplast relocation; glycine catabolic process; lipoate metabolic process; coenzyme biosynthetic process;…	chloroplast envelope; plant-type cell wall; chloroplast stroma;	aldo-keto reductase (NADP) activity;	1.06919	0.129252	4.32082	0.353696			2.695	0.0625348	0.939035	0.80505	0.888796	0.803906			0.913916	0.456494
944	UniRef100_I1ME74	quinone reductase family protein	oxidation-reduction process; negative regulation of transcription, DNA-dependent;		NADPH:quinone reductase activity; FMN binding;	8.69658	0.179146			1.0736	0.640467	4.88509	0.130554	0.884339	0.548384			0.803126	0.167679	0.843733	0.109717
945	UniRef100_I1LT58	nucleoid-associated protein synpcc7942_0464-like		chloroplast thylakoid membrane; chloroplast envelope; chloroplast stroma;		0.769116	0.424434	0.967266	0.565409	0.974676	0.72367	0.903686	0.264075	1.30664	0.0430194	0.594766	0.292899	0.487793	0.469335	0.796401	0.0252824
946	UniRef100_K7MB32	peroxidase	oxidation-reduction process; response to oxidative stress;		heme binding; metal ion binding; peroxidase activity;	0.621622	0.333709	0.787384	0.455496	1.22678	0.27198	0.878595	0.104011	1.06108	0.715509	0.741167	0.498905	0.972437	0.919419	0.924893	0.38125
947	UniRef100_I1KHZ4	60s ribosomal protein l5-like	translation; adaxial/abaxial pattern formation; leaf morphogenesis; root morphogenesis; cell proliferation;	nucleolus; chloroplast; vacuole; cytosolic large ribosomal subunit; plasma membrane;	structural constituent of ribosome; 5S rRNA binding;	0.805029	0.124308	6.59965	0.450141	0.700231	0.00387434	2.70164	0.00181047	0.725603	0.00335423	4.50578	0.480308	1.10715	0.0125404	2.11285	0.000244848
948	UniRef100_I1JJS4	chalcone reductase	flavonoid biosynthetic process; oxidation-reduction process;		oxidoreductase activity; 6'-deoxychalcone synthase activity;	0.852273	0.535975			10.3431	0.126955	5.59769	0.0863127	0.942795	0.104371			0.981223	0.879352	0.962009	0.109553
949	UniRef100_I1KDI9	nucleoid-associated protein synpcc7942_0464-like		chloroplast thylakoid membrane; chloroplast envelope; chloroplast stroma;		0.65323	0.384338	1.0803	0.402163			0.866765	0.164359	1.37745	0.042182	0.513215	0.0700239			0.945332	0.0060633
950	UniRef100_I1LKW7	bifunctional polymyxin resistance	nucleotide-sugar biosynthetic process;	nucleus; cytosol; apoplast;	UDP-glucuronate decarboxylase activity; coenzyme binding; nucleotide binding;	0.827481	0.128308	0.966341	0.538726	0.720226	0.023033	0.838016	0.00912188	0.890764	0.16985	0.534053	0.516576	0.839169	0.593411	0.754662	0.121761
951	UniRef100_I1LHN4	probable xaa-pro aminopeptidase p-like	protein import into peroxisome matrix; auxin polar transport; intra-Golgi vesicle-mediated transport; lipid transport; lithium ion transport; protein N-linked glycosylation;	cytosol; plasma membrane;	metal ion binding; aminopeptidase activity; N-1-naphthylphthalamic acid binding;	3.10356	0.352448			4.87561	0.362268	3.98958	0.14187	0.887791	0.444967			6.47312	0.373747	3.68046	0.173798
952	UniRef100_C6ZJY9	serine mitochondrial-like	purine nucleotide biosynthetic process; glycine metabolic process; methylation; L-serine metabolic process;	cytosol; chloroplast stroma;	glycine hydroxymethyltransferase activity; pyridoxal phosphate binding; methyltransferase activity;	1.64221	0.207786	0.927618	0.458794	3.35113	0.369274	1.97365	0.0930557	0.813769	0.00704888	0.711472	0.492569	0.866873	0.466795	0.797371	0.00925159
953	UniRef100_K7MP05	3-isopropylmalate dehydratase-like	cellular amino acid biosynthetic process; response to cadmium ion; glucosinolate biosynthetic process;	chloroplast stroma;	3-isopropylmalate dehydratase activity; 4 iron, 4 sulfur cluster binding; intramolecular transferase activity, transferring hydroxy groups;	1.03681	0.533413	0.285818	0.106715	10.111	0.379382	3.8112	0.0658844	7.57009	0.364668	0.709292	0.48747	0.489762	0.134777	2.92305	0.0709592
954	UniRef100_I1L332	proline--trna ligase-like	iron-sulfur cluster assembly; regulation of photosynthesis; embryo sac development; thylakoid membrane organization; vegetative to reproductive phase transition of meristem; chloroplast organization; ovule development; prolyl-tRNA aminoacylation; embryo development ending in seed dormancy;	mitochondrion; chloroplast stroma;	proline-tRNA ligase activity; ATP binding;	6.17746	0.356054	0.678702	0.43256	1.15832		3.42808	0.16391	0.98799	0.739391	1.1163	0.0924432	1.04644		1.05215	0.0866252
955	UniRef100_I1N783	proteasome subunit alpha type-3-like	response to cold; response to cadmium ion; ubiquitin-dependent protein catabolic process;	vacuole; proteasome core complex, alpha-subunit complex; plasma membrane; nucleus; apoplast;	threonine-type endopeptidase activity;	5.83383	0.384705	1.07385	0.555251	0.770162	0.000365038	2.55928	0.000771054	6.1896	0.399772	1.07959	0.515324	1.09699	0.179122	2.78873	0.0961532
956	UniRef100_Q9SWA8	glycine-rich rna binding protein		nucleus;	RNA binding; nucleotide binding;	0.900132	0.0969782			1.2832	0.636441	1.09167	0.0797963	3.00612	0.385335			0.670218	0.32189	1.83817	0.138718
957	UniRef100_O22518	40s ribosomal protein sa	translation; response to salt stress; mature ribosome assembly;	small ribosomal subunit; chloroplast; cytosolic ribosome; nucleus; plasma membrane;	structural constituent of ribosome;	1.09759	0.565499	1.032	0.458314	0.705992	0.0180725	0.945195	0.0211612	0.636631	0.365542	1.22196	0.140956	1.02204	0.823765	0.960212	0.105913
958	UniRef100_I1MI09	adenylate kinase family protein	nucleotide phosphorylation; transcription elongation, DNA-dependent; photosynthesis;	chloroplast envelope; chloroplast thylakoid membrane;	adenylate kinase activity; ATP binding;	1.02435	0.865504	1.00178	0.974793	8.44198	0.184799	3.48937	0.247344	1.12574	0.201441	0.85082	0.508921	0.968419	0.823516	0.981659	0.167886
959	UniRef100_I1JYG3	60s ribosomal protein l9-like	translation; adaxial/abaxial pattern formation;	nucleolus; chloroplast envelope; vacuole; cytosolic large ribosomal subunit; plasma membrane;	rRNA binding; structural constituent of ribosome;	0.875126	0.747512			0.969765	0.881444	0.922446	0.461798	21.3445	0.395484			0.510532	0.0737691	10.9275	0.0431838
960	UniRef100_I1MCD0	3-isopropylmalate dehydrogenase	oxidation-reduction process; response to salt stress; ubiquinone biosynthetic process; glucosinolate biosynthetic process; leucine biosynthetic process;	chloroplast envelope; thylakoid; chloroplast stroma;	NAD binding; 3-isopropylmalate dehydrogenase activity; magnesium ion binding;	1.23465	0.106114			0.733145	0.37472	0.983897	0.0557787	0.967087	0.650918			0.999737	0.998178	0.983412	0.457654
961	UniRef100_I1NC67	cysteine synthase	aging; response to zinc ion; cysteine biosynthetic process from serine; response to cadmium ion;	peroxisome; chloroplast; nucleus; plasma membrane; apoplast;	L-mimosine synthase activity; pyrazolylalanine synthase activity; beta-pyrazolylalanine synthase activity; cysteine synthase activity;	0.898381	0.765175	1.05525	0.471124	0.712095	0.0640585	0.888575	0.0691201	6.77318	0.379839	0.726412	0.512296	1.04275	0.513575	2.84745	0.187213
962	UniRef100_I1KSX1	eukaryotic translation initiation factor 4b1	gravitropism;	intracellular part;	translation initiation factor activity;	1.16572	0.444438	0.797296	0.620508	1.17784	0.413365	1.04695	0.203579	1.96306	0.272979	0.901027	0.822678	1.06853	0.78172	1.31088	0.265802
963	UniRef100_C6TNH2	2 calcium sensor			calcium ion binding;	12.1262	0.369551	0.825666	0.00630683	1.01057	0.921456	4.65415	0.0115517	1.16992	0.580916	0.967322	0.95	1.19612	0.0108294	1.11112	0.0254855
964	UniRef100_K7MUH9	phosphoglycolate phosphatase-like	dephosphorylation;	vacuole; chloroplast stroma; nucleus; cytosol; apoplast;	phosphoglycolate phosphatase activity; 4-nitrophenylphosphatase activity;	1.11113	0.0249276	1.02618	0.635971	0.994676	0.749516	1.044	0.0426516	6.70087	0.415054	0.994712	0.950708	0.977966	0.446241	2.89118	0.266285
965	UniRef100_I1KSP9	act domain-containing small subunit of acetolactate synthase protein	proteasomal protein catabolic process; cytoskeleton organization; gluconeogenesis; branched chain family amino acid biosynthetic process;	chloroplast;	acetolactate synthase activity; amino acid binding;	0.661711	0.207117	0.785815	0.0725404	0.811925	0.110471	0.75315	0.00942748	1.0247	0.302568	4.6011	0.418177	1.00916	0.798806	2.21165	0.18857
966	UniRef100_I1N9N6	kh domain-containing protein at4g18375-like			RNA binding;	0.35803	0.17666	0.436752	0.359875	6.93442	0.371904	2.5764	0.0702939	23.3927	0.431471	0.599515	0.586431	1.14505	0.0987279	8.3791	0.0731012
967	UniRef100_I1KPU2	asparagine--trna cytoplasmic 1-like	asparaginyl-tRNA aminoacylation; aspartyl-tRNA aminoacylation; response to cadmium ion; embryo development ending in seed dormancy;	mitochondrion; chloroplast;	asparagine-tRNA ligase activity; nucleic acid binding; ATP binding; aspartate-tRNA ligase activity;	0.927137	0.270833			4.77044	0.374644	2.84879	0.118571	0.884055	0.145514			0.980684	0.923214	0.93237	0.147562
968	UniRef100_C6T2H1	quinone reductase family protein	oxidation-reduction process; negative regulation of transcription, DNA-dependent;		2-hydroxy-1,4-benzoquinone reductase activity; NADPH:quinone reductase activity; FMN binding;	4.86393	0.391915			1.0736	0.640467	2.96877	0.236485	0.888136	0.563135			0.803126	0.167679	0.845631	0.112042
969	UniRef100_A7LCD5	lipoxygenase	oxylipin biosynthetic process; oxidation-reduction process;	cytoplasm;	iron ion binding; lipoxygenase activity;	1.15674	0.0909305			0.909557	0.698531	1.03315	0.0816637	1.09429	0.145123			0.984485	0.581108	1.03939	0.102449
970	UniRef100_I1N814	lysosomal alpha-mannosidase-like	vernalization response; mannose metabolic process; trichome morphogenesis; cell wall organization; cell adhesion; root hair cell differentiation; actin nucleation;	cytosol; plant-type cell wall; vacuolar membrane; extracellular region; chloroplast; plasma membrane;	zinc ion binding; carbohydrate binding; alpha-mannosidase activity;	1.11024	0.209935	1.16109	0.1118	6.67384	0.246256	2.98172	0.0248458	0.59367	0.14732	0.626769	0.640186	0.95384	0.81014	0.72476	0.157279
971	UniRef100_I1JGA5	nadph-dependent thioredoxin reductase 3-like	regulation of starch biosynthetic process; hydrogen peroxide catabolic process; positive regulation of catalytic activity; removal of superoxide radicals; cell redox homeostasis; oxidation-reduction process; regulation of chlorophyll biosynthetic process;	chloroplast stroma;	flavin adenine dinucleotide binding; protein binding; enzyme activator activity; oxidoreductase activity, acting on a sulfur group of donors, disulfide as acceptor; thioredoxin-disulfide reductase activity;	1.16884	0.370631	0.967363	0.173662	0.738244	0.0715288	0.958148	0.0208836	0.843655	0.497295	0.806664	0.660017	7.62834	0.49489	3.09289	0.253599
972	UniRef100_I1KLJ1	vesicle-fusing atpase-like		vacuole; Golgi apparatus; plasmodesma; plasma membrane;	protein binding; ATP binding; nucleoside-triphosphatase activity;	0.345677	0.161826	5.05219	0.406537	0.699207	0.090985	2.03236	0.0255158	0.940424	0.363963	0.749346	0.563001	0.724125	0.251361	0.804632	0.120873
973	UniRef100_K7LRH4	dehydroascorbate reductase	toxin catabolic process; response to cyclopentenone; thylakoid membrane organization; protein glutathionylation;	chloroplast envelope; chloroplast stroma;	glutathione dehydrogenase (ascorbate) activity;	0.932624	0.555554	0.851439	0.143215	1.00918		0.892031	0.0978135	7.19616	0.380674	1.26168	0.37482	0.042838		4.22892	0.154578
974	UniRef100_C6SZK1	pointed first leaf	translational initiation; RNA methylation; ribosome biogenesis;	cell wall; nucleolus; plasmodesma; cytosolic small ribosomal subunit; vacuolar membrane; Golgi apparatus; plasma membrane;	RNA binding; structural constituent of ribosome; protein binding;	0.758715	0.27664	0.845729	0.643099	0.999807	0.999688	0.868083	0.267889	0.671948	0.140653	0.768757	0.395394	0.923175	0.833925	0.78796	0.112544
975	UniRef100_C6TCA9	unknown		thylakoid; chloroplast;		0.847127	0.0941372	0.936643	0.0701025	1.15533	0.393888	0.979701	0.0134153	1.08459	0.127908	0.985737	0.27962	0.547963	0.540028	0.872764	0.0608037
976	UniRef100_I1L0D9	peroxidase	oxidation-reduction process; response to oxidative stress;		heme binding; metal ion binding; peroxidase activity;	0.73878	0.518974	0.787384	0.455496	1.21216	0.284414	0.912774	0.144539	1.11889	0.4033	0.741167	0.498905	0.945091	0.831412	0.935051	0.25817
977	UniRef100_I1MRP6	dihydrolipoyl dehydrogenase-like	hydrogen peroxide catabolic process; oxidation-reduction process; cell redox homeostasis; acetyl-CoA biosynthetic process from pyruvate;	cytosol; mitochondrion; nucleolus; chloroplast envelope; chloroplast stroma;	electron carrier activity; flavin adenine dinucleotide binding; dihydrolipoyl dehydrogenase activity;	0.853757	0.059209	0.530638	0.175278	6.05199	0.427508	2.4788	0.0202989	0.741322	0.339245	13.2662	0.413476	1.04565	0.0173588	5.01772	0.0127469
978	UniRef100_I1LF06	coatomer subunit delta-like	vesicle-mediated transport; intracellular protein transport;	clathrin adaptor complex;		1.09112	0.103714	1.04548	0.746836	0.673769	0.240219	0.936789	0.0591872	13.7236	0.177531	1.42938	0.344352	0.977147	0.791542	5.3767	0.115852
979	UniRef100_I1LS70	26s proteasome non-atpase regulatory subunit 2 1a-like	regulation of protein catabolic process; ubiquitin-dependent protein catabolic process; regulation of cell cycle; regulation of catalytic activity;	proteasome regulatory particle, base subcomplex; plasma membrane; nucleus;	ubiquitin binding; enzyme regulator activity;	0.915137	0.588573	0.658066	0.211345	0.677268	0.254768	0.750157	0.0864693	0.819301	0.0427336	0.967142	0.0527409	1.22405	0.203894	1.0035	0.00335692
980	UniRef100_I1K5Z4	hexokinase-1-like	programmed cell death; glucose mediated signaling pathway; glycolysis; phosphorylation; glucose 6-phosphate metabolic process; hexokinase-dependent signaling;	mitochondrion; integral to membrane; vacuole; chloroplast outer membrane; nucleus; plasma membrane;	zinc ion binding; ATP binding; glucokinase activity; fructokinase activity;	0.907488	0.242192	0.842396	0.732065	0.702367	0.0167721	0.817417	0.0148989	0.975269	0.899018	0.80722	0.623779	1.1378	0.000683971	0.97343	0.00289597
981	UniRef100_I1KF75	protein thylakoid chloroplastic-like	protein import into chloroplast thylakoid membrane; thylakoid membrane organization; photosynthesis; G-protein coupled receptor protein signaling pathway; protein import into chloroplast stroma; sugar mediated signaling pathway;	plastid outer membrane; chloroplast envelope; chloroplast thylakoid membrane; photosystem II; chloroplast stroma; plastid inner membrane; stromule;		0.779694	0.139075	0.582237	0.106945	0.871161	0.0790443	0.744364	0.00716693	1.08747	0.551409	2.10278	0.202412	0.402165	0.0507795	1.19747	0.0244779
982	UniRef100_I1JPX8	fructose-bisphosphate cytoplasmic isozyme-like	pentose-phosphate shunt; response to salt stress; glycolysis; response to cadmium ion; response to karrikin;	cytosol; cell wall; nucleolus; plasmodesma; mitochondrial envelope; chloroplast; plasma membrane; apoplast;	copper ion binding; fructose-bisphosphate aldolase activity;	1.03646	0.466602			9.56111	0.384626	5.29878	0.184136	6.72007	0.378429			0.971275	0.910935	3.84567	0.297437
983	UniRef100_D2DKE7	diaminopimelate decarboxylase chloroplastic-like	lysine biosynthetic process via diaminopimelate;	chloroplast stroma; cytosol;	diaminopimelate decarboxylase activity;	0.935188	0.61308	0.997236	0.970999	0.476658	0.444727	0.803027	0.338117	1.06297	0.604093	9.99566	0.380061	1.05013	0.780827	4.03625	0.269172
984	UniRef100_K7LNW4	peptidyl-prolyl cis-trans isomerase 1-like	protein folding; protein peptidyl-prolyl isomerization;	cytoplasm;	peptide binding; peptidyl-prolyl cis-trans isomerase activity;	0.705968	0.474412	1.35435	0.17855	11.2636	0.182415	4.44129	0.0517196	0.614948	0.314672	0.838032	0.581884	1.16004	0.116961	0.871008	0.0654907
985	UniRef100_C6TDF7	50s ribosomal protein chloroplastic-like	translation;	ribosome; chloroplast stroma; membrane;	structural constituent of ribosome; rRNA binding;	1.13847	0.248295	0.90703	0.33471	0.754904	0.172098	0.933468	0.0488802	1.14925	0.454157	0.750617	0.37624	0.914284	0.660694	0.938049	0.202331
986	UniRef100_C6TCX5	proliferation-associated protein 2g4-like	cellular process; proteolysis;	nucleolus; plasma membrane;	metalloexopeptidase activity; aminopeptidase activity;	0.735125	0.393222	0.818661	0.264012	27.6888	0.380377	9.74753	0.100773	0.804814	0.0848223	1.11117	0.525695	1.07909	0.489963	0.998359	0.0664347
987	UniRef100_I1KPY5	probable lactoylglutathione chloroplast-like	carbohydrate metabolic process; response to cold;	thylakoid lumen; stromule; chloroplast stroma;	metal ion binding; lactoylglutathione lyase activity;	1.20633	0.255357	0.946536	0.653552	18.0465	0.376494	6.73312	0.13817	0.672127	0.403337	0.774666	0.605531	1.0821	0.263986	0.842966	0.140567
988	UniRef100_C6TIK4	amino acid binding		plastid envelope; chloroplast part;		1.06347	0.781112	1.29097	0.151277	0.670991	0.696844	1.00848	0.165175	0.687435	0.270184	0.918852	0.576036	16.3119	0.499574	5.97272	0.159091
989	UniRef100_I1KMS9	dihydrolipoyl dehydrogenase-like	hydrogen peroxide catabolic process; oxidation-reduction process; cell redox homeostasis; acetyl-CoA biosynthetic process from pyruvate;	cytosol; mitochondrion; nucleolus; chloroplast envelope; chloroplast stroma;	electron carrier activity; flavin adenine dinucleotide binding; dihydrolipoyl dehydrogenase activity;	0.838322	0.0171606	0.445327	0.370879	0.758885	0.0205461	0.680845	0.00118929	0.742346	0.218569	19.2371	0.495545	0.717201	0.493959	6.89888	0.124022
990	UniRef100_I1L3P6	t-complex protein 1 subunit gamma-like	protein folding;	cytoplasm;	ATP binding; unfolded protein binding;	0.728767	0.329462	7.75056	0.43106	0.750154	0.0614545	3.07649	0.0339087	8.5105	0.395	0.3267	0.138353	1.21681	0.0151019	3.35134	0.00539627
991	UniRef100_I1MEK0	eukaryotic translation initiation factor 3 subunit d-like	translational initiation;	cytoplasm;	translation initiation factor activity;	1.13177	0.354778	0.949813	0.543334	0.493835	0.339432	0.858474	0.141951	0.999881	0.998843	1.67613	0.405768	1.15215	0.382569	1.27605	0.246512
[truncated: 5,619 more rows]
