# Supplementary material for: Comparative Proteomic Analysis of Soybean Leaves and Roots by iTRAQ Provides Insights into Response Mechanisms to Short-Term Salt Stress
Source: Front Plant Sci. 2016 Apr 29;7:573. doi: 10.3389/fpls.2016.00573 (PMC4850148; doi:10.3389/fpls.2016.00573)
Supplement: Supplementary file 4 [file Table4.XLSX]

## Sheet: leaves
Table S4 Differentially expressed proteins in soybean leaves subject to salt stress (200 mM NaCl)a
Sequence ID	Sequence Name	Protein Length (AA)	Protein Weight (kDa)	Protein Isoelectric Point (pI)	Total Group Probability	Total Protein Probability	Total Score	Total Peptides	Total % Seq Coverage	Total Spectra	Mean 115/113	Meta P-value 115/113
Photosynthesis and carbohydrate metabolism
UniRef100_K7LTB3	Ribulose- -bisphosphate carboxylase oxygenase large subunit	146	16.1521	5.65576	0.996864	0.996918	17.4703	8	27.3973	115	28.6977	0.0485918
UniRef100_I1LPJ4	Photosystem ii stability assembly factor chloroplastic-like	393	43.263	7.57666	1	1	55.1228	16	47.3282	56	22.4157	0.000439162
UniRef100_I1JKM6	Ru -associated	289	32.5633	4.97021	0.999988	0.992533	22.1232	7	23.5294	31	14.9524	0.0326854
UniRef100_I1LCM5	Malate dehydrogenase	423	46.3058	6.53662	1	0.986218	36.585	13	30.9693	39	14.0025	0.026162
UniRef100_K7N4G1	Malate dehydrogenase	424	46.5409	6.34131	1	0.999999	36.3059	13	30.4245	38	11.8193	0.0331221
UniRef100_C6SZC5	Cytochrome c	112	12.3182	9.68604	1	0.920835	11.3993	5	33.9286	36	11.6712	0.04379
UniRef100_I1LJY2	Protein tic chloroplastic-like	516	55.4917	9.15869	1	1	97.8822	32	53.2946	146	8.90217	0.0195201
UniRef100_C6TBK3	Aldolase-type tim barrel family protein isoform 1	371	40.8086	9.20264	1	0.999861	90.9961	27	61.4555	222	7.94735	0.0222474
UniRef100_I1LMI2	Thylakoid lumenal 15 kda protein chloroplastic-like	251	26.6197	8.57275	1	0.611422	28.4499	8	43.4263	22	6.39036	0.00885909
UniRef100_I1JEV3	Zinc-binding alcohol dehydrogenase domain-containing protein 2-like	633	68.3789	9.42236	1	1	17.5548	9	14.06	19	6.35133	0.0468174
UniRef100_I1KTQ4	Citrate synthase	472	52.4652	8.48486	1	1	53.0654	20	37.5	66	6.22106	0.0225493
UniRef100_I1KG02	Methylenetetrahydrofolate reductase	595	66.8756	5.51611	1	0.987129	67.2675	22	40	64	5.65737	0.000132376
UniRef100_G3E7M5	Rubisco subunit binding-protein alpha subunit	584	61.6902	5.16064	0.999997	0.999997	138.923	42	58.3904	371	5.37211	0.0281187
UniRef100_I1N520	Nad h-dependent 6 -deoxychalcone synthase-like	315	35.0964	6.12549	1	1	43.8573	15	49.2063	64	5.36406	0.015303
UniRef100_I1MU40	Sucrose phosphate synthase	1059	117.985	6.07471	0.994272	0.976205	8.26463	6	5.00472	8	4.8912	0.0364588
UniRef100_P27066	Ribulose- -bisphosphate carboxylase oxygenase large subunit	475	52.5584	5.98584	1	1	178.718	61	54.5263	1069	4.14078	0.00696715
UniRef100_I1JZE1	Methylenetetrahydrofolate reductase	596	67.0348	5.70654	1	0.998276	66.86	22	39.7651	62	3.78482	0.000147014
UniRef100_I1LWX5	Sulfate adenylyltransferase	488	54.185	7.04932	1	0.999999	35.1312	17	26.8443	37	3.77777	0.00454194
UniRef100_P13708	Sucrose synthase	805	92.1677	6.03662	1	1	118.897	44	44.8447	249	3.65454	0.0291856
UniRef100_I1M0X0	Carotenoid cleavage dioxygenase 1	574	64.4779	6.72705	1	0.988867	34.9796	13	21.777	34	3.60453	0.010047
UniRef100_K7LLH8	Alpha-l-fucosidase 2-like	695	77.6403	6.39209	1	1	14.8465	7	10.5036	10	3.51864	0.0373153
UniRef100_I1KAJ5	Alcohol dehydrogenase	337	36.8734	5.73193	1	0.989083	25.8552	10	31.454	39	3.42078	0.0028302
UniRef100_I1LN30	Adenosylhomocysteinase	485	53.28	5.80811	1	1	41.5285	18	30.7216	36	3.41093	0.0452504
UniRef100_C6TN36	Glyceraldehyde 3-phosphate dehydrogenase	340	36.9552	7.34229	1	0.994762	59.8511	22	59.4118	156	3.28263	0.0295602
UniRef100_I1MQ89	Enolase	445	47.9847	6.04932	1	0.967597	39.9575	13	36.6292	48	3.16972	0.016651
UniRef100_I1MJC7	Phosphoglycerate kinase	401	42.3906	5.92236	1	1	114.279	40	77.3067	307	3.12883	0.0199119
UniRef100_I1J9T7	Peroxisomal acyl- oxidase 1a	729	81.9466	8.08936	0.999992	0.999992	28.9536	16	20.3018	26	3.06179	0.0387389
UniRef100_I1N814	Lysosomal alpha-mannosidase-like	1024	115.64	5.80811	1	1	32.5441	14	13.6719	20	2.98172	0.0248458
UniRef100_C6TN55	Transaldolase 2	398	43.4625	6.62451	1	0.998491	45.5695	18	37.9397	48	2.89619	0.0216125
UniRef100_I1JJP2	Glucose-1-phosphate adenylyltransferase small chloroplastic-like isoform 1	515	56.2937	6.30322	0.999755	0.999755	46.1617	16	35.3398	36	2.87059	0.0360029
UniRef100_I1MUM8	Malate glyoxysomal-like	556	62.7169	5.92236	0.961761	0.946773	20.7117	9	18.3453	16	2.54348	0.00846552
UniRef100_I1MUT2	Fam10 family protein at4g22670-like	403	43.5193	4.79248	1	0.999399	40.753	17	36.2283	40	2.48592	0.0385471
UniRef100_I1MRP6	Dihydrolipoyl dehydrogenase-like	570	60.1815	7.02002	0.999994	0.999994	32.4037	12	27.5439	28	2.4788	0.0202989
UniRef100_I1K089	Malate glyoxysomal-like	556	62.7047	5.85889	0.999999	0.999998	28.5427	11	21.5827	21	2.42742	0.0429616
UniRef100_I1KYU6	Alpha-glucan h isozyme-like	846	95.7488	5.99854	1	1	48.1928	19	25.2955	35	2.42123	0.00952456
UniRef100_I1MWZ7	Nadp-dependent glyceraldehyde-3-phosphate dehydrogenase-like	496	53.1424	7.41553	0.972961	0.972961	20.4958	9	15.9274	21	2.38075	0.0126284
UniRef100_I1LZ93	Isocitrate dehydrogenase	361	39.4684	6.87354	1	1	41.3461	15	44.0443	46	2.27678	0.0356732
UniRef100_I1NAI7	Enolase	444	47.6254	5.2876	1	0.999981	112.128	33	65.3153	179	2.18165	0.00850313
UniRef100_I1M608	Ribulose bisphosphate carboxylase oxygenase chloroplastic-like	428	48.893	8.73389	1	1	43.5534	14	40.4206	73	2.07867	0.00721464
UniRef100_Q9FUJ4	Ribulose bisphosphate carboxylase small chain n=1 Tax=Glycine max RepID=Q9FUJ4_SOYBN	178	19.9562	8.86572	0.999997	0.997697	46.1866	19	57.3034	365	2.04338	0.000830105
UniRef100_F8SMC3	Glucose-6-phosphate dehydrogenase	518	59.2749	6.32861	1	1	49.6791	21	36.8726	56	1.97883	0.00518269
UniRef100_I1MBI6	Protein chloroplastic-like	996	109.782	5.8208	1	1	55.9211	21	23.8956	56	1.8868	0.0107241
UniRef100_K7LWI4	ATP synthase subunit alpha n=1 Tax=Glycine max RepID=K7LWI4_SOYBN	510	55.6853	5.0083	1	1	140.365	38	53.3333	406	1.86621	3.10536e-06
UniRef100_I1JPW5	Enolase	444	47.6104	5.38916	1	1	105.889	31	59.6847	168	1.81033	0.0248209
UniRef100_I1K0G0	Fam10 family protein at4g22670-like	400	43.084	4.7417	1	0.99801	40.7615	17	33	38	1.77337	0.0129274
UniRef100_K7MW87	Chlororespiratory reduction 7	152	17.4671	5.88428	1	1	9.96784	4	28.9474	7	1.65035	0.0494722
UniRef100_I1JET9	Nitrite reductase	605	67.5556	6.50732	1	0.999667	65.849	25	38.3471	76	1.63312	0.0199423
UniRef100_I1MT35	Nadp-dependent glyceraldehyde-3-phosphate dehydrogenase-like	497	53.1075	6.78564	1	1	38.591	16	30.9859	29	1.62785	0.0170643
UniRef100_K7LBM2	ATP-citrate synthase beta chain protein 1-like	608	65.9321	7.76709	1	1	55.0832	20	33.2237	47	1.51022	0.0177028
UniRef100_K7MZJ0	Sucrose synthase 1	812	92.1794	5.93506	1	0.999929	35.7349	13	16.3793	62	1.45134	0.0428589
UniRef100_I1MGE7	ATP-citrate synthase beta chain protein 1-like	608	65.9021	7.76709	1	1	59.6363	23	39.6382	51	1.40084	0.0340294
UniRef100_I1JHJ8	Protein chloroplastic-like	995	109.863	5.92236	1	1	69.9489	26	28.5427	68	1.39534	0.0473997
UniRef100_K7M9Q3	Chlorophyll a-b binding protein cp24 chloroplastic-like	260	27.6243	6.18896	1	0.999999	27.6547	11	47.6923	33	1.38848	0.0421684
UniRef100_I1M2V7	Probable rhamnose biosynthetic enzyme 1-like	669	75.4342	6.68311	1	1	48.9319	18	26.9058	36	1.38816	0.0239776
UniRef100_I1K1G3	Carbonic anhydrase	339	36.7189	7.95752	1	1	59.2184	18	43.6578	140	1.35053	0.00760795
UniRef100_C6TC92	Oxygen-evolving enhancer protein chloroplastic-like	329	34.7387	5.43994	1	1	78.2338	27	61.3982	374	1.33856	0.00444711
UniRef100_O20321	Ribulose- -bisphosphate carboxylase oxygenase large subunit	477	53.0128	6.18896	1	1	108.598	38	42.7673	620	1.33239	0.00432859
UniRef100_C6TKL8	Oxygen-evolving enhancer protein chloroplastic-like	329	34.7448	6.66846	0.999824	0.999824	77.7145	27	61.3982	377	1.3316	0.00465266
UniRef100_I1MNK0	Oxygen-evolving enhancer protein chloroplastic-like	331	35.019	6.91748	0.999689	0.999689	80.1644	28	61.3293	378	1.32482	0.00378973
UniRef100_I1JSY7	Plastocyanin chloroplast	165	16.5364	4.86865	1	0.944446	26.6718	7	37.5758	67	1.31366	0.0410896
UniRef100_I1L692	Biotin carboxyl carrier protein of acetyl- chloroplastic-like	245	25.7928	9.93506	1	0.957378	15.5485	9	30.2041	22	0.692223	0.0268715
UniRef100_I1N4S6	Probable phosphatidylinositol 4-kinase type 2-beta at1g26270-like	638	71.4625	4.90674	0.998716	0.994173	4.98895	3	2.82132	5	0.683912	0.0404732
UniRef100_I1KMS9	Dihydrolipoyl dehydrogenase-like	570	60.2867	7.48877	0.957387	0.954513	32.1986	11	29.4737	25	0.680845	0.00118929
UniRef100_O65808	Magnesium-chelatase subunit chloroplastic-like	1383	153.379	5.85889	1	0.996656	37.3638	17	13.8106	32	0.667794	0.00282674
UniRef100_I1NBD7	Nodal modulator 1-like	1195	129.954	5.33838	0.999931	0.997684	8.56106	5	2.42678	7	0.620783	0.00202351
UniRef100_I1KV99	Katanin p60 atpase-containing subunit a1-like	533	58.1127	8.79248	0.980453	0.979371	9.66268	6	13.1332	10	0.521439	0.0266102
UniRef100_I1LJQ0	Tetrapyrrole-binding chloroplastic-like	269	30.5424	8.00146	1	1	25.6497	6	29.368	32	0.401396	0.000534204
Metabolism
UniRef100_C6TNS8	Dihydroflavonol 4-reductase	339	37.9075	6.01123	1	1	8.44393	3	9.43953	10	25.1176	0.042016
UniRef100_I1KQX0	Methylmalonate-semialdehyde dehydrogenase	541	58.1998	7.60596	0.99982	0.990162	36.515	11	22.5508	30	5.85988	0.00449772
UniRef100_K7LSL2	Porphobilinogen chloroplastic-like	350	37.8457	6.16357	0.999999	0.999999	21.7654	7	21.1429	20	5.20423	0.0187007
UniRef100_C6SXT8	Cleavage and polyadenylation specificity factor subunit 5-like	200	22.9339	9.5835	1	1	11.4264	6	29	10	5.1752	0.0410166
UniRef100_I1KL66	Methylmalonate-semialdehyde dehydrogenase	537	57.5605	6.56592	0.999089	0.999655	26.72	11	23.6499	25	5.0521	0.0351502
UniRef100_B3TDK5	Lipoxygenase 2	862	96.6477	6.18896	1	0	30.5328	15	13.4571	49	4.54513	0.032829
UniRef100_I1ME40	Soluble inorganic pyrophosphatase chloroplastic-like	288	32.3167	6.01123	1	0.999659	54.1622	18	51.7361	132	4.05737	0.0162602
UniRef100_I1KJI7	Nucleoside diphosphate kinase 1	149	16.4835	6.3667	0.999942	0.957628	26.3908	11	65.7718	85	4.04738	0.0322879
UniRef100_C6TL53	Dihydroflavonol reductase	321	34.9071	5.60498	1	0.973035	55.0746	18	49.5327	66	4.04014	0.0207294
UniRef100_I1K3S4	S-Adenosyl-l-homocysteine hydrolase	503	55.0442	5.74463	1	0.999265	66.6247	26	38.5686	84	3.98785	0.0050322
UniRef100_K7M3H5	Carrier protein mitochondrial-like	395	43.0013	10.1987	0.988502	0.986403	22.9684	10	18.9873	50	3.92638	0.0251908
UniRef100_Q8GV25	Nucleoside diphosphate kinase 1	149	16.3265	7.44482	0.999993	0.982937	26.6788	11	52.349	88	3.50098	0.0487914
UniRef100_B3TDK7	Lipoxygenase l-5	853	96.3845	5.70654	1	0.999962	147.628	54	51.9343	316	3.49743	0.00667568
UniRef100_Q43438	Lipoxygenase	839	94.8357	5.57959	1	0.999905	141.993	52	51.8474	276	3.4831	0.00317326
UniRef100_C6TLC0	Soluble inorganic pyrophosphatase chloroplastic-like	276	31.076	5.49072	0.999968	0.999984	46.8219	15	51.8116	82	3.4017	0.000735784
UniRef100_I1M2J1	Soluble inorganic pyrophosphatase chloroplastic-like	288	32.2957	6.41748	0.988421	0.993414	47.9966	15	49.6528	103	3.38306	5.07985e-05
UniRef100_I1N5R9	Formate dehydrogenase	375	41.2612	6.96143	1	1	17.136	8	23.2	24	3.31093	0.0434545
UniRef100_I1KQ30	Aldehyde dehydrogenase	505	54.7842	5.64307	1	1	36.4067	14	27.5248	43	3.24646	0.0178787
UniRef100_I1MD22	Lipoxygenase l-5	853	96.5626	5.73193	0.999832	0.316939	121.859	44	42.9074	269	2.99476	0.00224853
UniRef100_I1KS56	Aspartokinase-homoserine dehydrogenase	916	100.33	7.53271	1	0.97543	22.3141	12	14.4105	21	2.96174	0.000657045
UniRef100_K7M0U6	Carrier protein mitochondrial-like	464	50.8696	10.1401	0.982839	0.569359	25.1671	11	18.1034	56	2.88148	0.022844
UniRef100_F8SMB9	S-Adenosyl-l-homocysteine hydrolase	485	53.1731	5.63037	1	1	72.8567	27	41.6495	93	2.83092	0.0193822
UniRef100_Q71EW8	5-Methyltetrahydropteroyltriglutamate--homocysteine methyltransferase-like	763	84.2116	5.89697	1	1	139.748	48	53.4731	333	2.70155	0.000462495
UniRef100_I1MHR0	S-Adenosylmethionine synthetase	395	43.0078	5.42725	1	1	58.1286	17	44.0506	112	2.59432	0.011575
UniRef100_I1M170	Glutamine synthetase	432	47.606	6.45557	0.997817	0.985136	53.3409	19	38.6574	97	2.54518	0.0248287
UniRef100_C6T977	Carrier protein mitochondrial-like	372	39.6665	10.0962	0.999986	0.998781	35.9013	16	31.7204	60	2.48841	0.0279796
UniRef100_C6TA91	Glutamine synthetase leaf chloroplastic-like	420	46.3934	7.7085	0.998382	0.991366	48.7369	17	39.0476	88	2.48729	0.0442937
UniRef100_Q43446	Lipoxygenase l-5	853	96.5795	5.56689	1	1	120.85	44	43.8453	254	2.37567	0.00377086
UniRef100_B3TDK9	Lipoxygenase l-5	856	96.2987	6.354	1	0.998615	101.202	39	41.2383	158	2.34915	0.00074203
UniRef100_I1KIS3	Aldehyde dehydrogenase family 2 member c4-like	501	54.457	5.89697	1	0.999999	40.0502	16	30.1397	30	2.3424	0.00144371
UniRef100_I1LS55	Carrier protein mitochondrial-like	371	39.7286	10.1401	0.999992	0.998879	36.285	16	31.8059	59	2.29264	0.019098
UniRef100_I1KTM3	Carrier protein mitochondrial-like	388	41.9575	9.92041	1	0.980731	34.7785	14	26.5464	57	2.19418	0.000355437
UniRef100_C6TJC8	Alpha- -glucan-protein synthase	368	41.4607	5.59229	1	0.989719	43.6148	14	47.2826	55	2.15864	0.0295115
UniRef100_F4ZZ27	1-Deoxy-d-xylulose 5-phosphate reductoisomerase	465	50.4604	5.90967	1	0.995954	64.6498	17	42.5806	77	1.96385	0.00264075
UniRef100_P24095	Lipoxygenase	864	96.739	5.73193	1	1	100.786	39	43.0556	127	1.75284	0.0259204
UniRef100_I1MJN2	Carrier protein mitochondrial-like	389	42.0536	10.0229	1	0.987469	44.0852	16	34.9614	66	1.74895	0.00300193
UniRef100_C6T838	Proline-rich family protein	196	20.9034	5.65576	1	0.743394	14.483	3	21.9388	14	1.33604	0.0491878
UniRef100_I1KK35	Mitochondrial glycoprotein family protein	253	28.4851	4.44971	0.999977	0.885629	14.7349	5	15.415	14	1.31125	0.00286856
UniRef100_I1NGA6	Thiazole biosynthetic chloroplastic-like	351	37.2128	5.5542	0.998712	0.998315	24.5667	8	23.3618	21	0.557592	0.0380984
Stress and defence
UniRef100_I1LP68	S-Norcoclaurine synthase-like	161	17.6763	4.65283	1	0.999924	14.8433	6	34.1615	18	7.84463	0.0437989
UniRef100_I1LDE1	Peroxidase 12-like	349	38.1014	7.69385	0.964088	0.964088	20.5982	10	25.5014	28	4.95082	0.00510075
UniRef100_I1JD78	Glutathione reductase	501	53.9489	5.56689	0.999998	0.999998	35.7833	13	28.9421	33	4.64833	0.00478447
UniRef100_I1NDD4	Glutathione s-transferase omega-like protein	357	41.2316	6.21436	1	0.999999	26.6461	10	35.014	19	4.41797	0.0309348
UniRef100_I1LIN2	Uro-adherence factor a	1357	153.189	4.52588	1	1	144.649	59	48.1945	122	4.02884	0.0212041
UniRef100_Q9SYW5	Ascorbate peroxidase	250	27.2039	5.59229	0.999287	0.98531	55.9378	21	58.8	161	2.59233	0.0409267
UniRef100_I1N0G7	Disease resistance protein rpm1-like	814	93.5198	7.38623	0.963619	0.948613	5.34862	6	7.00246	6	0.552766	0.0164969
UniRef100_C6SZA9	Mlp-like protein 423-like	153	17.0757	4.97021	1	1	23.5305	9	54.902	21	0.57677	0.0234597
Transcription related
UniRef100_I1M1Z5	Homeodomain-like transcriptional isoform 1	1755	198.026	5.37646	0.999459	0.999459	5.72491	5	3.19088	6	7.63216	0.0453196
UniRef100_I1JFG8	BTB POZ Domain-containing protein at1g03010-like	630	70.2664	9.14404	0.987669	0.985134	5.68336	5	8.4127	5	6.14435	0.0270452
UniRef100_K7KYQ4	Splicing factor u2af large subunit b	605	68.0015	7.1665	0.999989	0.923231	21.2629	8	20.3306	14	5.30597	0.0209647
UniRef100_I1K675	Tetratricopeptide repeat domain-containing protein	563	61.4362	5.14795	1	0.966907	12.079	6	12.0782	8	4.39964	0.029825
UniRef100_I1LXP8	RNA-Binding family protein isoform 1	352	36.5766	9.30518	1	1	17.4148	8	18.4659	11	4.09375	0.00455967
UniRef100_K7LMQ8	DNA-Directed rna polymerase d subunit 1-like	1454	162.71	7.6499	0.999988	0.999988	12.8822	11	6.39615	13	4.02327	0.0396034
UniRef100_I1LN13	Dead-box atp-dependent rna helicase 37-like	604	65.9609	8.33838	1	0.999779	29.9465	12	19.3709	27	3.11403	0.0339563
UniRef100_C6TGK9	Basic leucine zipper and w2 domain-containing protein 2-like	411	47.2007	5.16064	1	0.999932	37.1456	14	33.5766	34	2.66039	0.00107434
UniRef100_I1L9X1	DNA-Directed rna polymerase i subunit rpa1-like	1651	184.408	6.78564	1	1	12.1291	12	6.05694	15	2.39488	0.00537107
UniRef100_K7KH72	Endoribonuclease dicer homolog 1-like	1947	218.009	6.04932	1	0.999998	17.9634	17	6.47149	18	2.38374	0.0273694
UniRef100_I1JLY5	AT3G53990 F5K20_290	167	18.6488	5.59229	0.999997	0.581842	24.1775	8	42.515	50	2.30605	2.26327e-05
UniRef100_I1KBV2	Staphylococcal nuclease domain-containing protein 1-like	990	108.722	6.03662	1	1	106.268	35	36.7677	111	2.29249	0.0194554
UniRef100_I1JQZ9	Dead-box atp-dependent rna helicase chloroplastic-like	771	83.9068	6.81494	1	1	55.5823	19	27.2374	45	2.2837	0.0315163
UniRef100_C6TND8	Nucleosome assembly protein 1-like protein	370	42.2873	4.1958	1	0	34.109	11	33.7838	32	2.20427	0.013007
UniRef100_I1LKM5	Apoptosis-inducing factor homolog a-like	360	39.2532	9.84717	1	1	59.675	27	55.2778	105	1.64292	0.0355043
UniRef100_I1KSG4	Transcriptional repressor	600	65.8421	8.51416	1	0.982437	25.6612	11	18.8333	38	1.54248	0.00207984
UniRef100_K7LP96	Glycine-rich rna binding protein	171	16.5875	5.35107	0.999988	0.999994	35.8222	10	54.386	119	1.43416	0.0323133
UniRef100_C6SWC1	Double-stranded dna-binding-like protein	127	14.5956	5.47803	1	0.99387	22.9187	10	66.1417	23	0.687336	0.0140044
UniRef100_K7LZT4	Histone h4	160	18.2821	11.8101	0.99817	0.998389	27.9881	10	49.375	64	0.614866	0.00253552
UniRef100_K7MQ01	Werner syndrome atp-dependent helicase homolog	920	103.089	6.18896	0.994732	0.952431	7.57419	6	5.97826	9	0.606931	0.00488291
UniRef100_K7KA53	Histone h4	145	16.2422	11.3999	0.99621	0.994783	27.9454	10	56.5517	64	0.597531	0.000736359
UniRef100_Q8GZU9	Ribonucleoside-diphosphate reductase large subunit-like	809	91.2847	6.7417	0.996986	0.996379	6.19222	5	6.79852	6	0.588661	0.00602826
UniRef100_K7K9P1	Serine/arginine-rich splicing factor 4	669	75.3333	9.21729	0.970955	0.970955	4.81238	6	7.47384	7	0.0055401	0.0086275
Protein synthesis
UniRef100_C6T2Q9	Ribosomal protein s3	206	23.5337	10.2573	1	0.99968	22.3762	7	30.5825	27	5.7989	0.00415524
UniRef100_I1JPZ4	60s Acidic ribosomal protein	113	11.2786	4.04346	1	1	24.6253	7	95.5752	28	5.5045	0.0473126
UniRef100_I1KGP0	60s Ribosomal protein l7-4-like	243	28.3736	10.3892	0.999999	0.993501	48.1318	19	58.8477	95	5.34027	0.0130581
UniRef100_I1LFQ4	40s Ribosomal protein s20-2-like	122	13.6414	10.0376	1	0.93098	12.1039	5	46.7213	17	4.71355	0.0465639
UniRef100_I1KVR2	60s Ribosomal protein l7-4-like	243	28.2865	10.3599	1	0.998852	53.0323	22	61.7284	104	3.80232	0.0262336
UniRef100_I1JDH6	40s Ribosomal protein s2-4-like	275	30.1952	10.814	1	0.982759	55.3451	20	58.1818	69	3.74599	0.0251439
UniRef100_I1MXV5	GYF Domain-containing protein	1783	195.191	5.96045	0.993469	0.889695	18.5219	12	6.8424	17	3.71736	0.0139931
UniRef100_I1M167	Elongation factor mitochondrial-like	450	49.0997	6.96143	0.999999	0.999999	21.6479	10	20.2222	28	3.3828	0.0457457
UniRef100_C6T9Q3	40s Ribosomal protein s13-like	151	17.1695	10.7261	1	0.996627	24.0742	9	56.2914	31	3.31972	0.00284756
UniRef100_I1KU21	Elongation factor 2-like	843	93.9645	5.73193	1	1	127.815	49	44.9585	184	3.15057	0.00576692
UniRef100_I1LIT8	Alanyl-trna synthetase	999	109.553	5.59229	1	1	69.9421	31	28.6286	70	2.87287	0.0333743
UniRef100_I1KA18	Acetyl- carboxylase 1-like	2260	251.994	5.89697	1	0.995622	39.7734	20	9.33628	32	2.75604	0.0267365
UniRef100_I1KHZ4	60s Ribosomal protein l5-like	298	33.9277	9.56885	0.999948	0.999962	32.4822	13	35.2349	42	2.70164	0.00181047
UniRef100_I1M3C1	60s Ribosomal protein l5-like	298	34.0058	9.62744	1	0.986072	35.1376	14	43.9597	46	2.68466	0.00493497
UniRef100_C6SW56	60s Ribosomal protein l35-like	123	14.2925	11.2681	1	0.999705	18.8728	9	50.4065	27	2.67963	0.0324121
UniRef100_I1LDE9	60s Ribosomal protein l3-like	389	44.3389	10.6089	1	0.99715	36.1488	15	35.4756	45	2.64634	0.000469807
UniRef100_I1NH37	60s Ribosomal protein l3-like	389	44.3509	10.5942	0.999999	0.994574	37.2046	15	35.4756	46	2.62997	0.000162355
UniRef100_K7M5G4	GYF Domain-containing protein	1882	205.623	6.01123	0.999999	0.999171	22.5483	16	9.40489	21	2.51934	0.0109543
UniRef100_I1L372	50s Ribosomal protein chloroplastic-like	226	24.9755	10.4038	0.999981	0.982526	35.5378	12	50.885	40	2.29582	0.0365272
UniRef100_K7LSH9	Probable methionine--trna ligase-like	822	92.633	6.44287	1	0.98201	49.2757	20	22.2628	36	2.18759	0.00940693
UniRef100_I1JK05	Eukaryotic translation initiation factor 3 subunit b-like	718	82.6754	4.98291	0.999999	0.999999	50.3841	20	27.0195	42	2.10662	0.01838
UniRef100_C6TLT3	40s Ribosomal protein s3a-like	261	29.6908	10.2427	0.998087	0.998228	39.6264	14	48.2759	47	2.05162	0.00321871
UniRef100_C6T8X0	40s Ribosomal protein s3a-like	261	29.5567	10.2427	0.993371	0.994663	38.4498	14	48.659	49	2.04202	0.00658497
UniRef100_C6TCH7	Ribosome-recycling chloroplastic-like	261	28.9565	10.0083	1	0.994167	38.4992	17	45.5939	49	1.87293	0.00594125
UniRef100_K7LKW2	40s Ribosomal protein s18-like	205	23.8829	11.605	0.999945	0.978213	37.3962	14	40.4878	63	1.41478	0.0459254
UniRef100_I1MG85	Ribosomal protein l12 atp-dependent clp protease adaptor protein	192	21.3305	9.59814	0.999997	0.999994	8.41853	6	31.25	6	1.36188	0.0269926
UniRef100_C6TFB9	30s Ribosomal protein s20	164	18.1999	11.019	0.974238	0.797656	12.9547	4	26.2195	37	0.6941	0.0200212
UniRef100_K7KEI1	CCR4-NOT Transcription complex subunit 1-like	1111	124.976	5.45264	0.98161	0.983932	5.36222	4	4.59046	4	0.691764	0.000395706
UniRef100_I1LBD0	Seryl-tRNA synthetase	447	51.315	6.01123	0.999978	0.999978	30.2634	12	27.9642	28	0.689584	0.00296445
UniRef100_C6SYC0	50s Ribosomal protein chloroplastic-like	256	27.5502	11.4731	1	1	30.5889	14	41.7969	31	0.677177	0.00142743
UniRef100_I1NIY6	Seryl-trna synthetase	447	51.348	6.01123	0.999997	0.999997	31.5653	13	27.9642	29	0.629578	0.00898011
UniRef100_C6TFG0	40s Ribosomal protein s9-2-like	197	23.0164	10.77	0.999999	0.999974	30.6373	12	45.6853	36	0.616901	0.000100018
UniRef100_C6SW41	40s Ribosomal protein s9-2-like	197	23.1064	10.6821	0.999763	0.93379	28.3758	12	45.6853	34	0.608608	2.13585e-05
UniRef100_K7KPU4	Sec1 family transport protein sly1-like	622	68.7795	6.04932	1	1	18.6568	8	15.2733	14	0.591806	0.0209305
UniRef100_K7MDZ1	Elongation factor 2-like	827	91.8163	6.23975	0.983291	0.986663	11.6155	8	9.18984	19	0.559508	0.0380694
UniRef100_A9P978	60s Ribosomal protein l38	69	8.05346	10.3892	1	0.851592	10.8074	4	36.2319	14	0.397065	0.00235629
UniRef100_Q2PMU1	Ribosomal protein s14	100	11.7064	11.8394	0.999616	0.999616	6.1955	3	27	4	0.041483	0.00863304
Protein folding and transporting
UniRef100_I1LHT2	Atpase family aaa domain-containing protein 3-like	631	70.7542	8.41162	1	1	17.1817	11	17.4326	20	7.15604	0.0415611
UniRef100_I1MJU7	Stromal 70 kda heat shock-related chloroplastic-like	689	73.6914	5.05908	1	1	142.542	48	57.3295	353	6.29261	0.00142588
UniRef100_I1M6A0	Heat shock protein 90-like	797	90.4286	4.98291	1	1	49.5968	19	23.9649	56	5.2775	0.0381485
UniRef100_I1L3P6	T-complex protein 1 subunit gamma-like	554	60.1957	5.87158	0.999999	0.995719	32.1945	17	28.1588	35	3.07649	0.0339087
UniRef100_I1N5D5	T-complex protein 1 subunit zeta-like	535	58.9667	5.60498	1	1	68.7651	27	48.785	58	2.9696	0.0384331
UniRef100_I1KZK2	T-complex protein 1 subunit zeta-like	535	58.8966	5.51611	1	1	68.9286	27	48.785	59	2.95966	0.039311
UniRef100_I1JEL6	Heat shock protein 83-like	794	90.0176	4.75439	1	1	83.4596	30	38.0353	90	2.94918	0.000170683
UniRef100_B1Q2X5	Protein disulfide isomerase l-2	551	61.5551	4.53857	1	1	64.7734	22	41.0163	76	2.86898	0.0333351
UniRef100_I1M0B2	Vesicle-fusing atpase-like	742	81.565	5.60498	0.996707	0.998286	30.2263	11	19.407	21	2.69599	0.0360555
UniRef100_I1MQD0	T-complex protein 1 subunit gamma-like	554	60.1366	5.79541	0.998662	0.998835	33.804	19	30.6859	34	2.49911	0.0444162
UniRef100_I1J675	Heat shock protein 83-like	793	90.0406	4.79248	1	1	78.4722	29	34.174	92	2.4012	0.000242994
UniRef100_I1NHW4	Chaperonin cpn60- mitochondrial-like isoform 1	575	61.1933	5.63037	1	1	111.897	40	57.913	161	2.06663	0.00924879
UniRef100_I1KLJ1	Vesicle-fusing atpase-like	746	81.8572	5.65576	1	0.999999	32.5006	12	20.2413	23	2.03236	0.0255158
UniRef100_Q9BBU5	Copper chaperone for superoxide dismutase-like	304	32.4405	5.45264	1	1	29.0472	11	38.8158	24	1.813	0.00881454
UniRef100_I1N6A2	Chaperone protein chloroplastic-like	978	110.114	6.17627	1	1	96.6788	39	37.7301	73	1.72143	0.0337248
UniRef100_I1J9Y0	Heat shock protein sti-like	585	65.6059	6.03662	1	0.998718	74.3271	33	51.6239	93	1.5577	0.0365042
UniRef100_I1M5L7	97 kda Heat shock	863	95.3811	4.98291	1	0.999843	84.0077	30	29.8957	83	1.46467	0.0248972
UniRef100_I1MCE6	Molecular chaperone hsp40 -like protein	493	53.301	8.66064	1	1	22.63	10	23.1237	14	1.4147	0.0330175
Protein degradation
UniRef100_I1MM56	Serine carboxypeptidase-like 20-like	476	53.1822	5.5415	0.999994	0.999994	19.6049	7	13.8655	22	16.6737	0.0253677
UniRef100_I1MK16	Subtilisin-like protease-like	773	81.8861	6.25244	1	1	29.7807	13	20.4398	30	13.1873	0.0453108
UniRef100_C6TJP4	Proliferation-associated protein 2g4-like	390	42.9031	6.25244	1	1	28.4821	12	27.4359	31	12.035	0.0274692
UniRef100_I1LWP5	Probable ubiquitin conjugation factor e4-like	1038	117.377	5.5415	0.999852	0.911584	9.63965	5	5.87669	6	8.04978	0.0218562
UniRef100_I1KGF2	Ubiquitin carboxyl-terminal hydrolase 6	480	54.1843	5.73193	0.999263	0.997377	15.0628	7	12.2917	12	7.8159	0.038258
UniRef100_I1JTG3	Serpin-like protein	389	42.6853	6.12549	1	1	25.4304	9	24.1645	27	3.90728	0.0300823
UniRef100_I1MQT7	Cullin-associated nedd8-dissociated protein 1-like	1218	134.351	5.59229	1	0.9897	17.9683	11	8.37438	15	3.20286	0.0206701
UniRef100_D3G9M8	Ubiquitin specific protease 12	989	115.118	5.35107	0.972836	0.560293	16.743	11	9.30233	17	3.20145	0.0278845
UniRef100_I1JTY8	Puromycin-sensitive aminopeptidase-like	805	91.077	5.2876	1	0.865296	16.0114	8	11.9255	12	3.14172	0.0302243
UniRef100_I1JUQ0	26s Proteasome non-atpase regulatory subunit 11-like isoform 1	422	46.8337	5.59229	0.999407	0.994921	53.9199	21	51.4218	61	3.01611	0.0149186
UniRef100_I1KFF8	Protein usf-like	269	29.3039	7.43018	1	0.868679	18.2112	5	30.1115	20	2.7927	0.00301509
UniRef100_K7MGH8	Leucine aminopeptidase chloroplastic-like	493	51.8279	5.18604	0.979498	0.979498	40.037	16	34.6856	41	2.78758	0.0280397
UniRef100_K7L350	Serine carboxypeptidase-like 50-like	454	50.6962	8.14795	1	1	22.5135	10	22.0264	17	2.67668	0.0106413
UniRef100_I1N783	Proteasome subunit alpha type-3-like	249	27.2997	5.51611	0.999999	0.999992	32.8936	11	39.3574	43	2.55928	0.000771054
UniRef100_O48551	Proteasome subunit alpha type-6-like	246	27.3569	5.79541	0.999988	0.999842	56.4565	18	55.6911	55	2.51438	0.0199326
UniRef100_K7KGI6	Aspartic proteinase	508	55.3088	6.27783	0.999925	0.882688	16.1679	6	13.9764	13	2.2792	0.0252038
UniRef100_C6TG97	Proteasome subunit alpha type-3-like	249	27.2297	5.51611	1	0.983094	34.6465	12	42.5703	44	2.2418	0.00687176
UniRef100_I1M042	Apoptosis inhibitor 5-like	551	61.3997	8.89502	1	1	36.6871	18	27.2232	35	1.89616	0.010118
UniRef100_I1KLR6	Apoptosis inhibitor 5-like	550	61.2246	8.89502	1	1	34.7212	17	24.5455	35	1.88028	0.0140717
UniRef100_C6TDF0	Clp protease-related protein chloroplastic-like	260	28.2437	9.14404	1	0.945506	29.5907	10	33.0769	50	0.643839	0.0423699
Signaling
UniRef100_I1KSQ0	RAB GDP Dissociation inhibitor alpha-like	444	49.506	5.30029	0.999999	0.925503	37.6783	17	37.6126	33	5.27772	0.0280738
UniRef100_C6THN1	RAB GDP Dissociation inhibitor alpha-like	444	49.54	5.37646	0.999998	0.941343	39.103	17	37.6126	34	5.21327	0.0159686
UniRef100_C6TNH2	Calcium sensor	376	40.7948	4.64014	1	0.945325	31.0159	14	29.2553	31	4.65415	0.0115517
UniRef100_K7KLE6	Auxilin-like protein	912	100.578	5.57959	0.998058	0.998058	14.9974	14	12.3904	19	4.60774	0.00683674
UniRef100_I1K180	Calcium sensing chloroplastic-like	396	41.6974	9.70068	0.999963	0.999955	34.0997	13	41.9192	27	3.30986	9.93527e-05
UniRef100_I1K181	Calcium sensing chloroplastic-like	389	40.8839	9.80322	0.953085	0.830463	33.8428	12	43.9589	26	3.26636	0.0202391
UniRef100_I1KIV5	Serine threonine-protein phosphatase 2a 65 kda regulatory subunit a beta isoform-like	587	65.2591	4.77979	0.999968	0.999961	27.8804	13	18.3986	26	2.82816	0.0337327
UniRef100_I1JI90	Phospholipase c	600	68.7375	5.65576	0.999947	0.938957	19.1161	10	17.5	19	2.31385	0.0455453
UniRef100_K7K6L6	Auxilin-related protein 2-like	1440	163.705	5.35107	0.99991	0.99991	17.838	16	8.47222	19	2.13334	0.025225
UniRef100_C6TJD3	Guanine nucleotide-binding protein subunit beta-like	325	35.7081	7.59131	0.99766	0.991894	44.0844	14	42.1538	65	1.69423	0.00758064
UniRef100_I1K5E6	Guanine nucleotide-binding protein subunit beta-like	325	35.6231	7.59131	1	0.997131	45.2934	15	43.0769	66	1.64101	0.00719404
UniRef100_E9KNA6	14-3-3 Protein	257	29.0276	4.55127	0.999521	0.960275	70.6433	25	56.8093	185	1.5509	0.0204467
UniRef100_C6TCD3	14-3-3 Protein	257	29.1497	4.58936	0.998463	0	62.4967	23	56.8093	156	1.45302	0.0345613
UniRef100_C6TGW2	14-3-3-like Protein	262	29.3176	4.52588	1	0.999332	82.3905	29	67.1756	221	1.41282	0.015422
UniRef100_K7MVS5	Protein kinase	671	75.2251	6.22705	0.998643	0.549467	5.60441	3	5.36513	3	1.32264	0.0333175
UniRef100_C6TBV3	14-3-3-like Protein d-like	265	30.5021	4.70361	0.964677	0.918697	24.6712	10	24.5283	49	0.685793	0.0213606
UniRef100_I1JRM7	Calcium-binding ef hand family protein	325	35.7046	4.43701	1	1	20.4395	8	27.0769	15	0.417438	0.000409652
UniRef100_A0A762	Calreticulin	420	48.1261	4.28467	1	0.986574	11.9197	6	15.4762	13	0.282881	0.0294633
Membrane and transport
UniRef100_Q8W1S2	ABC Transporter f family member 3-like	636	71.2682	6.40479	0.999974	0.997667	9.02608	5	9.1195	6	8.80222	0.0306719
UniRef100_C6TJX8	29 kda Chloroplastic-like	289	31.0415	4.56396	1	0.999999	23.0161	7	23.5294	29	7.13823	0.0438847
UniRef100_I1KYL0	Web family protein at5g55860-like	653	72.5237	5.63037	0.999999	0.999999	24.6605	15	22.8178	19	3.17339	0.0169391
UniRef100_I1KDU7	Proton pump-interactor 1-like	621	70.1096	8.89502	0.984841	0.984895	13.555	11	14.6538	11	2.818	0.031826
UniRef100_I1NBT0	Importin subunit alpha-1-like	532	58.7762	5.021	0.99974	0.999627	47.8351	16	33.8346	36	2.66322	0.0344344
UniRef100_I1MZ13	Clathrin heavy chain 1-like	1700	192.784	5.24951	0.997689	0.991122	53.7315	26	14.6471	37	2.41752	0.0410966
UniRef100_Q39834	Clathrin heavy chain 1-like	1700	193.214	5.26221	0.996366	0.991695	40.6203	20	11.3529	31	2.27195	0.0495268
UniRef100_I1LNP0	Cytosolic factor	606	69.5	4.71631	1	1	81.7269	35	53.4653	102	1.80492	0.0433421
UniRef100_I1MGI7	Importin subunit alpha-1-like	531	58.5752	5.021	0.957506	0.838165	29.1339	11	24.6704	31	1.57551	0.00402021
UniRef100_I1L0U6	Importin subunit alpha-1-like	531	58.5371	5.021	0.990038	0.971169	28.7459	11	24.6704	30	1.52754	0.000681633
UniRef100_C6TJF6	Annexin-like protein	313	35.758	7.56201	1	1	45.1254	21	54.6326	48	1.52215	0.00845187
UniRef100_K7L7I9	Potassium channel	834	95.3798	6.96143	0.963964	0.819224	6.9634	7	6.35492	8	1.40317	0.0040501
UniRef100_K7LQG2	Aquaporin pip2-7	196	20.7819	9.78857	0.999857	0.999858	4.32837	2	8.16327	6	1.3097	0.0293843
UniRef100_C6TL60	Probable plastid-lipid-associated protein chloroplastic-like	377	42.1222	10.0376	0.999972	0.981841	13.9753	6	18.5676	12	0.668769	0.042081
UniRef100_I1M8Y5	Clathrin interactor epsin 1-like	564	60.5665	4.83057	1	0.918709	11.3346	5	7.97872	10	0.663461	0.026824
UniRef100_I1JH50	k(+) h(+) Antiporter	784	87.6096	6.46826	0.992306	0.992306	4.72075	4	1.91327	7	0.653574	0.00799792
Cell structure
UniRef100_I1LDR2	Tubulin beta-8 chain	448	50.3979	4.57666	1	0.779553	84.743	26	40.4018	138	4.23254	0.00543535
UniRef100_I1J752	Tubulin beta-2 beta-3 chain	449	50.5639	4.62744	1	0.562806	78.7679	25	40.3118	121	3.25058	0.0197881
UniRef100_E2FKH7	Sieve element occlusion f n=1 Tax=Glycine max RepID=E2FKH7_SOYBN	698	79.9453	6.3667	1	1	44.7509	18	25.6447	30	2.35453	0.00588852
UniRef100_E2FKH2	Sieve element occlusion a n=1 Tax=Glycine max RepID=E2FKH2_SOYBN	698	79.9942	6.3667	1	1	48.1789	21	29.9427	33	1.75561	0.0294074
UniRef100_K7MJU4	Kinesin-like protein kif15	2184	249.557	4.98291	1	1	14.441	14	6.68498	18	1.68061	0.0126316
UniRef100_I1N029	Villin 1-	908	101.822	5.42725	0.987878	0.853728	8.3607	7	7.15859	11	1.33176	0.0350548
UniRef100_K7LWU7	Villin-4-like isoform 1	960	106.877	5.5415	0.969171	0.960456	19.0534	14	11.1458	22	0.663672	0.0386918
UniRef100_K7MK66	Villin-4-like isoform 1	960	107.062	5.59229	1	1	16.1713	12	8.4375	17	0.615393	0.0219595
UniRef100_K7MLV5	Alpha 8 like	421	46.2307	4.76709	0.992613	0.959094	52.7939	20	42.5178	71	0.698752	0.0031985
Cell division, differentiation and fate
UniRef100_I1LFA9	Nuclear speckle splicing regulatory protein 1-like	316	36.5895	6.0874	0.999096	0.928882	8.50479	5	14.8734	13	6.60956	0.000841398
UniRef100_K7KFA9	Centromere protein	1830	209.727	5.0083	0.982492	0.983354	11.2757	10	6.12022	10	5.30411	0.0214245
UniRef100_I1JW13	Prohibitin- mitochondrial-like	279	30.355	9.0415	1	1	48.4183	16	60.5735	52	3.93166	0.014171
UniRef100_I1JE70	Cell division cycle and apoptosis regulator protein	1439	160.597	7.56201	0.999999	0.994731	37.9504	24	16.1223	31	2.6695	0.0161502
UniRef100_I1JPP3	Cell division cycle protein 48 homolog	808	89.6066	4.99561	1	1	92.2903	31	37.005	109	2.35403	0.0105652
UniRef100_I1LBQ2	Cell division cycle 5-like protein	962	108.362	5.12256	0.999999	0.999999	23.0724	11	11.0187	15	2.14045	0.0469904
Miscellaneous
UniRef100_I1LQY0	Nucleolar complex protein 3 homolog	828	92.9314	8.70459	0.999807	0.936009	10.0555	8	9.90338	11	7.28149	0.000477346
UniRef100_C6TLC2	Ankyrin repeat domain-containing protein 2-like	352	37.8381	4.38623	1	1	67.0974	28	51.1364	100	1.39535	0.0338057
Unknown
UniRef100_K7LKS1	PREDICTED: uncharacterized protein LOC100812676	659	73.5479	7.59131	0.998271	0.847789	8.88659	7	10.1669	8	7.31702	0.0284775
UniRef100_K7KKH6	Uncharacterized protein n=1 Tax=Glycine max RepID=K7KKH6_SOYBN	394	45.5408	9.43701	0.999995	0.999995	6.79715	5	13.9594	8	6.48391	0.0431574
UniRef100_I1K0C8	Uncharacterized protein n=1 Tax=Glycine max RepID=I1K0C8_SOYBN	598	65.7131	4.48779	1	1	35.322	12	32.107	32	6.41571	0.0271157
UniRef100_K7M454	Uncharacterized protein n=2 Tax=Glycine max RepID=K7M454_SOYBN	567	64.349	9.5249	0.978049	0.971104	6.08601	5	7.76014	5	5.7125	0.0442365
UniRef100_I1M9T6	Uncharacterized protein n=1 Tax=Glycine max RepID=I1M9T6_SOYBN	2757	310.126	4.62744	0.99999	0.999959	19.7338	19	5.83968	23	4.90693	0.0356339
UniRef100_K7N1F5	Uncharacterized protein (Fragment) n=1 Tax=Glycine max RepID=K7N1F5_SOYBN	1498	171.337	6.91748	0.999862	0.999862	9.28003	8	5.00668	8	4.90179	0.0254421
UniRef100_K7M6W5	Uncharacterized protein n=2 Tax=Glycine max RepID=K7M6W5_SOYBN	896	101.422	4.729	0.99828	0.942713	10.1246	10	9.15179	10	2.02343	0.0332743
UniRef100_K7KG48	Uncharacterized protein n=1 Tax=Glycine max RepID=K7KG48_SOYBN	617	69.3674	5.40186	0.995195	0.994515	6.76864	6	7.6175	7	1.97689	0.0316049
UniRef100_C6T7R4	Uncharacterized protein n=1 Tax=Glycine max RepID=C6T7R4_SOYBN	121	13.883	10.1841	1	1	5.32008	5	25.6198	6	1.39542	0.047978
UniRef100_I1KLK8	Uncharacterized protein n=1 Tax=Glycine max RepID=I1KLK8_SOYBN	238	27.3344	8.96826	0.99917	0.997941	5.00763	4	13.0252	16	1.32982	0.0465788
UniRef100_K7MF41	Uncharacterized protein n=2 Tax=Glycine max RepID=K7MF41_SOYBN	492	56.9848	8.80713	1	1	25.6881	19	24.3902	38	1.30391	0.0436638
UniRef100_K7N3A9	Uncharacterized protein n=2 Tax=Glycine max RepID=K7N3A9_SOYBN	1020	116.249	6.3667	1	1	7.91688	7	5.58824	8	0.697863	0.0124873
UniRef100_K7MH85	Uncharacterized protein (Fragment) n=1 Tax=Glycine max RepID=K7MH85_SOYBN	482	54.5712	8.6167	0.971162	0.971162	7.80191	6	9.3361	9	0.653395	0.0291608
UniRef100_I1M4Q4	Uncharacterized protein n=1 Tax=Glycine max RepID=I1M4Q4_SOYBN	1340	150.976	6.37939	0.998142	0.998142	6.50604	5	3.20896	7	0.583415	0.0182074
UniRef100_C6T1S3	Uncharacterized protein n=1 Tax=Glycine max RepID=C6T1S3_SOYBN	138	15.9081	10.0376	1	1	18.3354	8	51.4493	13	0.458626	9.75364e-05
aProtein idetified as significantly changing in abundance in either of the comparison are classified according to their functional categories. The average and standard deviation (SD) of ratio 115/113 is indicated when the ratio was significant in at least 3 biological replicates. If the change was not significantly reproducible in the 3 biological replicates, it was not shown. Mean ratio correspo…
