# Supplementary material for: Comparative Proteomic Analysis of Soybean Leaves and Roots by iTRAQ Provides Insights into Response Mechanisms to Short-Term Salt Stress
Source: Front Plant Sci. 2016 Apr 29;7:573. doi: 10.3389/fpls.2016.00573 (PMC4850148; doi:10.3389/fpls.2016.00573)
Supplement: Supplementary file 5 [file Table5.XLSX]

## Sheet: root
Table S5 Differentially expressed proteins in soybean roots subject to salt stress (200 mM NaCl)a
Sequence Id	Sequence Name	Protein Length (AA)	Protein Weight (kDa)	Protein Isoelectric Point (pI)	Total Group Probability	Total Protein Probability	Total Score	Total Peptides	Total % Seq Coverage	Total Spectra	Mean 119/117	Meta P-value 119/117
Photosynthesis and carbohydrate metabolism
UniRef100_I1N520	NADH-Dependent 6 -deoxychalcone synthase-like	315	35.0964	6.12549	1	1	43.8573	15	49.2063	64	16.9652	9.97434e-05
UniRef100_I1NJ59	Dehydroascorbate reductase	213	23.4394	5.79541	1	1	43.2146	12	61.0329	84	15.4887	0.0152422
UniRef100_K7MVJ0	Ribulose- -bisphosphate carboxylase oxygenase small subunit	167	18.8955	9.5542	1	1	23.1122	11	23.9521	183	12.8215	0.00718061
UniRef100_C6SWQ6	ATP Synthase subunit mitochondrial-like	245	26.8585	9.979	1	1	38.8754	14	57.551	64	9.07684	0.00980639
UniRef100_I1MJN7	ATP Synthase subunit mitochondrial-like	245	26.8985	9.87646	1	0.989891	40.7426	14	57.551	61	7.80323	0.0110191
UniRef100_K7KTH5	ATP Synthase subunit b chloroplastic-like	454	50.4767	8.33838	1	1	31.3844	9	18.2819	47	7.54401	0.0399473
UniRef100_K7MPQ4	Ribulose bisphosphate carboxylase oxygenase activase chloroplastic-like	491	53.8845	9.01221	1	1	167.21	45	58.4521	501	7.17718	0.0149699
UniRef100_I1NAU6	Digalactosyldiacylglycerol synthase chloroplastic-like	787	89.8507	7.6792	0.994603	0.988471	15.9458	14	14.7395	22	6.85453	0.0448939
UniRef100_D4N5G1	Ribulose bisphosphate carboxylase oxygenase activase chloroplastic-like	474	52.218	5.42725	0.999991	0.846514	67.0221	20	33.1224	185	6.61384	0.0404173
UniRef100_I1KR46	Chlorophyll a-b binding protein cp24 chloroplastic-like	258	27.343	7.44482	1	0.966296	18.1952	7	33.3333	24	6.27595	0.0356006
UniRef100_C6TBK3	Aldolase-type tim barrel family protein isoform 1	371	40.8086	9.20264	1	0.999861	90.9961	27	61.4555	222	6.21547	0.0458637
UniRef100_I1JMX7	Magnesium-protoporphyrin ix monomethyl ester	424	49.0141	8.30908	1	0.996358	30.9349	11	27.8302	23	6.14093	0.0186003
UniRef100_I1JUY7	6-Phosphofructokinase 3-like	509	56.0033	6.34131	0.999983	0.999715	15.0155	6	10.4126	13	5.97539	0.038754
UniRef100_I1N9Z5	ADP-Ribosylation factor gtpase-activating protein agd7-like	489	53.2044	7.79639	0.999989	0.999663	10.0077	7	10.6339	10	5.88325	0.0164801
UniRef100_I1L8G3	Succinyl- ligase	422	45.2999	5.8335	1	1	54.3011	22	49.2891	64	5.62323	0.00717937
UniRef100_P27066	Ribulose- -bisphosphate carboxylase oxygenase large subunit	475	52.5584	5.98584	1	1	178.718	61	54.5263	1069	5.31314	0.037328
UniRef100_I1JZP0	Malate chloroplastic-like	413	43.6036	6.52197	1	0.997092	46.9093	16	40.4358	85	5.27231	0.00128348
UniRef100_I1LYP8	NADH Dehydrogenase	396	43.786	9.5542	1	0.998285	38.1353	15	43.1818	34	5.22785	0.0320269
UniRef100_I1K1G3	Carbonic anhydrase	339	36.7189	7.95752	1	1	59.2184	18	43.6578	140	5.04645	0.0331112
UniRef100_I1MRP6	Dihydrolipoyl dehydrogenase-like	570	60.1815	7.02002	0.999994	0.999994	32.4037	12	27.5439	28	5.01772	0.0127469
UniRef100_I1KU96	Ru large subunit-binding protein subunit chloroplastic-like	536	56.9554	8.14795	1	1	131.02	41	57.0896	283	5.01653	0.00330467
UniRef100_D4N5G3	Ribulose bisphosphate carboxylase oxygenase activase chloroplastic-like	443	48.6167	6.27783	1	1	198.594	50	68.8488	580	4.85885	0.00666969
UniRef100_D4N5G0	Ribulose bisphosphate carboxylase oxygenase activase chloroplastic-like	478	52.2283	5.87158	1	1	147.928	42	53.3473	335	4.78101	0.0109431
UniRef100_O20321	Ribulose- -bisphosphate carboxylase oxygenase large subunit	477	53.0128	6.18896	1	1	108.598	38	42.7673	620	4.7508	0.0417483
UniRef100_I1LG65	Magnesium-chelatase subunit chloroplastic-like	750	81.5394	5.51611	1	0.939867	18.0277	7	9.73333	12	4.72883	0.0121568
UniRef100_I1KTX8	Phosphoglycerate chloroplastic-like	485	50.218	8.74854	1	1	153.83	46	74.6392	465	4.72598	0.0211674
UniRef100_K7K8T8	Pyruvate cytosolic isozyme-like	193	21.0113	9.74463	0.99954	0.999547	13.1332	7	33.1606	8	4.72202	0.027098
UniRef100_I1LYN0	Succinyl- ligase	422	45.2939	5.77002	1	1	54.9656	22	44.7867	64	4.46006	0.0284844
UniRef100_I1MJ28	Ru large subunit-binding protein subunit chloroplastic-like	591	62.7871	5.60498	1	1	141.135	45	55.3299	299	4.41932	0.00293368
UniRef100_I1N5Q1	Carbonic anhydrase	341	36.7088	7.18115	1	0.995974	63.8389	19	46.6276	156	4.41154	0.027037
UniRef100_I1J4L6	Chloroplastic-like	407	45.2229	5.84619	1	0.999493	68.5508	22	40.7862	151	4.13875	0.0437051
UniRef100_I1M841	Ribulose bisphosphate carboxylase oxygenase activase chloroplastic-like	478	52.3973	5.63037	1	0.999871	145.646	39	54.8117	360	4.13045	0.0180604
UniRef100_Q02909	Phosphoenolpyruvate carboxylase	967	110.599	5.59229	1	1	96.1454	37	36.1944	135	3.93804	0.0115859
UniRef100_K7LV09	Protochlorophyllide chloroplastic-like	342	37.0029	8.89502	0.997972	0.878633	7.81907	6	13.7427	10	3.83452	0.00270687
UniRef100_I1JDR2	2-Oxoglutarate mitochondrial-like	1029	116.379	6.34131	1	1	73.0143	24	28.9602	56	3.74071	0.0133818
UniRef100_I1LL25	Rubisco subunit binding-protein alpha subunit	584	61.6499	5.09717	1	1	155.149	48	65.7534	364	3.69655	0.0183938
UniRef100_C6T7N2	Oxygen-evolving enhancer protein chloroplastic-like	326	34.5887	6.02393	1	1	75.2014	25	58.589	358	3.67641	0.0440786
UniRef100_C6T827	Pyruvate dehydrogenase e1 component subunit mitochondrial-like	360	38.5817	5.63037	1	1	43.2032	14	32.5	39	3.63744	0.00228146
UniRef100_I1LMN5	Sedoheptulose- - chloroplastic-like	387	41.7884	5.80811	1	1	83.4559	29	42.6357	229	3.33223	0.0491953
UniRef100_I1LPX6	Probable fructose-bisphosphate aldolase chloroplastic-like	398	42.8252	7.1665	1	1	73.0476	23	47.2362	201	3.32094	0.0439
UniRef100_I1MUN0	Adenylate kinase b-like	180	19.8536	8.54346	0.998914	0.98854	45.6349	17	77.2222	75	3.3133	0.0489971
UniRef100_C6TBL0	Magnesium-chelatase subunit chloroplastic-like	421	45.794	5.50342	1	0.9913	53.8159	17	38.9549	71	3.30405	0.049893
UniRef100_Q2PMV0	ATP Synthase beta subunit	498	53.703	5.16064	1	1	209.26	60	83.1325	846	3.28	0.00880258
UniRef100_C6T9W9	Protein thylakoid chloroplastic-like	297	33.8336	8.73389	1	0.985889	35.4476	15	43.4343	39	3.26695	0.00125239
UniRef100_I1LUC3	Protein thylakoid chloroplastic-like	297	33.7916	8.73389	1	1	36.7363	15	42.4242	39	3.26118	0.00131817
UniRef100_I1MHG6	Aldehyde dehydrogenase family 7 member a1	508	54.0387	5.42725	1	0.982402	22.1735	9	16.5354	14	2.99144	0.0274572
UniRef100_B0M1A9	3-Ketoacyl- thiolase peroxisomal-like	463	48.5678	7.6792	0.975986	0.887157	34.7364	11	28.0778	30	2.92963	0.00157117
UniRef100_Q2MJR3	Myo-inositol-1-phosphate synthase	510	56.3998	5.2749	0.999999	0.954419	48.8454	18	31.5686	55	2.92789	0.0311813
UniRef100_C6TN55	Transaldolase 2	398	43.4625	6.62451	1	0.998491	45.5695	18	37.9397	48	2.86126	0.0246388
UniRef100_P51061	Phosphoenolpyruvate carboxylase	967	110.673	6.03662	1	0.999138	108.654	42	35.9876	146	2.85897	0.0458877
UniRef100_I1MSU1	Xylose isomerase	480	54.1573	5.99854	1	1	49.5998	15	38.3333	29	2.85897	0.0172852
UniRef100_I1MNK0	Oxygen-evolving enhancer protein chloroplastic-like	331	35.019	6.91748	0.999689	0.999689	80.1644	28	61.3293	378	2.81275	0.0347495
UniRef100_G3E7M5	Rubisco subunit binding-protein alpha subunit	584	61.6902	5.16064	0.999997	0.999997	138.923	42	58.3904	371	2.71505	0.0120395
UniRef100_C6TIM5	Ferredoxin--NADP root chloroplastic-like	377	42.1463	8.41162	1	1	47.8669	21	42.7056	52	2.6665	0.0306953
UniRef100_I1LR60	Rubisco subunit binding-protein alpha subunit	584	61.649	5.16064	1	1	151.655	45	63.5274	381	2.63879	0.0111072
UniRef100_I1KZJ1	Transaldolase-like	392	42.9551	5.22412	1	0.99796	57.5729	20	58.9286	78	2.63736	0.0462428
UniRef100_I1KKN7	Pyrophosphate--fructose 6-phosphate 1-phosphotransferase subunit alpha-like	617	67.3759	6.91748	1	1	35.1372	14	24.9595	34	2.56606	0.000379772
UniRef100_C6TC92	Oxygen-evolving enhancer protein chloroplastic-like	329	34.7387	5.43994	1	1	78.2338	27	61.3982	374	2.53317	0.0407896
UniRef100_C6TKL8	Oxygen-evolving enhancer protein chloroplastic-like	329	34.7448	6.66846	0.999824	0.999824	77.7145	27	61.3982	377	2.51404	0.0385066
UniRef100_I1LMA5	NADH dehydrogenase	747	81.2726	6.27783	1	1	43.4018	20	31.0576	35	2.42226	0.0317484
UniRef100_C6TAE9	ATP Phosphoribosyltransferase	373	41.3855	6.75635	1	0.95994	26.8935	13	27.3458	20	2.40857	0.0290337
UniRef100_C6TLP8	Protochlorophyllide chloroplastic-like	399	42.986	9.33447	1	1	35.9002	13	29.0727	47	2.19806	0.0348717
UniRef100_K7LG55	Acyl-coenzyme a thioesterase 8-like	460	52.0644	8.5874	0.999402	0	16.1618	8	17.6087	10	2.12123	0.0287503
UniRef100_I1ML66	Glyceraldehyde-3-phosphate dehydrogenase chloroplastic-like	403	43.1573	7.7085	0.99994	0.995992	77.4871	23	53.1017	205	1.9545	0.0397791
UniRef100_I1N4U1	6-Phosphogluconate dehydrogenase	486	53.5996	5.57959	0.999996	0.996382	56.6256	23	45.8848	80	1.9342	0.000169915
UniRef100_P13708	Sucrose synthase	805	92.1677	6.03662	1	1	118.897	44	44.8447	249	1.93321	0.0425758
UniRef100_I1JGN1	NADP-dependent glyceraldehyde-3-phosphate dehydrogenase-like	497	53.1994	6.78564	1	1	39.0234	16	31.3883	33	1.89576	0.00323936
UniRef100_C6TCQ8	Carbonic anhydrase	259	28.1152	6.34131	1	0.981622	24.3051	11	35.5212	29	1.70876	0.00329642
UniRef100_C6SZP7	NADH Dehydrogenase	98	11.0309	9.81787	1	0.995591	9.82778	5	37.7551	13	1.65923	0.00246599
UniRef100_K7L4Q7	NADP-dependent malic enzyme-like	561	62.2801	5.69385	0.986553	0.910024	35.3212	15	21.7469	50	1.64877	0.0341875
UniRef100_K7MTE4	Alfa-carboxyltransferase precursor	683	75.9244	9.20264	1	0.857666	57.8407	24	33.675	49	1.58031	0.0119801
UniRef100_I1MRA7	Primary amine oxidase-like	674	75.758	6.21436	1	1	49.1949	16	31.3056	97	1.51278	0.0481935
UniRef100_I1L540	Phosphoribulokinase chloroplastic-like	407	45.2509	5.69385	1	1	68.7286	22	40.7862	151	1.51134	0.0112522
UniRef100_I1NHB5	Dihydrolipoyllysine-residue acetyltransferase component of pyruvate dehydrogenase complex-like	465	48.3913	9.0708	1	0.999998	40.1349	15	24.5161	27	1.49112	0.0214608
UniRef100_I1NAI7	Enolase	444	47.6254	5.2876	1	0.999981	112.128	33	65.3153	179	1.46637	0.0350105
UniRef100_I1JET4	Methylcrotonoyl- carboxylase beta mitochondrial-like	558	60.1569	8.98291	1	0.990765	20.0383	9	17.2043	15	1.46244	0.00663187
UniRef100_I1JML1	ATP Synthase subunit delta mitochondrial-like	197	20.7399	7.85498	1	1	14.8718	7	25.8883	26	1.45843	0.0412826
UniRef100_C6T7U2	Udp-glucose pyrophosphorylase	470	51.4442	5.30029	0.99276	0.992816	75.1493	21	56.5957	93	1.42007	0.0136681
UniRef100_I1KMF9	Ribulose- bisphosphate carboxylase oxygenase large subunit n- chloroplastic-like	487	54.8104	5.17334	1	1	19.0227	5	14.9897	11	1.38081	0.0392478
UniRef100_I1N1B9	Pyruvate dehydrogenase e1 alpha subunit	344	38.0369	7.97217	0.99967	0.999712	22.0467	8	20.3488	19	1.37948	0.0137767
UniRef100_I1MAW4	Cytochrome c oxidase subunit 6b-1-like	175	19.4461	4.22119	1	1	13.9665	5	28	17	1.33189	0.0152482
UniRef100_C6TN22	Cytochrome c oxidase subunit vb	162	17.6256	5.09717	0.999989	0	14.2791	6	34.5679	34	1.32539	0.0125157
UniRef100_C6TBI1	Lactoylglutathione lyase	280	31.6081	5.26221	1	0.920535	23.7561	11	32.5	29	0.688215	0.0277145
UniRef100_C6TGV2	Isocitrate dehydrogenase	416	46.716	8.6167	1	0.569325	26.9728	11	21.6346	32	0.643162	0.0264767
UniRef100_I1N4K3	Beta-glucan-binding protein	655	73.6527	7.88428	0.999435	0.999622	28.3324	9	16.4885	15	0.635571	0.00518211
UniRef100_I1JKM6	Ru -associated	289	32.5633	4.97021	0.999988	0.992533	22.1232	7	23.5294	31	0.626284	0.00675095
UniRef100_I1JKM1	Ru -associated	289	32.2892	4.84326	1	1	33.6784	10	29.0657	43	0.614662	0.00732506
UniRef100_I1JN04	Cytochrome p450 98a2-like	509	57.652	8.646	1	0.875295	5.80503	4	6.87623	4	0.60322	0.00124775
UniRef100_B0M193	3-Hydroxybutyryl- dehydratase-like	278	30.5381	9.64209	1	1	11.4433	5	19.4245	8	0.579711	0.00379273
UniRef100_C6T8R7	Chlorophyll a-b binding protein chloroplastic-like	265	28.5904	5.35107	0.999986	0.486176	17.9568	6	33.9623	55	0.48034	0.000182151
UniRef100_I1LG54	Probable acyl-activating enzyme peroxisomal-like	553	60.7501	8.44092	0.999553	0.935957	7.42297	5	7.77577	6	0.465478	0.00246962
UniRef100_C6TFS5	Cytochrome b6-f complex iron-sulfur chloroplastic-like	262	28.3897	8.89502	0.998554	0.995686	24.7645	11	32.4427	46	0.448698	0.0188838
UniRef100_I1JHE4	Asparagine synthetase	582	65.5497	5.99854	1	0.754524	24.891	10	19.9313	26	0.371297	0.0102553
UniRef100_I1K333	NAD -Binding rossmann-fold-containing protein	292	31.6327	9.24658	1	1	14.8419	6	22.6027	9	0.361582	0.026086
UniRef100_C6T9D7	Udp-d-glucose udp-d-galactose 4-epimerase 1	350	39.0748	7.72314	1	0.803755	14.462	6	18.5714	16	0.336699	0.00122786
UniRef100_I1M6B8	Cytosolic enolase 3-like	473	51.5355	5.59229	0.998648	0.905215	7.63787	6	10.5708	8	0.216443	0.00647896
UniRef100_C6TFR5	Photosystem i psah protein	139	14.8799	10.4038	1	1	5.77298	2	12.9496	23	0.0261725	0.00805254
Metabolism
UniRef100_C6T1E0	Acyl-CoA-binding protein	90	10.0891	7.1665	0.999998	0.999998	12.4715	5	45.5556	12	15.72	0.022864
UniRef100_K7KZP8	Caffeic acid 3-o-methyltransferase	261	28.8507	5.03369	1	1	11.2643	5	16.8582	8	14.7296	0.00862788
UniRef100_I1KA75	Aminotransferase -like	439	48.4859	7.66455	1	1	25.3634	8	23.918	21	11.7254	0.00577871
UniRef100_I1J8X9	Minor allergen	267	27.9431	6.78564	1	0.978915	10.8627	5	23.221	10	10.6681	0.03391
UniRef100_Q8W1A0	Cysteine synthase	325	34.2302	5.57959	0.960806	0.94472	21.025	8	23.3846	20	10.3149	0.0134235
UniRef100_I1KG91	Lipoxygenase	490	55.5055	8.27979	0.952154	0.950787	11.2456	7	10.6122	19	8.99024	0.0317974
UniRef100_I1M137	Dihydroxy-acid dehydratase-like	601	64.0562	5.70654	1	0.999994	23.6426	12	20.7987	20	6.93863	7.91923e-05
UniRef100_Q94KU3	Myo-inositol-1-phosphate synthase	510	56.4527	5.18604	0.988011	0.954813	38.9292	14	27.6471	39	6.57309	0.000899584
UniRef100_I1MRJ8	Peroxisomal fatty acid beta-oxidation multifunctional protein mfp2-like	722	78.9207	8.85107	0.967984	0.961401	18.6569	9	9.8338	14	6.03539	0.0209708
UniRef100_K7MWZ5	Glutamate synthase	1895	208.42	5.96045	0.998424	0.998424	25.2778	15	9.60422	17	5.60086	0.0403127
UniRef100_I1NF54	Anthranilate synthase component i- chloroplastic-like	567	63.6498	7.57666	1	1	21.3029	8	14.4621	16	5.6003	6.50713e-05
UniRef100_I1ME40	Soluble inorganic pyrophosphatase chloroplastic-like	288	32.3167	6.01123	1	0.999659	54.1622	18	51.7361	132	5.19545	0.00141605
UniRef100_B2CM88	Chalcone isomerase 2	212	23.461	5.24951	0.999803	0.954649	22.5375	9	41.5094	35	4.84946	0.00584614
UniRef100_I1MRK1	Glyoxysomal fatty acid beta-oxidation multifunctional protein mfp-a-like	723	78.7059	9.39307	0.991671	0.954477	24.7581	11	11.7566	21	4.38662	0.0131901
UniRef100_I1KUQ6	Lipoxygenase	868	97.0611	7.00537	0.994027	0.9935	23.5136	14	14.0553	33	4.37382	0.015759
UniRef100_A3RM03	Cysteine synthase	325	34.4232	5.40186	0.999308	0.999473	42.1357	15	53.8462	43	4.21062	0.0312283
UniRef100_F8SMB9	S-Adenosyl-l-homocysteine hydrolase	485	53.1731	5.63037	1	1	72.8567	27	41.6495	93	4.07102	0.0155586
UniRef100_I1L3Z2	Glutamate decarboxylase-like	498	55.9458	5.49072	0.997821	0.996788	29.3881	14	26.506	34	3.9319	0.000354496
UniRef100_I1LFF1	Chalcone isomerase 2	226	24.9387	5.03369	0.999995	0.999962	22.7152	9	38.9381	30	3.91615	0.0263701
UniRef100_I1MQM4	Glutamate decarboxylase-like	499	56.2129	5.47803	0.999867	0.956927	34.4795	14	28.4569	33	3.90594	0.0084478
UniRef100_B8XJY4	Stearoyl-acyl carrier protein desaturase	402	46.0383	6.03662	0.996809	0.999234	36.813	14	33.3333	27	3.6944	0.0372013
UniRef100_Q41199	Aspartate aminotransferase	463	50.5086	7.94287	0.999933	0.992045	73.4069	23	55.2916	75	3.50259	0.0461536
UniRef100_I1MBN4	CBS Domain protein	205	22.7098	9.17334	1	0.994084	42.1799	16	58.0488	88	3.44543	0.0178624
UniRef100_B8XJY3	Stearoyl-acyl carrier protein desaturase	391	44.8417	5.90967	0.988852	0.174296	36.1326	14	33.2481	27	3.28865	0.0371085
UniRef100_I1LDY8	ATP Sulfurylase chloroplastic-like	465	52.1109	7.72314	1	1	32.665	15	26.4516	30	3.28181	0.038667
UniRef100_I1LWR5	Udp-glucose 6-dehydrogenase-like	480	53.0083	6.04932	0.999646	0.481306	27.2749	11	22.9167	29	3.1589	0.0180154
UniRef100_I1J637	Alpha-Glucan-protein synthase	368	41.6659	5.42725	1	0.99996	42.7699	13	41.0326	59	3.10892	0.00049646
UniRef100_C6TB90	Isoflavone reductase homolog	310	34.2722	5.68115	1	0.996708	31.4324	13	41.6129	50	2.8176	0.00181434
UniRef100_B0LVF3	Dihydroflavonol reductase	321	35.1392	5.60498	1	0.996591	60.5325	21	51.7134	70	2.65566	0.00484044
UniRef100_I1MK72	Alanine aminotransferase mitochondrial-like	536	59.3839	6.12549	1	0.981952	46.8803	17	38.2463	46	2.64382	0.0139729
UniRef100_C6TB22	Isoflavone reductase homolog a622-like	308	34.086	6.27783	1	0.843534	23.8241	9	30.8442	27	2.62215	0.0112116
UniRef100_Q2MJR4	Myo-inositol-1-phosphate synthase	510	56.3968	5.36377	0.997399	0.894137	49.9433	18	31.5686	61	2.5833	0.00631026
UniRef100_Q43438	Lipoxygenase	839	94.8357	5.57959	1	0.999905	141.993	52	51.8474	276	2.5183	0.0126892
UniRef100_B3TDK7	Lipoxygenase l-5	853	96.3845	5.70654	1	0.999962	147.628	54	51.9343	316	2.44828	0.0080057
UniRef100_I1M599	Lipoxygenase l-5	822	92.7178	6.53662	0.998245	0.993218	88.758	33	35.7664	157	2.32131	0.0200829
UniRef100_C6TET4	Isoflavone reductase homolog	310	33.9288	5.70654	0.999893	0.962498	29.0109	11	37.4194	52	2.30098	0.00295229
UniRef100_C6SV98	Chalcone isomerase	227	25.6323	4.88135	0.988978	0.474732	17.3814	5	25.1101	24	2.18125	0.00800341
UniRef100_C6T850	1-Aminocyclopropane-1-carboxylate oxidase	299	33.928	6.07471	0.999989	0.999989	8.38211	4	14.7157	7	2.17885	0.0377509
UniRef100_C6ZJZ0	Serine hydroxymethyltransferase	518	57.3236	9.11475	1	1	91.6469	31	55.5985	135	2.11871	0.0487664
UniRef100_C6TL53	Dihydroflavonol reductase	321	34.9071	5.60498	1	0.973035	55.0746	18	49.5327	66	2.10182	0.0433604
UniRef100_I1M7M5	Indole-3-glycerol phosphate chloroplastic-like	392	42.9839	6.56592	0.999999	0.995004	35.3538	13	31.3776	34	2.05256	0.0431032
UniRef100_A8C8H3	Glutamate decarboxylase	503	57.1212	5.41455	1	0.996665	55.6465	21	31.8091	70	1.97082	0.000132271
UniRef100_I1N933	Adenylosuccinate synthetase	485	52.6255	7.45947	1	1	30.9073	11	24.5361	32	1.9283	0.0428702
UniRef100_C6TDJ4	Oas-tl4 cysteine synthase	389	41.3286	7.88428	1	0.99264	49.5481	15	46.5296	48	1.92386	0.00804371
UniRef100_A5YT88	Oas-tl4 cysteine synthase	389	41.2885	7.88428	1	1	48.3083	14	40.874	51	1.89807	0.00269901
UniRef100_I1JWK3	Methionine synthase	799	88.5906	6.41748	1	1	73.2938	25	29.4118	146	1.8215	0.000482809
UniRef100_Q71EW8	5-Methyltetrahydropteroyltriglutamate--homocysteine methyltransferase-like	763	84.2116	5.89697	1	1	139.748	48	53.4731	333	1.82135	1.11985e-05
UniRef100_I1LXY1	Vitamin-b12 independent methionine 5-methyltetrahydropteroyltriglutamate-homocysteine	803	88.9958	6.32861	1	0.999999	69.9357	22	24.533	127	1.81212	0.00203351
UniRef100_I1KQ30	Aldehyde dehydrogenase	505	54.7842	5.64307	1	1	36.4067	14	27.5248	43	1.67212	0.0201604
UniRef100_I1LI96	Phosphoserine aminotransferase	408	44.9506	7.88428	1	1	35.4941	15	23.5294	38	1.58102	0.0119995
UniRef100_B3TDK9	Lipoxygenase l-5	856	96.2987	6.354	1	0.998615	101.202	39	41.2383	158	1.50737	0.0184452
UniRef100_I1KZ09	Enoyl-acp reductase	393	41.6486	8.85107	1	1	27.5094	9	29.0076	27	1.35473	0.00445188
UniRef100_K7L5E5	Ferredoxin 2	191	21.3235	5.24951	1	0.400262	6.26733	3	21.9895	5	1.35164	0.0305705
UniRef100_Q43446	Lipoxygenase l-5	853	96.5795	5.56689	1	1	120.85	44	43.8453	254	1.33052	0.00182132
UniRef100_I1JBH3	Triacylglycerol lipase	704	78.0339	7.7085	0.997672	0.997672	6.13168	5	7.95455	6	1.30655	0.0388799
UniRef100_C6THW8	Stem-specific protein tsjt1-like	254	27.9977	6.13818	1	0.768528	15.7133	7	29.5276	14	0.69474	0.0186777
UniRef100_I1LLM7	Asparagine synthetase	579	65.2139	6.16357	0.999997	0.759139	34.8009	13	25.9067	53	0.682777	0.0174906
UniRef100_K7LL08	Methyltransferase-like protein 1-like	1102	121.635	6.66846	0.981823	0.981823	10.3781	7	5.71688	8	0.656613	0.00241315
UniRef100_C6T918	Spermidine synthase	338	37.0436	4.77979	1	0.883715	15.1654	5	15.6805	14	0.60795	0.0214765
UniRef100_K7MML4	Haloacid dehalogenase-like hydrolase family protein isoform 2	527	58.7779	6.771	0.99047	0.99047	8.62773	7	11.7647	8	0.592356	3.03e-05
UniRef100_K7KY47	Epoxide hydrolase 2-like	314	35.2672	5.23682	0.969701	0.898668	9.46968	6	18.7898	8	0.567179	0.0113711
UniRef100_C6TKY2	Epoxide hydrolase 2-like	315	35.3392	5.21143	0.960874	0.742889	8.84792	5	15.873	7	0.54036	0.0464755
UniRef100_I1LSB5	Ketol-acid chloroplastic-like	576	62.727	6.91748	1	1	39.8423	11	15.625	51	0.474077	1.47635e-05
UniRef100_I1JEQ4	HD Domain-containing protein 2-like	269	29.516	6.80029	0.99972	0.99909	5.58525	2	10.0372	2	0.042844	0.00236448
Stress and defence
UniRef100_I1K7N6	Thioredoxin h-type	117	12.9519	5.57959	1	1	14.0659	4	30.7692	19	26.6188	0.0359857
UniRef100_C6TAX7	Dehydrin	214	24.1321	5.45264	1	1	31.9226	13	42.5234	89	14.4025	0.0227514
UniRef100_I1L7Z5	Peroxidase 3-like	322	35.0625	5.87158	1	1	26.0392	11	36.9565	26	12.5326	0.0259924
UniRef100_O23961	Peroxidase	354	38.5828	7.72314	1	1	38.9697	12	33.6158	80	9.6963	0.0289915
UniRef100_C6TB83	Peroxidase	355	38.5326	5.79541	1	0.97977	39.8145	11	31.831	103	9.61337	0.0237261
UniRef100_Q8GZF0	Disease resistance rpp13-like protein 1-like	1211	136.868	5.93506	1	1	7.07843	6	5.69777	9	9.20214	0.0310132
UniRef100_I1KWJ3	Dsba-like thioredoxin domain containing protein	213	23.9001	5.98584	0.999986	0.999986	11.028	5	25.3521	5	8.24632	0.0314023
UniRef100_C6T551	MLP-like protein 34-like	153	17.3048	5.59229	1	1	34.5991	13	76.4706	67	7.84697	0.00918401
UniRef100_K7L388	Glutathione S-transferase omega-like protein	296	34.0949	5.09717	0.961065	0.311291	14.4907	6	22.2973	11	6.4556	0.0190855
UniRef100_C6T3L1	At3g53990 f5k20_290	157	17.4172	6.3667	1	1	27.6242	10	64.9682	43	6.28535	0.00656656
UniRef100_C6SZA9	MLP-like protein 423-like	153	17.0757	4.97021	1	1	23.5305	9	54.902	21	6.10376	0.00475078
UniRef100_I1KXE7	Probable nucleoredoxin 1-like	570	64.1542	4.71631	1	1	43.4242	17	36.8421	33	5.02378	0.0344207
UniRef100_I1KK68	Glutathione S-transferase gst	225	25.8335	5.78271	0.999523	0.999626	19.7111	9	36	21	4.22207	0.0389145
UniRef100_Q9FQF0	Glutathione S-transferase gst	225	25.8175	5.57959	1	0.997051	38.5893	16	52	65	4.15547	0.0418816
UniRef100_I1J8J9	Erd7 protein	448	48.0045	7.95752	0.999845	0.972777	10.2193	6	14.0625	6	3.98594	0.00424113
UniRef100_I1JZ45	l-Ascorbate peroxidase chloroplastic-like isoform 1	435	47.2962	7.92822	1	0.990365	60.5355	20	47.1264	58	3.84078	0.00497918
UniRef100_I1KVZ9	MLP-like protein	152	17.5907	5.31299	1	0.992612	26.8623	11	63.8158	57	3.54489	0.0426498
UniRef100_C6T293	Peroxiredoxin q	237	26.3361	8.51416	0.986514	0.979979	41.569	12	39.2405	52	2.93683	0.0193279
UniRef100_I1MD01	Tir-nbs-lrr resistance protein	1158	131.622	6.50732	0.999912	0.999912	10.5129	8	7.85838	8	2.63648	0.041982
UniRef100_K7LSM2	Uro-adherence factor a	1357	153.449	4.55127	1	0.999992	111.205	44	35.1511	98	2.48519	0.00107059
UniRef100_I1KW34	Latex-abundant protein	415	44.9442	4.729	1	1	36.5249	16	30.6024	71	2.42604	0.0338997
UniRef100_C6TED1	Cationic peroxidase 2-like	325	34.6625	6.65381	1	1	25.6196	9	32.9231	19	1.98987	0.00405494
UniRef100_I1LU76	Peroxidase 3	326	35.7604	8.17725	1	1	39.6721	15	47.546	68	1.82425	0.0138316
UniRef100_C6T430	Desiccation protectant protein lea14 homolog	152	16.4516	4.67822	1	0.960734	16.2823	7	41.4474	16	1.80988	0.00178254
UniRef100_P15490	Vegetative storage protein	254	29.0288	8.89502	1	0.996811	51.702	16	56.2992	165	1.78524	0.0187908
UniRef100_C6T3A2	Pathogenesis-related protein class 10	158	16.6835	4.65283	0.999996	0.999996	8.13476	4	32.2785	9	1.55196	0.0406509
UniRef100_Q7M1R5	Superoxide dismutase	152	15.1664	5.19873	1	1	15.5265	5	42.1053	44	1.41637	0.00755789
UniRef100_I1L0D8	Peroxidase 15-like	350	37.4365	4.29736	0.999993	0.541459	8.65358	3	8.85714	29	1.40661	0.0200882
UniRef100_O48561	Catalase	492	56.6833	6.84424	0.998158	0.999004	58.7608	19	35.1626	97	1.3398	0.0246409
UniRef100_I1LIJ6	Sulfite reductase	687	77.1979	9.46631	1	0.999996	51.0356	21	29.9854	51	1.31031	0.0351328
UniRef100_I1MJ34	Glutathione S-transferase	219	25.5243	6.23975	0.984881	0.866036	15.6519	8	26.9406	26	0.674014	0.0111883
UniRef100_C6SWC9	Glutathione S-transferase	207	24.1247	8.35303	0.956798	0.917972	15.0799	8	28.5024	24	0.661915	0.00548503
UniRef100_K7LWN5	TMV Resistance protein n-like	1481	169.457	6.1001	0.994961	0.994961	6.18817	5	3.51114	5	0.609158	0.000134004
UniRef100_K7LFX8	Thioredoxin chloroplastic-like	236	26.3714	8.96826	0.998415	0.998415	12.648	5	18.6441	26	0.546881	0.000709497
UniRef100_I1M3Z4	Universal stress protein	248	26.7982	4.91943	0.998925	0.998873	6.07642	4	12.0968	9	0.530841	0.0106918
UniRef100_K7LWN6	Tmv resistance protein n-like	1313	150.349	6.53662	0.988633	0.988633	5.01902	4	2.51333	5	0.29358	0.00122849
UniRef100_I1NG02	Thioredoxin domain-containing protein 9 homolog	213	24.4025	5.30029	0.999996	0.99903	5.44694	3	13.1455	4	0.0613425	0.00585731
Transcription related
UniRef100_K7M1L3	RNA Polymerase ii c-terminal domain phosphatase-like 1-like	933	104.36	6.48096	0.977598	0.692365	4.49457	4	5.14469	4	28.7164	0.0489375
UniRef100_I1KGI6	Paf1 complex component	659	74.309	7.60596	0.958708	0.950995	8.17815	6	8.49772	7	21.5048	0.0375272
UniRef100_I1MJM6	Polyadenylate-binding protein 2-a	674	74.4645	9.74463	0.999806	0.916224	12.0231	6	7.71513	7	14.7663	0.00758179
UniRef100_I1JL83	tRNA Pseudouridine synthase b	529	61.6213	5.90967	1	0.999987	21.0319	9	15.69	16	12.2014	0.0132446
UniRef100_I1JRP0	Poly -binding protein 3-like	443	46.4894	5.56689	0.999961	0.999961	28.8449	8	22.5734	30	9.55322	0.0435963
UniRef100_C6TEI0	Chloroplast RNA binding protein precursor	289	31.7401	6.43018	1	1	14.257	7	26.6436	8	9.07713	0.0435466
UniRef100_K7K9A5	DNA-Directed RNA polymerase i subunit rpa1-like	960	107.705	5.84619	0.99998	0.99998	7.42097	8	8.02083	9	8.73508	0.00533806
UniRef100_I1KI89	ATP-dependent helicase brm-like	2226	249.391	9.29053	1	1	13.9703	11	4.49236	16	6.39901	0.0177222
UniRef100_K7MFT2	SNW Domain-containing protein 1-like	505	57.2841	9.5249	0.995715	0.998051	32.186	16	30.099	24	6.08631	0.00788521
UniRef100_K7LZT4	Histone h4	160	18.2821	11.8101	0.99817	0.998389	27.9881	10	49.375	64	4.73003	0.0332737
UniRef100_C6F119	31 kda Chloroplastic-like	302	33.0372	4.4751	1	1	57.3756	14	40.3974	91	4.40231	0.0124468
UniRef100_K7KJV0	Serrate RNA effector molecule-like	711	79.8265	7.54736	0.999983	0.999983	28.3939	12	17.1589	26	4.23505	0.018853
UniRef100_K7KH72	Endoribonuclease dicer homolog 1-like	1947	218.009	6.04932	1	0.999998	17.9634	17	6.47149	18	3.91291	0.0322433
UniRef100_I1LJA4	Sar DNA-binding protein-1	551	60.7941	9.45166	0.999988	0.999988	46.4337	17	37.2051	42	3.79391	0.000258996
UniRef100_K7LKB9	Protein plastid transcriptionally active 5	401	45.642	5.07178	0.999632	0.999787	20.6477	8	20.9476	11	3.46324	0.00217659
UniRef100_I1JXD6	31 kda Chloroplastic-like	322	35.7837	4.71631	0.987895	0.987895	31.75	10	30.4348	40	3.33607	0.00231496
UniRef100_K7LLK0	Probable splicing factor 3a subunit 1-like	801	88.2217	4.91943	0.999962	0.999962	39.1061	17	21.3483	29	3.1207	0.0106666
UniRef100_I1L838	mRNA-Binding protein	404	43.6533	6.62451	1	0.998988	46.7752	14	33.6634	87	2.97036	0.0440462
UniRef100_K7N4J3	Protein plastid transcriptionally active 5	350	39.8397	5.97314	1	0.990268	27.0751	11	31.4286	20	2.61944	0.00765303
UniRef100_I1JE12	Polyadenylate-binding protein 2-like	648	70.6555	8.14795	1	1	72.1838	27	46.9136	59	2.43294	0.0142516
UniRef100_I1KFH0	Replication factor c subunit 1-like	942	102.891	9.75928	1	0.895366	14.4903	12	12.7389	12	2.35093	0.0397962
UniRef100_I1KJP7	CCR4-not transcription complex subunit 1-like	2404	267.14	5.71924	0.999964	0.993011	13.0573	12	4.28453	16	2.19875	0.0451916
UniRef100_I1LRE3	Mar-binding filament-like protein 1-1-like	738	82.7244	5.21143	1	1	53.3677	21	29.2683	44	2.08211	0.0109659
UniRef100_Q90069	Polyprotein	3066	349.302	7.56201	0.999905	0.999846	26.8417	26	7.50163	28	2.02109	0.0016058
UniRef100_K7LP96	Glycine-rich RNA binding protein	171	16.5875	5.35107	0.999988	0.999994	35.8222	10	54.386	119	1.37536	0.0331083
UniRef100_I1JXS8	Staphylococcal nuclease domain-containing protein 1-like	990	108.909	6.0874	1	1	99.8922	33	35.9596	103	1.35207	0.00819816
UniRef100_I1KLW0	Something about silencing protein	666	75.5617	4.66553	0.959564	0.690664	4.82166	5	7.35736	5	1.35145	0.0313326
UniRef100_K7MN78	Mixed-lineage leukemia	2032	224.291	8.20654	0.999473	0.999461	6.50974	5	2.90354	9	1.34592	0.0232837
UniRef100_I1K8M4	DNA-Directed RNA polymerase d subunit 2a-like	1205	135.431	8.33838	0.988984	0.934972	10.6121	9	7.05394	9	1.32482	0.0460139
UniRef100_C6SXA0	Glycine-rich RNA-binding protein	143	14.9691	8.79248	0.999959	0.950084	22.8496	6	44.0559	29	1.31131	0.000579646
UniRef100_C6T3N5	Glycine-rich RNA-binding protein	138	14.2448	8.83643	0.999996	0.999992	25.3782	7	59.4203	22	1.30266	0.00443208
UniRef100_I1L6A0	Basic leucine zipper and w2 domain-containing protein 2-like	434	49.8509	7.1665	0.987886	0.909925	30.0069	11	24.8848	29	0.690035	0.0407814
UniRef100_C6TDT3	29 kda Vhloroplastic-like	142	15.1905	7.69385	1	1	18.3171	8	47.1831	29	0.664956	0.0372641
UniRef100_K7M6I8	Protein starmaker-like isoform x1	827	96.0519	7.84033	0.963701	0.963701	14.9595	10	10.1572	11	0.66234	0.0378344
UniRef100_C6TEA3	RNA-Binding protein	279	29.8601	6.22705	1	1	38.6436	13	43.7276	60	0.593374	0.0124362
UniRef100_I1NC98	Mediator of RNA polymerase ii transcription subunit 14-like	1806	196.745	7.48877	0.997128	0.983487	6.14952	5	2.60244	8	0.563699	0.00733103
UniRef100_I1LT91	Squamous cell carcinoma antigen recognized by t-cells 3-like	837	96.3703	6.04932	1	0.899427	10.4477	6	8.24373	7	0.517199	0.00553312
UniRef100_I1MH93	Casein kinase i isoform delta-like	456	51.2561	9.77393	0.999097	0.689828	12.3421	7	14.4737	10	0.502728	0.00105551
UniRef100_K7LP97	Glycine-rich RNA binding protein	170	16.8998	8.57275	1	1	33.9201	11	61.1765	70	0.497812	0.0237526
UniRef100_I1JUZ0	Tetratricopeptide repeat domain-containing protein	1967	220.719	5.79541	0.999993	0.999984	10.3622	9	2.59278	10	0.472203	0.0395739
UniRef100_C6T9I0	31 kda Chloroplastic-like	280	30.8332	4.64014	1	1	36.5817	10	20.3571	70	0.38501	0.00266334
UniRef100_I1LPJ9	RNA-Binding protein	744	77.506	5.21143	0.981576	0.981576	13.6457	6	7.25806	11	0.240592	0.0300096
UniRef100_K7M8T8	Pentatricopeptide repeat-containing protein at1g52620-like	630	70.5172	8.68994	0.993769	0.993769	2.27075	2	3.80952	2	0.102138	0.028801
UniRef100_K7MN49	Carboxylate clamp-tetratricopeptide repeat protein	640	73.4065	6.44287	0.997653	0.997653	6.88444	6	7.1875	9	0.061644	0.00269001
UniRef100_I1JUY9	Plastid transcriptionally active 6	328	37.7907	4.81787	0.999271	0.735293	5.20358	2	5.4878	2	0.0481575	0.00497565
Protein synthesis
UniRef100_K7MDZ1	Elongation factor 2-like	827	91.8163	6.23975	0.983291	0.986663	11.6155	8	9.18984	19	14.9459	0.000523614
UniRef100_I1JYG3	60s Ribosomal protein l9-like	192	21.7137	9.93506	1	0.97088	30.3602	10	54.1667	45	10.9275	0.0431838
UniRef100_I1JPD4	Eukaryotic translation initiation factor 3 subunit a	958	111.865	9.68604	0.999983	0.992024	44.5796	20	24.6347	26	6.56647	0.00649778
UniRef100_K7MYU5	Eukaryotic translation initiation factor 3 subunit a	957	111.689	9.71533	1	1	49.8375	21	26.7503	31	5.79512	0.0130224
UniRef100_C6TJG9	40s Ribosomal protein s4-like	264	29.8052	10.6382	0.994265	0.874432	54.7084	23	58.3333	62	5.53772	0.00966546
UniRef100_I1LZI3	Lysyl-tRNA synthetase	599	68.4525	5.87158	1	1	48.1638	18	26.0434	51	5.37343	0.0056527
UniRef100_Q8LJW0	40s Ribosomal protein s4-like	264	29.9242	10.6968	0.99862	0.945204	54.3147	23	58.3333	58	5.12093	0.00957755
UniRef100_C6TN03	40s Ribosomal protein s4-like	264	29.9643	10.6528	1	0.999772	56.0988	25	64.7727	66	5.11119	0.00960573
UniRef100_I1LAI0	U2 small nuclear ribonucleoprotein a	276	31.4115	5.021	0.999026	0.965014	30.4166	10	48.1884	36	4.14458	0.013303
UniRef100_I1L3W4	Eukaryotic translation initiation factor 3 subunit j-like	229	25.768	4.56396	0.99988	0.99988	23.6003	9	34.9345	21	4.0494	0.0150543
UniRef100_I1LPI1	50s Ribosomal protein chloroplastic-like	190	19.9817	5.43994	1	1	55.0415	18	58.4211	216	3.9362	0.0382944
UniRef100_I1J7Z7	Elongation factor ts	1133	122.516	4.48779	1	1	69.4692	24	22.5949	60	3.6356	0.032223
UniRef100_I1JW21	40s Ribosomal protein s19-1-like	143	15.9764	10.6235	1	0.966077	29.5135	11	62.2378	38	3.6247	0.0204701
UniRef100_C6SVR8	40s Ribosomal protein s19-1-like	143	15.9354	10.6235	1	1	27.8067	11	62.2378	40	3.61757	0.0334709
UniRef100_C6TL41	Eukaryotic translation initiation factor 3 subunit i-like	326	35.8642	6.27783	0.999999	0.999999	44.6756	15	52.7607	35	3.60487	0.00604204
UniRef100_I1MXM6	Polyadenylate-binding protein 2-like	654	71.862	6.78564	1	1	54.9549	18	27.6758	47	3.37773	0.0133698
UniRef100_I1J582	Eukaryotic translation initiation factor 3 subunit i-like	326	35.8182	6.96143	1	1	47.6431	15	51.227	43	3.1751	0.00185758
UniRef100_I1KM25	Polyadenylate-binding protein 2-like	651	70.8486	7.78174	1	0.999922	71.0662	27	48.3871	55	2.66306	0.00188681
UniRef100_I1JB31	Eukaryotic translation initiation factor 5-like	442	48.4864	5.99854	0.999456	0.993398	22.7152	10	21.0407	25	2.58699	0.0442419
UniRef100_C6TB87	40s Ribosomal protein s3	239	26.9644	10.0229	0.996937	0.990411	31.2581	13	38.9121	64	2.35006	0.0222328
UniRef100_O23962	Elongation factor chloroplastic-like	248	27.2	4.91943	0.997046	0.996305	68.6961	23	66.5323	156	2.29951	0.0487616
UniRef100_I1KHZ4	60s Ribosomal protein l5-like	298	33.9277	9.56885	0.999948	0.999962	32.4822	13	35.2349	42	2.11285	0.000244848
UniRef100_C6SYC0	50s Ribosomal protein chloroplastic-like	256	27.5502	11.4731	1	1	30.5889	14	41.7969	31	2.09021	0.0457174
UniRef100_I1L5L1	50s Ribosomal protein chloroplastic-like	345	37.896	9.62744	1	0.999996	60.6704	22	48.1159	108	2.01374	0.024262
UniRef100_C6TBY0	60s Ribosomal protein l7a-like	260	29.5996	10.6382	0.999952	0.972319	24.9417	14	33.8462	28	1.82268	0.00998705
UniRef100_I1L9B1	Lysyl-tRNA synthetase	596	68.1213	6.02393	0.989754	0.986977	42.5558	15	20.9732	44	1.74284	0.00855388
UniRef100_C6SVV7	40s Ribosomal protein s12	141	14.9847	5.42725	1	0.619916	14.4266	5	27.6596	26	1.31838	0.0210317
UniRef100_C6T1G9	30s Ribosomal protein s13	162	18.2279	10.5942	1	0.978098	24.3339	11	49.3827	26	0.675449	0.00084258
UniRef100_C6T0A7	40s Ribosomal protein s18-like	152	17.4854	11.019	0.984489	0.968552	37.7549	14	54.6053	69	0.56034	0.0369216
UniRef100_K7LKW2	40s Ribosomal protein s18-like	205	23.8829	11.605	0.999945	0.978213	37.3962	14	40.4878	63	0.554423	0.0241549
UniRef100_K7MKF1	50s Ribosomal protein chloroplastic-like	264	29.4696	9.65674	1	1	20.4736	7	25.7576	44	0.489767	0.00297835
UniRef100_C6T0R5	60s Ribosomal protein l18-3-like	187	20.9498	11.6636	0.972503	0.966786	5.81799	3	16.0428	5	0.056043	0.0137324
Protein folding and transporting
UniRef100_C6TCW7	Grpe like protein	290	32.3934	5.31299	1	1	29.3763	11	44.8276	22	6.97354	0.00211975
UniRef100_I1KBY3	Chaperone protein chloroplastic-like	922	102.416	6.04932	1	1	183.946	64	55.423	277	6.92675	0.00282385
UniRef100_I1JXP9	Chaperone protein chloroplastic-like	922	102.472	6.13818	1	1	190.47	64	58.1345	277	6.77298	0.00293021
UniRef100_I1KP32	Chaperone protein chloroplastic-like	919	102.088	6.3667	0.999976	0.999946	147.182	50	44.0696	218	5.85962	0.0410997
UniRef100_I1K6S6	Chaperone protein chloroplastic-like	919	102.286	6.34131	1	1	171.071	58	51.7954	246	5.84277	0.018347
UniRef100_I1J9Y0	Heat shock protein sti-like	585	65.6059	6.03662	1	0.998718	74.3271	33	51.6239	93	4.11063	0.000332327
UniRef100_I1LYC1	Brefeldin a-inhibited guanine nucleotide-exchange protein 1-like	1782	197.583	5.37646	0.999997	0.916797	10.7804	6	3.367	11	3.98971	0.000778102
UniRef100_I1JPC5	Heat shock	619	67.5223	4.83057	1	1	135.562	47	58.4814	286	3.91509	0.0493233
UniRef100_I1LT12	Peptidyl-prolyl cis-trans isomerase chloroplastic-like	439	47.4608	7.21045	0.999102	0.999102	18.6403	7	15.0342	17	3.88955	0.0406061
UniRef100_C6SXZ0	Prefoldin subunit	129	14.7945	5.18604	0.976977	0.976977	15.9553	9	62.7907	17	3.6139	0.0379186
UniRef100_K7MVD3	Heat shock cognate 70 kda protein 2-like	647	70.7769	4.95752	0.999992	0.999992	117.128	42	50.6955	264	3.52671	0.0418067
UniRef100_I1LGM2	Heat shock protein sti-like	585	65.5039	6.23975	1	1	67.0556	29	47.1795	80	3.42561	0.0327719
UniRef100_I1L3P6	T-Complex protein 1 subunit gamma-like	554	60.1957	5.87158	0.999999	0.995719	32.1945	17	28.1588	35	3.35134	0.00539627
UniRef100_I1JU82	Chaperone protein mitochondrial-like	974	109.136	7.10791	0.999999	0.999999	25.0945	15	13.2444	28	3.17153	0.0498268
UniRef100_I1LQV6	Protein disulfide isomerase l-2	579	64.2195	4.55127	1	1	50.438	19	28.4974	63	2.85552	0.00222144
UniRef100_I1N4I0	Chaperone protein chloroplastic-like	974	109.682	6.07471	1	1	62.2572	27	25.6674	51	2.83365	0.030986
UniRef100_C6SW11	Prefoldin subunit	129	14.7975	5.18604	1	1	20.591	11	61.2403	21	2.69025	0.0344461
UniRef100_I1JEL6	Heat shock protein 83-like	794	90.0176	4.75439	1	1	83.4596	30	38.0353	90	2.42531	0.0285853
UniRef100_I1MN74	Peptidyl-prolyl cis-trans isomerase pin1-like	126	13.566	10.0669	0.999986	0.999955	16.1104	7	61.1111	17	2.20824	0.0394647
UniRef100_K7MP24	Endoplasmin homolog	813	93.0891	4.71631	1	0.99803	74.9972	30	39.3604	79	1.9668	0.0396905
UniRef100_C6TLB6	DNAj Protein homolog	417	46.2478	5.88428	0.993207	0.984853	38.1316	13	33.5731	38	1.80206	0.0202668
UniRef100_I1N5T2	Peptidyl-prolyl cis-trans isomerase chloroplastic-like	445	48.683	4.93213	1	1	57.2482	18	43.8202	66	1.48323	0.0416547
UniRef100_I1MUF2	DNAj Homolog subfamily c member 13-like	2583	282.207	5.73193	0.999993	0.999993	9.0306	9	3.63918	12	0.409014	0.0117638
Protein degradation
UniRef100_I1MK76	Pectin methylesterase	492	54.6877	7.62061	0.995202	0.995202	15.0104	6	14.6341	15	10.0514	0.0200827
UniRef100_C6TH59	Proteasome subunit alpha type-2-b	235	25.5442	5.37646	1	0.996066	36.4548	12	44.2553	50	7.99003	0.00806614
UniRef100_I1MFA1	At4g15540 dl3810w	332	36.4884	5.8208	1	1	29.0828	10	38.5542	22	6.57895	0.0315997
UniRef100_I1K7F0	ATP-Dependent zinc metalloprotease chloroplastic-like	696	74.3297	5.87158	1	1	108.073	31	43.6782	132	5.38934	0.0260941
UniRef100_I1JTG3	Serpin-like protein	389	42.6853	6.12549	1	1	25.4304	9	24.1645	27	5.25321	0.0229588
UniRef100_I1JSX4	ATP-Dependent zinc metalloprotease chloroplastic-like	694	74.0966	5.80811	1	1	104.903	31	42.0749	130	5.19902	0.0299437
UniRef100_K7MNG0	ATP-Dependent zinc metalloprotease ftsh mitochondrial-like	714	77.266	9.14404	0.994791	0.879365	19.4137	8	14.8459	15	5.08145	1.67e-05
UniRef100_O48551	Proteasome subunit alpha type-6-like	246	27.3569	5.79541	0.999988	0.999842	56.4565	18	55.6911	55	4.45539	0.00594895
UniRef100_I1LSZ7	Proteasome subunit alpha type-6-like	246	27.3769	5.50342	1	0.996235	53.606	18	55.2846	61	4.05128	0.0219057
UniRef100_E9JFV5	Ubiquitin-conjugating enzyme e2 variant 1c-like	146	16.5742	6.23975	1	0.641246	23.2612	9	34.2466	25	3.93724	0.0328242
UniRef100_K7MZY3	Probable xaa-pro aminopeptidase p-like	532	59.5574	5.64307	1	0.999997	14.1273	9	13.1579	9	3.81895	0.045909
UniRef100_C6TG59	N-Carbamoyl-l-amino acid hydrolase-like	464	49.7258	5.35107	1	0.999448	42.4082	14	32.5431	49	3.57978	0.0320494
UniRef100_I1MN40	26s Proteasome non-ATPase regulatory subunit 4-like	398	42.392	4.4624	0.997256	0.660567	16.1058	4	10.0503	9	3.03596	0.012987
UniRef100_I1K609	Mitochondrial-processing peptidase subunit alpha-like	511	55.1032	5.60498	0.99999	0.999992	27.0531	10	23.6791	31	2.83953	0.0199436
UniRef100_I1MIC1	Metacaspase 7	415	45.1512	4.69092	1	1	36.7509	16	32.5301	60	2.63419	0.00698376
UniRef100_I1MI59	Alpha-amylase subtilisin inhibitor	206	23.5034	4.58936	1	1	12.5993	4	18.932	14	2.48435	0.0171977
UniRef100_I1KRD4	26s Proteasome non-ATPase regulatory subunit rpn12a-like	267	30.8387	4.84326	0.999992	0.985784	37.3485	13	55.4307	39	2.42615	0.0247323
UniRef100_I1KPV1	Mitochondrial-processing peptidase subunit alpha-like	509	54.7371	5.46533	0.999999	0.999998	46.2637	13	38.8998	34	2.20792	0.0303013
UniRef100_I1JCF9	26s Proteasome non-ATPase regulatory subunit 4-like	405	42.9672	4.39893	0.999981	0.704689	17.6147	6	14.0741	15	2.19989	0.00471391
UniRef100_I1LLZ2	26s Protease regulatory subunit 6b homolog	413	46.366	5.51611	1	1	46.8785	16	40.4358	59	1.93277	0.0131667
UniRef100_K7LYT3	Ubiquitin carboxyl-terminal hydrolase 12-like	468	54.9579	5.04639	0.961388	0.860298	31.2209	12	24.7863	24	1.92824	0.00318394
UniRef100_I1N7G4	Leucine aminopeptidase chloroplastic-like	582	60.7785	6.39209	1	1	59.9097	17	37.1134	58	1.87798	0.0428893
UniRef100_I1M7D1	Ubiquitin carboxyl-terminal hydrolase 12-like	1126	131.945	5.35107	0.999992	0.997922	60.0268	25	20.2487	52	1.58528	0.000994574
UniRef100_I1JIM7	Ubiquitin carboxyl-terminal hydrolase 12-like	1118	131.059	5.37646	1	1	62.1001	25	21.1091	52	1.42053	0.000789079
UniRef100_I1M0K3	Cysteine proteinase inhibitor	245	27.6329	6.62451	1	0.988493	38.6116	11	49.3878	43	1.37669	2.47158e-05
UniRef100_I1MBE2	Ubiquitin-activating enzyme e1	1108	122.679	5.22412	1	1	34.2659	16	17.87	23	1.36884	0.0106493
UniRef100_D3G9M8	Ubiquitin specific protease 12	989	115.118	5.35107	0.972836	0.560293	16.743	11	9.30233	17	1.35776	0.00923159
UniRef100_I1KXF0	Proteasome subunit beta type-1-like	223	24.5191	6.21436	0.999492	0.999137	26.0529	8	48.4305	19	0.685787	0.011886
UniRef100_C6T8Y7	Probable serine protease eda2-like	488	55.2973	5.50342	1	0.89236	14.3228	5	6.7623	9	0.639344	0.000941232
UniRef100_I1JAM9	Insulinase (peptidase family m16) family protein isoform 2	1253	139.565	6.21436	0.992302	0.993451	6.15967	4	3.27215	4	0.573723	0.012802
UniRef100_K7MZ55	E3 Ubiquitin-protein ligase upl7	1157	130.704	7.89893	0.995784	0.995784	9.11317	8	6.22299	8	0.484722	0.0411982
UniRef100_K7M5X0	ATP-Dependent zinc metalloprotease ftsh mitochondrial-like	713	77.086	9.34912	0.999974	0.999841	20.4772	9	15.1473	18	0.287301	1.81591e-05
UniRef100_I1K3S7	Subtilisin-like protease-like	773	83.2246	9.20264	0.999316	0.613557	4.9241	4	5.69211	5	0.037978	0.00680453
UniRef100_I1KQ73	Ubx domain-containing protein 6-like	464	51.3334	5.89697	1	0.926968	8.55702	5	11.2069	9	0.037369	0.0110941
UniRef100_K7N541	Histone-lysine n-methyltransferase suvr4-like	713	79.9347	6.55127	0.994172	0.988618	3.9622	3	3.78682	6	0.036924	0.00637606
UniRef100_I1KMT7	Amsh-like ubiquitin thiolesterase 3-like	504	56.5755	5.84619	0.998797	0.614557	1.8538	2	4.96032	2	0.036491	0.00257287
Signaling
UniRef100_C6T7X3	Mitogen-activated protein kinase homolog mmk2-like	373	42.8729	6.15088	0.999807	0.662914	9.81545	5	16.0858	5	15.793	0.0391688
UniRef100_I1K7B7	Calcium ion binding	1076	117.026	5.07178	0.999656	0.99876	21.1034	9	9.20074	22	10.9204	0.0271772
UniRef100_I1JST7	Calcium ion binding	1062	115.524	5.03369	0.992094	0.925044	22.675	10	10.3578	25	8.91454	0.0155972
UniRef100_I1M057	Guanylate-binding family protein isoform 1	1060	120.265	7.88428	1	0.990284	29.3866	17	14.0566	22	6.69021	0.0188224
UniRef100_K7LNY2	Serine threonine-protein kinase sepa-like	1385	152.597	6.01123	0.999999	0.992217	11.5043	8	5.34296	15	4.96798	0.0164069
UniRef100_I1L0T1	GTP-Binding protein sar1a	193	22.0675	6.62451	1	0.778517	28.502	10	45.5959	22	4.6102	0.0165576
UniRef100_K7L8B5	Calcium ion binding	137	15.2536	4.28467	0.999997	0.999997	27.7265	9	63.5036	30	4.36121	0.0418668
UniRef100_K7MNY8	GTPase obg-like	505	55.1979	9.59814	0.999913	0.999906	10.3769	7	13.0693	15	4.10201	0.00490311
UniRef100_I1J8S5	Auxilin-related protein 2-like	1469	167.195	6.44287	0.999888	0.999888	18.9175	18	7.89653	21	4.08516	0.0238776
UniRef100_I1LV96	Probable leucine-rich repeat receptor-like serine threonine-protein kinase at3g14840-like	1004	111.276	6.7124	0.958703	0.957002	5.62879	5	3.68526	5	3.55485	0.00275563
UniRef100_C6TB76	Serine threonine protein phosphatase pp1	326	36.9495	5.2749	0.99997	0.838749	10.3977	6	19.9387	8	3.46151	0.0208445
UniRef100_I1L847	ATP binding	487	55.8538	10.0376	0.996147	0.996147	7.49913	6	4.51745	7	3.34396	0.00035399
UniRef100_I1KX26	Probable ADP-ribosylation factor gtpase-activating protein agd8-like	401	43.1025	9.30518	0.998033	0.997147	30.5883	11	33.1671	41	2.68174	0.0170486
UniRef100_I1K9V8	14-3-3 Protein	259	29.0944	4.51318	1	0.999129	80.5547	28	65.251	223	2.47281	0.00799531
UniRef100_E9KNA6	14-3-3 Protein	257	29.0276	4.55127	0.999521	0.960275	70.6433	25	56.8093	185	2.4395	0.00165694
UniRef100_K7L5V1	Signal recognition particle 72 kda	662	72.8823	9.39307	1	1	43.4355	15	27.3414	33	2.32416	0.0431528
UniRef100_C6TGW2	14-3-3-like Protein	262	29.3176	4.52588	1	0.999332	82.3905	29	67.1756	221	2.31136	0.00905112
UniRef100_I1M322	DJ-1 family protein	437	46.7318	6.52197	1	1	28.0256	11	29.9771	24	2.22796	0.0258272
UniRef100_K7MIT8	RJ2 Protein	1432	163.043	6.40479	1	0.890078	9.73073	9	4.53911	11	2.19824	0.0110086
UniRef100_I1K5E6	Guanine nucleotide-binding protein subunit beta-like	325	35.6231	7.59131	1	0.997131	45.2934	15	43.0769	66	2.11956	0.0421078
UniRef100_C6TJD3	Guanine nucleotide-binding protein subunit beta-like	325	35.7081	7.59131	0.99766	0.991894	44.0844	14	42.1538	65	2.1145	0.0472623
UniRef100_K7LS27	COP1-Interacting protein 4	1131	123.238	6.32861	0.999303	0.999303	9.30157	9	6.18921	9	1.59307	0.0142926
UniRef100_C6SY78	Rab6-interacting golgin-like isoform x2	164	19.162	7.32764	0.981185	0.911097	13.5166	8	32.3171	15	1.34848	0.00732563
UniRef100_C6TB49	Rab6-interacting golgin-like isoform x2	164	19.1561	7.32764	1	0.951617	16.7625	9	33.5366	19	1.30904	0.00412726
UniRef100_K7MYR4	Ras gtpase-activating protein-binding protein	450	49.5867	4.84326	0.978007	0.974973	15.5161	7	14.6667	17	1.30209	0.0219515
UniRef100_I1K784	Phosphatidylinositol 4-kinase alpha	1925	211.795	5.8208	0.998568	0.939103	6.32901	6	3.32468	7	0.080504	0.00228449
UniRef100_K7N5H4	G-type lectin s-receptor-like serine threonine-protein kinase rlk1-like	736	82.1516	5.16064	0.976668	0.976668	2.82597	2	2.71739	2	0.0651295	0.0140853
Membrane and transport
UniRef100_C6TMQ6	Stomatin-like protein	404	44.029	9.5835	1	1	33.7777	13	37.1287	27	13.3191	0.0387896
UniRef100_C6TKQ1	Gem-like protein 1-like	269	29.3535	6.0874	0.999987	0.861688	14.648	5	21.5613	14	11.0863	0.00320693
UniRef100_I1JKB3	Remorin family protein	200	22.0028	6.45557	0.999917	0.999899	17.862	10	34.5	21	10.4183	0.0123097
UniRef100_I1N0D7	Protein toRNADo 1-like	1378	155.674	8.08936	0.97436	0.97436	6.71407	6	4.06386	6	9.52784	0.00546264
UniRef100_I1LNP0	Cytosolic factor	606	69.5	4.71631	1	1	81.7269	35	53.4653	102	8.94643	0.0391531
UniRef100_I1KPH2	V-type proton ATPase subunit e-like	232	26.734	5.8335	0.998677	0.994632	31.5098	11	32.3276	37	7.4247	0.0147339
UniRef100_C6TBK9	ER Membrane protein complex subunit 2-like	302	33.8655	8.32373	0.990692	0.813762	14.2452	8	24.1722	12	6.173	0.0266025
UniRef100_I1KWA0	Cytosolic factor	576	65.1515	4.65283	0.998631	0.996137	25.8765	12	14.2361	30	4.31817	0.0096093
UniRef100_C6TDM9	Membrane-associated 30 kda chloroplastic-like	322	35.3406	9.86182	1	0.983491	64.2372	18	58.6957	73	4.21884	0.015673
UniRef100_I1KFG3	Outer envelope protein chloroplastic-like	581	64.1813	5.59229	0.999975	0.999988	11.9775	8	11.1876	8	4.02231	0.00553954
UniRef100_I1K8U2	Clathrin assembly protein at2g25430-like	641	70.2349	5.40186	0.999393	0.999629	16.8042	9	14.1966	18	3.89415	0.0117452
UniRef100_K7KMV4	Endonuclease or glycosyl hydrolase	1126	124.178	5.5542	0.98893	0.98893	5.89041	7	5.3286	7	3.73927	0.0238983
UniRef100_C6TH54	Probable plastid-lipid-associated protein chloroplastic-like	310	33.5842	6.91748	0.999441	0.945939	25.1094	8	29.0323	29	3.30794	0.0461396
UniRef100_Q39834	Clathrin heavy chain 1-like	1700	193.214	5.26221	0.996366	0.991695	40.6203	20	11.3529	31	2.65346	0.0119629
UniRef100_I1KYL0	Web family protein at5g55860-like	653	72.5237	5.63037	0.999999	0.999999	24.6605	15	22.8178	19	2.43461	0.00638508
UniRef100_I1KG34	V-Type proton ATPase catalytic subunit a-like	623	68.7179	5.22412	0.999997	0.999997	113.818	41	56.9823	115	2.23276	0.000465329
UniRef100_I1KVU0	V-Type proton ATPase catalytic subunit a-like	623	68.7169	5.36377	1	1	120.84	42	56.9823	124	2.17213	0.000446088
UniRef100_D7EYG6	V-Type proton ATPase catalytic subunit a-like	623	68.7179	5.2876	0.999999	0.999999	119.198	42	56.9823	124	2.17141	0.00042774
UniRef100_I1JIA0	Clathrin heavy chain 1-like	1707	192.994	5.13525	0.999813	0.456926	49.6367	25	14.0012	34	1.8777	0.0203252
UniRef100_I1MZ13	Clathrin heavy chain 1-like	1700	192.784	5.24951	0.997689	0.991122	53.7315	26	14.6471	37	1.82555	0.0191684
UniRef100_I1JFN3	Copper transport protein atox1	130	13.5888	4.50049	1	0.726485	11.2315	3	29.2308	21	1.55099	0.029887
UniRef100_I1N727	Nuclear pore membrane glycoprotein 210-like	374	39.0566	6.52197	1	1	27.0275	8	27.2727	29	1.38654	0.031987
UniRef100_I1KIU7	Protein casp-like	690	79.4885	5.13525	0.997601	0.665889	4.45799	5	7.68116	5	1.37877	0.0164244
UniRef100_I1LB65	Importin subunit alpha-1-like	532	58.9452	5.12256	0.999998	0.999998	36.5645	14	28.9474	29	1.32284	0.0392266
UniRef100_I1JV52	Gem-like protein 1-like	283	30.9123	5.8208	0.999942	0.876939	13.9131	5	19.4346	15	0.585051	0.00282663
UniRef100_Q8W1S2	abc Transporter f family member 3-like	636	71.2682	6.40479	0.999974	0.997667	9.02608	5	9.1195	6	0.432922	0.00108768
UniRef100_I1M7W9	Aquaporin protein pip11	222	23.378	8.22119	1	0.976844	7.50276	4	18.4685	7	0.06717	0.00199483
UniRef100_I1NEA8	abc Transporter f family member 3-like	712	79.2616	5.89697	0.993412	0.993768	7.07971	4	6.46067	4	0.046504	0.00202503
UniRef100_K7M2D8	Trafficking protein particle complex subunit 10-like	1258	140.848	5.68115	0.999396	0.999243	5.19073	5	4.21304	7	0.0319465	0.00360607
UniRef100_K7M3S0	abc Transporter g family member 36-like	1487	168.146	8.36768	0.990616	0.991197	6.79753	6	4.03497	8	0.030745	0.00688642
UniRef100_I1LJG0	Nucleotide-diphospho-sugar transferase family protein	437	49.3513	9.05615	0.99257	0.992453	4.5253	3	6.86499	5	0.021336	0.00145451
Cell structure
UniRef100_K7LS26	Myosin-like protein	1643	184.405	4.48779	0.982761	0.982761	11.3412	10	5.1126	10	4.84368	0.0240732
UniRef100_I1LDS0	Myosin heavy chain-related protein	910	103.778	5.21143	0.999396	0.999396	10.4634	9	9.56044	10	4.7839	0.0161752
UniRef100_I1M6X0	At1g06530-like protein	313	34.9683	4.89404	1	1	33.0835	15	38.0192	38	4.41861	0.0350673
UniRef100_I1K2I1	Alpha tubulin 1	450	49.5484	4.83057	0.999995	0.992778	65.6032	23	48	79	2.44878	0.00458354
UniRef100_K7MLV5	Alpha 8 like	421	46.2307	4.76709	0.992613	0.959094	52.7939	20	42.5178	71	2.42641	0.00274527
UniRef100_I1JV03	Alpha tubulin 1	452	49.6073	4.729	0.993658	0	56.9855	20	38.0531	85	1.93217	0.00659999
UniRef100_I1K974	Myosin heavy chain-related protein	446	50.7533	9.74463	1	0.998769	45.7876	17	36.5471	55	1.88439	0.00926281
Cell division, differentiation and fate
UniRef100_I1MUL3	MA3 Domain-containing protein	680	75.3198	4.98291	0.999887	0.999801	25.2242	12	17.2059	21	10.1838	0.00837778
UniRef100_I1K072	Ma3 domain-containing protein	701	77.2517	4.86865	0.999998	0.999212	28.5973	15	18.6876	23	4.70899	0.00418479
UniRef100_K7LHW9	Cell division protein homolog 2- chloroplastic-like	484	51.0517	5.14795	0.999842	0.999853	19.4401	5	14.876	11	3.49108	0.0201262
UniRef100_I1LZJ8	Cell division protein homolog 2- chloroplastic-like	486	51.1158	5.24951	0.999988	0.999989	20.6526	6	18.3128	13	3.45567	0.0226386
UniRef100_K7LJD7	Grip and coiled-coil domain-containing	953	104.165	4.10693	1	1	44.3428	24	30.1154	32	1.44041	0.00940989
UniRef100_K7KFA9	Centromere protein	1830	209.727	5.0083	0.982492	0.983354	11.2757	10	6.12022	10	1.39513	0.0115903
Miscellaneous
UniRef100_K7MEZ3	RPP4 Candidate 2	2397	271.266	5.50342	0.99683	0.99683	11.9565	11	4.00501	12	4.11032	0.0376307
UniRef100_K9K2Z7	Heme oxygenase 1	282	32.0266	8.90967	1	0.930944	16.6818	8	23.4043	21	3.214	0.00476055
UniRef100_I1MEX4	Macpf domain-containing protein cad1-like	559	62.079	8.06006	0.999997	0.999818	7.96847	5	8.58676	8	0.682448	0.00308212
UniRef100_I1NDJ5	Protein gdap2 homolog	557	62.4588	6.41748	0.990457	0.983396	5.82363	4	9.87433	4	0.0735875	0.0116902
UniRef100_I1JKP1	Exocyst complex component 3-like	756	85.9876	4.66553	0.998737	0.680098	6.60194	5	6.87831	6	0.0503317	5.65873e-05
UniRef100_I1KCF6	Iron-sulfur cluster assembly protein 1-like	172	18.2566	9.43701	0.999971	0.996691	4.8067	2	13.3721	2	0.0214095	0.0139257
Unknown
UniRef100_C6T3F6	Protein	243	26.611	9.48096	1	0.970183	20.2801	7	25.1029	17	16.0651	0.0324958
UniRef100_I1LWM2	Protein	419	46.2165	4.64014	1	1	61.5915	27	32.4582	79	10.4522	0.00246857
UniRef100_K7M454	Uncharacterized protein n=2 Tax=Glycine max RepID=K7M454_SOYBN	567	64.349	9.5249	0.978049	0.971104	6.08601	5	7.76014	5	9.38619	0.0214454
UniRef100_K7MM66	Uncharacterized protein n=1 Tax=Glycine max RepID=K7MM66_SOYBN	480	54.2763	6.91748	1	1	5.12236	5	10	6	8.4046	0.0465875
UniRef100_K7K0P7	Uncharacterized protein n=1 Tax=Glycine max RepID=K7K0P7_SOYBN	1826	206.451	6.81494	0.99985	0.990159	8.58367	9	5.31216	11	8.20935	0.0360101
UniRef100_I1JSB8	Uncharacterized protein n=1 Tax=Glycine max RepID=I1JSB8_SOYBN	229	26.5788	9.51025	0.988222	0.983426	19.2056	9	35.3712	29	5.96226	0.0105854
UniRef100_I1KUX3	Uncharacterized protein n=2 Tax=Glycine max RepID=I1KUX3_SOYBN	1227	135.435	6.93213	0.999987	0.999987	15.6848	13	9.94295	14	5.59058	0.00467883
UniRef100_I1J507	Uncharacterized protein n=1 Tax=Glycine max RepID=I1J507_SOYBN	997	113.6	4.81787	0.99996	0.999958	7.28199	6	6.82046	10	5.29678	0.0301838
UniRef100_K7KEW3	Uncharacterized protein n=1 Tax=Glycine max RepID=K7KEW3_SOYBN	862	99.1738	7.40088	0.977243	0.977523	4.52361	4	5.45244	4	4.96325	0.0334152
UniRef100_I1LFF0	Uncharacterized protein n=1 Tax=Glycine max RepID=I1LFF0_SOYBN	682	76.8769	4.83057	0.999993	0.976349	24.8021	13	21.7009	21	4.9569	0.0134525
UniRef100_I1JHP9	Uncharacterized protein n=1 Tax=Glycine max RepID=I1JHP9_SOYBN	205	22.6978	9.18799	1	0.999947	53.1315	20	58.0488	87	4.76293	0.00490563
UniRef100_I1MLU9	Uncharacterized protein n=2 Tax=Glycine max RepID=I1MLU9_SOYBN	4392	486.718	4.06885	1	0.999427	86.249	38	11.0428	58	3.68329	0.0293297
UniRef100_I1LXI3	Uncharacterized protein n=1 Tax=Glycine max RepID=I1LXI3_SOYBN	2049	233.069	6.81494	0.983972	0.983949	8.26784	8	4.19717	8	3.32344	0.00954777
UniRef100_I1L6W0	Uncharacterized protein n=1 Tax=Glycine max RepID=I1L6W0_SOYBN	559	60.813	5.42725	1	1	69.999	24	41.8605	100	2.49506	0.0443259
UniRef100_I1N675	Protein	363	40.4786	4.51318	1	1	47.785	21	39.1185	80	1.65518	0.0363825
UniRef100_K7N4J0	Uncharacterized protein (Fragment) n=1 Tax=Glycine max RepID=K7N4J0_SOYBN	1026	116.256	5.37646	0.995568	0.981044	5.84254	6	6.53021	9	1.30125	0.00555038
UniRef100_K7LQ26	Uncharacterized protein n=2 Tax=Glycine max RepID=K7LQ26_SOYBN	731	84.1726	8.68994	0.999464	0.999464	20.0485	17	18.8782	18	0.687193	0.0133778
UniRef100_I1J7M8	Uncharacterized protein n=1 Tax=Glycine max RepID=I1J7M8_SOYBN	559	62.9508	8.04541	0.996976	0.996959	6.84127	8	16.2791	8	0.587211	0.0145232
UniRef100_I1K6K8	Uncharacterized protein n=1 Tax=Glycine max RepID=I1K6K8_SOYBN	1086	123.91	5.021	0.999591	0.999525	5.47225	4	3.95948	4	0.568625	0.0015409
UniRef100_I1LMY8	Uncharacterized protein n=1 Tax=Glycine max RepID=I1LMY8_SOYBN	68	7.73095	10.0376	1	0.999903	9.2798	5	51.4706	11	0.565446	0.000714534
UniRef100_K7N1F5	Uncharacterized protein (Fragment) n=1 Tax=Glycine max RepID=K7N1F5_SOYBN	1498	171.337	6.91748	0.999862	0.999862	9.28003	8	5.00668	8	0.539503	0.036504
UniRef100_C6TJF3	Uncharacterized protein n=1 Tax=Glycine max RepID=C6TJF3_SOYBN	310	33.8008	4.85596	0.999013	0.999013	10.8725	8	23.5484	10	0.523896	0.0163097
UniRef100_K7M3Z1	Protein	658	75.4037	5.38916	0.998496	0.993853	6.0756	6	9.87842	6	0.417376	0.00707043
UniRef100_I1KTI2	Uncharacterized protein n=1 Tax=Glycine max RepID=I1KTI2_SOYBN	424	46.1524	6.39209	0.999977	0.994131	8.57091	5	9.66981	8	0.0877285	0.0291448
UniRef100_C6T095	Putative uncharacterized protein n=1 Tax=Glycine max RepID=C6T095_SOYBN	236	27.2058	9.90576	0.99983	0.99983	10.1865	5	21.1864	7	0.067237	0.0149333
UniRef100_K7K911	Low quality protein: uncharacterized partial	1139	127.014	5.52881	0.954097	0.707833	2.71831	2	2.19491	2	0.039077	0.00231943
UniRef100_I1MG74	Protein	937	104.865	6.68311	1	1	9.45836	4	4.69584	5	0.037102	0.00375132
UniRef100_C6T0M8	Uncharacterized protein n=1 Tax=Glycine max RepID=C6T0M8_SOYBN	141	14.2629	9.1001	0.999173	0.732102	2.56725	2	12.0567	2	0.0327475	0.00735048
UniRef100_I1MKC2	Uncharacterized protein n=1 Tax=Glycine max RepID=I1MKC2_SOYBN	706	78.2137	5.66846	0.991107	0.991107	2.84093	2	3.96601	2	0.0245305	0.00668105
aProtein idetified as significantly changing in abundance in either of the comparison are classified according to their functional categories. The average and standard deviation (SD) of ratio 119/117 is indicated when the ratio was significant in at least 3 biological replicates. If the change was not significantly reproducible in the 3 biological replicates, it was not shown. Mean ratio correspo…
