# Supplementary material for: Comparative Proteomic Analysis of Soybean Leaves and Roots by iTRAQ Provides Insights into Response Mechanisms to Short-Term Salt Stress
Source: Front Plant Sci. 2016 Apr 29;7:573. doi: 10.3389/fpls.2016.00573 (PMC4850148; doi:10.3389/fpls.2016.00573)
Supplement: Supplementary file 6 [file Table6.XLSX]

## Sheet: Sheet1
Table S6 Unique proteins in PPI network and their abbrevations
Sequence ID	Sequence Name	Abbrevation
Module 1 (blue nodes)
UniRef100_I1LZI3	Lysyl-tRNA synthetase	GLYMA03G25750.1	LTS
UniRef100_I1M170	Glutamine synthetase	GS1alpha
UniRef100_I1LI96	Phosphoserine aminotransferase	GLYMA01G36440.1	PAT
UniRef100_C6T7X3	Mitogen-activated protein kinase homolog mmk2-like	GLYMA10G13221.1	MAPK
UniRef100_O23962	Elongation factor chloroplastic-like	tufA2
UniRef100_C6ZJZ0	Serine hydroxymethyltransferase	SHMT
UniRef100_Q2PMV0	ATP Synthase beta subunit	ATPB
UniRef100_F4ZZ27	1-Deoxy-d-xylulose 5-phosphate reductoisomerase	DXR2
UniRef100_I1J7Z7	Elongation factor ts	GLYMA01G34700.1	EF
UniRef100_I1M167	Elongation factor mitochondrial-like	TUFA
UniRef100_K7LWI4	ATP synthase subunit alpha n=1 Tax=Glycine max RepID=K7LWI4_SOYBN	ATPA
UniRef100_I1L3P6	T-complex protein 1 subunit gamma-like	GLYMA20G35760.1	TCP
UniRef100_A9P978	60s Ribosomal protein l38	GlmaxMp08	60S RP
UniRef100_I1KJI7	Nucleoside diphosphate kinase 1	LOC547709	NDK
UniRef100_I1L5L1	50s Ribosomal protein chloroplastic-like	GLYMA11G35450.1	50S RP
UniRef100_K7LMQ8	DNA-Directed rna polymerase d subunit 1-like	rpoC1
Module 2 (red nodes)
UniRef100_A8C8H3	Glutamate decarboxylase	GAD
UniRef100_I1N933	Adenylosuccinate synthetase	GLYMA03G29560.1	ALS
UniRef100_I1KTQ4	Citrate synthase	GLYMA02G45790.1	CS
UniRef100_Q41199	Aspartate aminotransferase	AAT
UniRef100_I1MRA7	Primary amine oxidase-like	DAO
UniRef100_I1LZ93	Isocitrate dehydrogenase	IDH1
UniRef100_I1LDE1	Peroxidase 12-like	GLYMA10G36690.1	POD
UniRef100_I1MZ13	Clathrin heavy chain 1-like	LOC547986	CHC
UniRef100_Q02909	Phosphoenolpyruvate carboxylase	PPC16
UniRef100_K7L4Q7	NADP-dependent malic enzyme-like	GLYMA0175S50.1	NADPD
UniRef100_P51061	Phosphoenolpyruvate carboxylase	PPC1
Module 3 (yellow nodes)
UniRef100_F8SMC3	Glucose-6-phosphate dehydrogenase	GLYMA02G10710.1	G6PD
UniRef100_I1MJC7	Phosphoglycerate kinase	GLYMA08G17600.1	PPK
UniRef100_D4N5G3	Ribulose bisphosphate carboxylase oxygenase activase chloroplastic-like	RCA11
UniRef100_Q9FUJ4	Ribulose bisphosphate carboxylase small chain n=1 Tax=Glycine max RepID=Q9FUJ4_SOYBN	GLYMA13G00910.1	RCS
UniRef100_K7K8T8	Pyruvate cytosolic isozyme-like	GLYMA01G40860.2	PCI
UniRef100_D4N5G0	Ribulose bisphosphate carboxylase oxygenase activase chloroplastic-like	RCAalpha
UniRef100_I1J4L6	Chloroplastic-like	GLYMA01G01370.1	CHP
UniRef100_C6TN36	Glyceraldehyde 3-phosphate dehydrogenase	GAPC1
UniRef100_I1ML66	Glyceraldehyde-3-phosphate dehydrogenase chloroplastic-like	GAPC1
UniRef100_I1LPX6	Probable fructose-bisphosphate aldolase chloroplastic-like	GLYMA02G38730.1	FBAC
Module 4 (green nodes)
UniRef100_I1KG02	Methylenetetrahydrofolate reductase	GLYMA04G43540.1	MTR
UniRef100_Q9BBU5	Copper chaperone for superoxide dismutase-like	CCS
UniRef100_Q7M1R5	Superoxide dismutase	SOD1
UniRef100_Q8W1A0	Cysteine synthase	OAS-TL1
UniRef100_Q9SYW5	Ascorbate peroxidase	APX1
UniRef100_I1K3S4	S-Adenosyl-l-homocysteine hydrolase	GLYMA05G28480.1	SAH
UniRef100_D7EYG6	V-Type proton ATPase catalytic subunit a-like	atpH
UniRef100_I1MUM8	Malate glyoxysomal-like	MS
UniRef100_C6TFS5	Cytochrome b6-f complex iron-sulfur chloroplastic-like	GLYMA12G32580.1	CCX
UniRef100_Q71EW8	5-Methyltetrahydropteroyltriglutamate--homocysteine methyltransferase-like	LOC547643	MTH
UniRef100_C6TIM5	Ferredoxin--NADP root chloroplastic-like	GLYMA16G23710.1	FNC
UniRef100_C6TCW7	Grpe like protein	GLYMA02G46390.1	GLP
UniRef100_C6TLT3	40s Ribosomal protein s3a-like	GLYMA09G08395.1	40S RBP
UniRef100_Q8W1S2	ABC Transporter f family member 3-like	LOC547980	ABCT
UniRef100_C6T293	Peroxiredoxin q Putative uncharacterized protein	LOC547576	PQP
UniRef100_O48561	Catalase	CAT4
UniRef100_D4N5G1	Ribulose bisphosphate carboxylase oxygenase activase chloroplastic-like	RCA03
UniRef100_O65808	Magnesium-chelatase subunit chloroplastic-like	CHLH
UniRef100_I1JET9	Nitrite reductase	NIR
UniRef100_C6TCQ8	Carbonic anhydrase	CA1
UniRef100_Q8GZU9	Ribonucleoside-diphosphate reductase large subunit-like	GLYMA04G39500.1	PDR
UniRef100_A0A762	Calreticulin	GLYMA10G28890.1	CA
UniRef100_Q94KU3	Myo-inositol-1-phosphate synthase	MIPS
UniRef100_I1K1G3	Carbonic anhydrase	GLYMA01G03720.1	CBA
UniRef100_E9KNA6	14-3-3 Protein	GF14A
UniRef100_B0M1A9	3-Ketoacyl- thiolase peroxisomal-like	GLYMA10G24590.1	KTP
UniRef100_I1N783	Proteasome subunit alpha type-3-like	GLYMA01G25940.2	PSalpha
UniRef100_B1Q2X5	Protein disulfide isomerase l-2	PDIL-2
UniRef100_I1KCF6	Iron-sulfur cluster assembly protein 1-like	GLYMA05G02260.1	ISCA
UniRef100_K7L5V1	Signal recognition particle 72 kda	GLYMA05G27690.1	SRP
UniRef100_E2FKH7	Sieve element occlusion f n=1 Tax=Glycine max RepID=E2FKH7_SOYBN	SEOF
UniRef100_I1JPD4	Eukaryotic translation initiation factor 3 subunit a	GLYMA02G33770.1	ETIF
UniRef100_P13708	Sucrose synthase	SS
UniRef100_I1JJP2	Glucose-1-phosphate adenylyltransferase small chloroplastic-like isoform 1	GLYMA02G47460.1	GPA
UniRef100_I1LWR5	Udp-glucose 6-dehydrogenase-like	GLYMA01G06970.1	UGD
UniRef100_B0LVF3	Dihydroflavonol reductase	DFR2
UniRef100_I1MGI7	Importin subunit alpha-1-like	GLYMA03G39000.2
